# Supplementary material for: Transcriptomic profiling and quantitative high-throughput (qHTS) drug screening of CDH1 deficient hereditary diffuse gastric cancer (HDGC) cells identify treatment leads for familial gastric cancer
Source: J Transl Med. 2017 May 1;15:92. doi: 10.1186/s12967-017-1197-5 (PMC5412046; doi:10.1186/s12967-017-1197-5)
Supplement: Supplementary file 2 — Additional file 2: Table S2. Quantitative high-through put drug screening using MIPE Oncology 4.0 library in hereditary c.delA1380 CDH1 SB.mhdgc-1 and sporadic SB.msgc-1 cells. [file 12967_2017_1197_MOESM2_ESM.xlsx]

## Sheet: familial gastric-SB.mhdgc-1
protocol	SID	CRC	LogAC50	MAXR	AUC	DATA0	DATA1	DATA2	DATA3	DATA4	DATA5	DATA6	DATA7	DATA8	DATA9	DATA10	C0	C1	C2	C3	C4	C5	C6	C7	C8	C9	C10	name	target	smi
familial gastric-SB.mhdgc-1	NCGC00013226-15	-1.1	-5.62921	4.14574	404.022	106.267	101.598	110.271	101.927	113.287	128.807	125.315	91.7916	12.8612	5.41922	4.14574	0.000780415	0.00234124	0.00702378	0.0210713	0.0632139	0.189642	0.568925	1.70678	5.12033	15.361	46.0829	Stelazine trifluoperzine	DRD2	CN1CCN(CCCN2C3=C(SC4=C2C=C(C=C4)C(F)(F)F)C=CC=C3)CC1
familial gastric-SB.mhdgc-1	NCGC00013724-01	4	NA	98.7344	496.026	89.4175	109.94	107.112	105.864	72.3243	93.4348	104.922	99.9675	125.69	118.958	98.7344	0.000780415	0.00234124	0.00702378	0.0210713	0.0632139	0.189642	0.568925	1.70678	5.12033	15.361	46.0829	Methscopolamine bromide	NA	[Br-].OC[C@H](c1ccccc1)C(=O)O[C@@H]2C[C@@H]3[C@H]4O[C@H]4[C@H](C2)[N+]3(C)C
familial gastric-SB.mhdgc-1	NCGC00013822-03	-1.4	-5.57921	87.3143	545.125	109.125	114.485	118.86	109.032	135.373	128.429	83.0853	117.1	91.9748	99.8071	87.3143	0.000780415	0.00234124	0.00702378	0.0210713	0.0632139	0.189642	0.568925	1.70678	5.12033	15.361	46.0829	NSC-75503	SHH	S1C(=C(C2=CC=NC=C2)C(=C1C3=CC=NC=C3)C4=CC=NC=C4)C5=CC=NC=C5
familial gastric-SB.mhdgc-1	NCGC00013841-08	-2.1	-4.77921	31.9028	528.944	121.223	125.883	131.142	111.989	132.176	116.63	122.626	107.958	97.2012	84.078	31.9028	0.000780415	0.00234124	0.00702378	0.0210713	0.0632139	0.189642	0.568925	1.70678	5.12033	15.361	46.0829	Cyclobenzaprine hydrochloride	HTR2A	CN(C)CCC=C1C2=C(C=CC=C2)\C=C/C3=C1C=CC=C3
familial gastric-SB.mhdgc-1	NCGC00014352-03	-2.1	-4.67921	1.19198	472.421	123.579	109.66	120.281	117.38	128.172	99.1191	122.8	82.693	88.8118	58.7556	1.19198	0.000780415	0.00234124	0.00702378	0.0210713	0.0632139	0.189642	0.568925	1.70678	5.12033	15.361	46.0829	GANT61	SHH	CN(C)C1=C(CN2CCCN(CC3=C(C=CC=C3)N(C)C)C2C4=CC=NC=C4)C=CC=C1
familial gastric-SB.mhdgc-1	NCGC00014650-03	-2.4	-7.17921	40.269	222.674	58.9316	58.2765	55.8353	59.714	48.7679	37.6485	33.725	39.3432	43.7222	37.0799	40.269	0.000780415	0.00234124	0.00702378	0.0210713	0.0632139	0.189642	0.568925	1.70678	5.12033	15.361	46.0829	Ansamitocin P3	TUBB	CO[C@@H]1/C=C/C=C(C)/CC2=CC(=C(Cl)C(=C2)OC)N(C)C(=O)C[C@H](OC(=O)C(C)C)[C@]3(C)O[C@@H]3[C@H](C)[C@@H]4C[C@@]1(O)NC(=O)O4
familial gastric-SB.mhdgc-1	NCGC00014670-16	4	-5.02921	91.6553	514.693	113.012	96.8772	110.188	125.61	128.21	98.9878	98.9514	108.692	123.804	78.2862	91.6553	0.000780415	0.00234124	0.00702378	0.0210713	0.0632139	0.189642	0.568925	1.70678	5.12033	15.361	46.0829	Domperidone	DRD1	ClC1=CC2=C(C=C1)N(C3CCN(CCCN4C(=O)NC5=C4C=CC=C5)CC3)C(=O)N2
familial gastric-SB.mhdgc-1	NCGC00014873-04	-1.1	-5.72921	55.0781	433.27	113.85	114.34	118.89	107.239	118.419	121.077	106.457	81.7757	29.4863	21.852	55.0781	0.000780415	0.00234124	0.00702378	0.0210713	0.0632139	0.189642	0.568925	1.70678	5.12033	15.361	46.0829	HLI-373989	MDM2	CN(C)CCCN\C1=C\2C(=O)N(C)C(=O)\N=C2N(C)C3=C1C=CC=C3
familial gastric-SB.mhdgc-1	NCGC00014891-03	-2.4	-4.56797	80.8736	545.244	103.857	122.623	113.751	116.422	129.289	118.274	96.8485	102.581	114.545	93.9931	80.8736	0.00156083	0.00468253	0.0140476	0.0421426	0.126428	0.379284	1.13785	3.41355	10.2407	30.722	92.1659	RG-108	DNMT1	OC(=O)[C@H](CC1=C[NH]C2=C1C=CC=C2)N3C(=O)C4=C(C=CC=C4)C3=O
familial gastric-SB.mhdgc-1	NCGC00014911-01	-1.1	-7.42921	2.25979	214.243	103.307	114.725	105.758	108.993	14.2372	10.6818	12.5695	11.2887	10.9231	6.90518	2.25979	0.000780415	0.00234124	0.00702378	0.0210713	0.0632139	0.189642	0.568925	1.70678	5.12033	15.361	46.0829	Cucurbitacin I	JAK2	CC(C)(O)\C=C/C(=O)[C@](C)(O)[C@H]1[C@H](O)C[C@]2(C)[C@@H]3C\C=C4/[C@@H](/C=C(/O)C(=O)C4(C)C)[C@]3(C)C(=O)C[C@@]12C
familial gastric-SB.mhdgc-1	NCGC00014925-07	-1.3	-6.82921	48.1684	241.073	84.4867	182.151	94.1389	86.8647	64.1127	49.5142	22.2581	17.1305	8.93381	19.5368	48.1684	0.000780415	0.00234124	0.00702378	0.0210713	0.0632139	0.189642	0.568925	1.70678	5.12033	15.361	46.0829	Topotecan hydrochloride	TOP1	CC[C@@]1(O)C(=O)OC\C2=C1\C=C3/N(CC4=CC5=C(C=CC(=C5CN(C)C)O)N=C34)C2=O
familial gastric-SB.mhdgc-1	NCGC00014926-03	-3	-4.42921	46.1226	585.474	130.267	107.851	123.043	123.256	134.246	125.206	132.613	135.86	125.322	128.078	46.1226	0.000780415	0.00234124	0.00702378	0.0210713	0.0632139	0.189642	0.568925	1.70678	5.12033	15.361	46.0829	Carboxyamidotriazole	NA	NC(=O)C1=C(N)[N](CC2=CC(=C(C(=C2)Cl)C(=O)C3=CC=C(Cl)C=C3)Cl)N=N1
familial gastric-SB.mhdgc-1	NCGC00015004-11	-2.1	-4.62921	30.9397	541.784	115.79	116.052	121.991	120.383	123.52	115.321	131.582	118.212	109.983	102.82	30.9397	0.000780415	0.00234124	0.00702378	0.0210713	0.0632139	0.189642	0.568925	1.70678	5.12033	15.361	46.0829	Amoxapine	HTR2A	ClC1=CC\2=C(OC3=C(C=CC=C3)\N=C2N4CCNCC4)C=C1
familial gastric-SB.mhdgc-1	NCGC00015026-14	4	NA	91.95	471.675	117.549	82.2219	100.266	105.401	93.2684	103.877	125.732	55.7116	91.3119	119.217	91.95	0.000780415	0.00234124	0.00702378	0.0210713	0.0632139	0.189642	0.568925	1.70678	5.12033	15.361	46.0829	Atropine	CHRM1	CN1C2CCC1CC(C2)OC(=O)C(CO)C3=CC=CC=C3
familial gastric-SB.mhdgc-1	NCGC00015034-02	1.4	-8.97921	82.326	493.82	79.155	110.237	95.2759	123.011	106.821	113.375	105.655	100.018	94.6562	92.9785	82.326	0.000780415	0.00234124	0.00702378	0.0210713	0.0632139	0.189642	0.568925	1.70678	5.12033	15.361	46.0829	INO-1001	PARP1	NC(=O)C1=CC(=CC=C1)N
familial gastric-SB.mhdgc-1	NCGC00015036-08	-1.4	-5.32921	55.2756	438.032	90.3097	117.908	101.032	81.9135	119.08	94.1472	96.207	105.722	70.5294	54.6349	55.2756	0.000780415	0.00234124	0.00702378	0.0210713	0.0632139	0.189642	0.568925	1.70678	5.12033	15.361	46.0829	Amantadine hydrochloride	DRD1	NC12CC3CC(CC(C3)C1)C2
familial gastric-SB.mhdgc-1	NCGC00015038-08	-1.4	-6.87921	49.3667	408.904	102.421	102.189	96.9681	123.918	98.4573	76.3035	47.4797	73.8967	102.27	80.8685	49.3667	0.000780415	0.00234124	0.00702378	0.0210713	0.0632139	0.189642	0.568925	1.70678	5.12033	15.361	46.0829	Aminopterin	DHFR	NC1=NC2=NC=C(CNC3=CC=C(C=C3)C(=O)NC(CCC(O)=O)C(O)=O)N=C2C(=N1)N
familial gastric-SB.mhdgc-1	NCGC00015049-18	-1.1	-5.07921	20.5554	503.673	113.097	124.61	117.467	125.882	119.181	116.699	125.849	132.976	85.8087	38.8224	20.5554	0.000780415	0.00234124	0.00702378	0.0210713	0.0632139	0.189642	0.568925	1.70678	5.12033	15.361	46.0829	Apigenin	CYP2C9	OC1=CC=C(C=C1)\C2=C\C(=O)C3=C(O2)C=C(O)C=C3O
familial gastric-SB.mhdgc-1	NCGC00015054-06	4	-8.17921	125.184	627.26	137.96	160.172	135.658	119.294	138.584	121.415	129.078	124.07	84.5709	122.334	125.184	0.000780415	0.00234124	0.00702378	0.0210713	0.0632139	0.189642	0.568925	1.70678	5.12033	15.361	46.0829	Tacrine hydrochloride	ACHE	Nc1c3ccccc3nc2CCCCc12
familial gastric-SB.mhdgc-1	NCGC00015060-19	-2.4	-4.97921	74.382	507.888	127.358	92.8469	106.966	108.564	135.778	114.473	104.519	115.083	93.3886	86.4707	74.382	0.000780415	0.00234124	0.00702378	0.0210713	0.0632139	0.189642	0.568925	1.70678	5.12033	15.361	46.0829	Azathioprine	NA	C[N]1C=NC(=C1SC2=C3[NH]C=NC3=NC=N2)[N+]([O-])=O
familial gastric-SB.mhdgc-1	NCGC00015061-12	4	-4.87921	60.0502	413.395	89.6532	88.6873	79.3717	87.2784	124.71	99.6028	80.6414	100.056	89.1181	68.9292	60.0502	0.000780415	0.00234124	0.00702378	0.0210713	0.0632139	0.189642	0.568925	1.70678	5.12033	15.361	46.0829	Aciclovir	NA	N\C1=N\C2=C(N=C[N]2COCCO)C(=O)N1
familial gastric-SB.mhdgc-1	NCGC00015067-13	-3	-4.42921	11.5362	540.836	115.921	122.727	138.233	115.173	134.086	125.394	107.117	103.447	94.2128	128.564	11.5362	0.000780415	0.00234124	0.00702378	0.0210713	0.0632139	0.189642	0.568925	1.70678	5.12033	15.361	46.0829	Aspirin	NA	CC(=O)OC1=C(C=CC=C1)C(O)=O
familial gastric-SB.mhdgc-1	NCGC00015075-07	-2.3	-4.57921	52.946	550.801	145.732	113.749	89.7806	123.572	108.698	132.955	131.317	107.462	103.184	111.557	52.946	0.000780415	0.00234124	0.00702378	0.0210713	0.0632139	0.189642	0.568925	1.70678	5.12033	15.361	46.0829	Arecoline	NA	COC(=O)\C1=C\CCN(C)C1
familial gastric-SB.mhdgc-1	NCGC00015086-03	1.2	-8.82921	91.4699	427.957	47.658	85.7177	81.3208	94.3157	89.4031	83.3362	95.4346	91.7293	96.6105	102.731	91.4699	0.000780415	0.00234124	0.00702378	0.0210713	0.0632139	0.189642	0.568925	1.70678	5.12033	15.361	46.0829	Acetylcysteine	NFKB1	CC(=O)NC(CS)C(O)=O
familial gastric-SB.mhdgc-1	NCGC00015089-08	4	NA	113.588	551.12	106.099	125.838	86.8398	117.784	137.768	124.617	117.931	100.196	120.494	105.345	113.588	0.000780415	0.00234124	0.00702378	0.0210713	0.0632139	0.189642	0.568925	1.70678	5.12033	15.361	46.0829	Amiloride hydrochloride	SCNN1D	Clc1nc(C(=O)NC(=N)N)c(N)nc1N
familial gastric-SB.mhdgc-1	NCGC00015092-09	4	NA	120.323	602.808	129.901	118.703	123.916	135.548	113.879	124.946	139.446	134.919	123.281	114.741	120.323	0.000780415	0.00234124	0.00702378	0.0210713	0.0632139	0.189642	0.568925	1.70678	5.12033	15.361	46.0829	Aminocaproic acid	SERPINE1	NCCCCCC(O)=O
familial gastric-SB.mhdgc-1	NCGC00015096-11	-2.1	-4.87921	17.4504	461.734	77.0914	118.124	110.198	133.316	115.243	128.675	102.344	133.886	123.871	51.1333	17.4504	0.000780415	0.00234124	0.00702378	0.0210713	0.0632139	0.189642	0.568925	1.70678	5.12033	15.361	46.0829	Amiodarone	NA	CCCCC1=C(C(=O)C2=CC(=C(OCCN(CC)CC)C(=C2)I)I)C3=C(O1)C=CC=C3
familial gastric-SB.mhdgc-1	NCGC00015100-14	4	-5.52921	83.6425	507.861	98.0191	99.9247	113.361	92.1593	110.298	99.3435	98.7499	92.0371	133.582	111.775	83.6425	0.000780415	0.00234124	0.00702378	0.0210713	0.0632139	0.189642	0.568925	1.70678	5.12033	15.361	46.0829	Altretamine	NA	CN(C)C1=NC(=NC(=N1)N(C)C)N(C)C
familial gastric-SB.mhdgc-1	NCGC00015110-12	-1.4	-8.77921	109.648	536.993	139.419	114.089	108.236	118.012	162.547	103.23	114.692	110.479	118.786	94.6649	109.648	0.000780415	0.00234124	0.00702378	0.0210713	0.0632139	0.189642	0.568925	1.70678	5.12033	15.361	46.0829	Aminoglutethimide	CYP19A1	CCC1(CCC(=O)NC1=O)C2=CC=C(N)C=C2
familial gastric-SB.mhdgc-1	NCGC00015116-10	-2.4	-4.62921	35.2717	476.933	61.1889	169.788	97.1077	109.893	127.855	104.564	151.441	74.0933	109.861	94.7926	35.2717	0.000780415	0.00234124	0.00702378	0.0210713	0.0632139	0.189642	0.568925	1.70678	5.12033	15.361	46.0829	Aniracetam	NA	O=C2CCCN2C(=O)c1ccc(OC)cc1
familial gastric-SB.mhdgc-1	NCGC00015121-16	4	-5.07921	81.6713	503.722	94.9505	105.895	98.4552	90.3333	113.066	96.1469	98.3819	101.826	108.52	124.282	81.6713	0.000780415	0.00234124	0.00702378	0.0210713	0.0632139	0.189642	0.568925	1.70678	5.12033	15.361	46.0829	Phenoxybenzamine hydrochloride	NA	CC(COC1=CC=CC=C1)N(CCCl)CC2=CC=CC=C2
familial gastric-SB.mhdgc-1	NCGC00015122-09	1.4	-8.77921	89.5104	521.521	87.7713	106.169	114.119	108.058	99.2939	103.548	110.697	106.067	118.537	116.044	89.5104	0.000780415	0.00234124	0.00702378	0.0210713	0.0632139	0.189642	0.568925	1.70678	5.12033	15.361	46.0829	Bupropion hydrochloride	SLC6A3	CC(NC(C)(C)C)C(=O)C1=CC=CC(=C1)Cl
familial gastric-SB.mhdgc-1	NCGC00015144-04	4	NA	102.481	554.817	102.155	127.777	123.683	118.328	110.775	111.255	102.238	123.242	124.162	111.453	102.481	0.000780415	0.00234124	0.00702378	0.0210713	0.0632139	0.189642	0.568925	1.70678	5.12033	15.361	46.0829	O6-Benzylguanine	MGMT	NC1=NC(=C2N=C[NH]C2=N1)OCC3=CC=CC=C3
familial gastric-SB.mhdgc-1	NCGC00015147-09	-1.1	-5.72921	3.53873	404.582	112.582	113.604	109.975	119.454	128.888	121.241	118.988	68.0329	5.05858	4.40034	3.53873	0.000780415	0.00234124	0.00702378	0.0210713	0.0632139	0.189642	0.568925	1.70678	5.12033	15.361	46.0829	Benzamil	SCNN1D	N\C(NCC1=CC=CC=C1)=N/C(=O)C2=NC(=C(N)N=C2N)Cl
familial gastric-SB.mhdgc-1	NCGC00015148-07	4	NA	111.248	516.663	77.5335	124.244	100.49	99.9251	131.054	70.9698	122.967	90.5436	124.261	115.768	111.248	0.000780415	0.00234124	0.00702378	0.0210713	0.0632139	0.189642	0.568925	1.70678	5.12033	15.361	46.0829	Buthionine sulphoximine	GSS	CCCC[S+]([O-])(=N)CCC(N)C(O)=O
familial gastric-SB.mhdgc-1	NCGC00015149-15	4	-4.97921	120.26	524.823	103.76	105.278	106.67	104.664	105.492	114.429	112.252	106.443	109.253	114.556	120.26	0.000780415	0.00234124	0.00702378	0.0210713	0.0632139	0.189642	0.568925	1.70678	5.12033	15.361	46.0829	Bumetanide	NA	CCCCNC1=CC(=CC(=C1OC2=CC=CC=C2)[S+](N)([O-])=O)C(O)=O
familial gastric-SB.mhdgc-1	NCGC00015150-04	-3	-4.62921	46.7381	425.763	86.0121	90.7731	71.0194	99.5147	97.7637	90.8724	77.0486	105.647	103.713	86.1592	46.7381	0.000780415	0.00234124	0.00702378	0.0210713	0.0632139	0.189642	0.568925	1.70678	5.12033	15.361	46.0829	Betaine	NA	[Cl-].C[N+](C)(C)CC(=O)O
familial gastric-SB.mhdgc-1	NCGC00015159-06	4	NA	129.013	610.49	142.27	127.694	106.914	135.199	122.174	123.59	130.323	136.053	131.438	120.922	129.013	0.000780415	0.00234124	0.00702378	0.0210713	0.0632139	0.189642	0.568925	1.70678	5.12033	15.361	46.0829	Betaxolol hydrochloride	ADRB1	CC(C)NCC(O)COc1ccc(cc1)CCOCC2CC2
familial gastric-SB.mhdgc-1	NCGC00015163-08	-3	-4.42921	46.7828	558.036	122.11	119.418	136.227	99.2891	114.573	116.164	117.899	122.502	127.819	127.778	46.7828	0.000780415	0.00234124	0.00702378	0.0210713	0.0632139	0.189642	0.568925	1.70678	5.12033	15.361	46.0829	Benserazide	DDC	NC(CO)C(=O)NNCC1=C(O)C(=C(O)C=C1)O
familial gastric-SB.mhdgc-1	NCGC00015173-02	-3	-4.42921	52.901	501.181	100.253	125.828	88.0557	110.735	80.9686	114.584	99.2792	111.766	125.547	113.157	52.901	0.000780415	0.00234124	0.00702378	0.0210713	0.0632139	0.189642	0.568925	1.70678	5.12033	15.361	46.0829	BRL-15572	HTR1D	OC(CN1CCN(CC1)C2=CC=CC(=C2)Cl)C(C3=CC=CC=C3)C4=CC=CC=C4
familial gastric-SB.mhdgc-1	NCGC00015185-04	4	NA	108.796	622.272	131.374	133.293	112.021	153.417	124.41	111.656	144.652	131.34	133.233	132.036	108.796	0.000780415	0.00234124	0.00702378	0.0210713	0.0632139	0.189642	0.568925	1.70678	5.12033	15.361	46.0829	Carbidopa	NA	CC(CC1=CC(=C(O)C=C1)O)(NN)C(O)=O
familial gastric-SB.mhdgc-1	NCGC00015191-06	-1.4	-6.07921	138.293	516.671	104.712	144.31	129.961	106.888	112.513	125.849	121.645	60.2171	55.4255	110.354	138.293	0.000780415	0.00234124	0.00702378	0.0210713	0.0632139	0.189642	0.568925	1.70678	5.12033	15.361	46.0829	Chlormezanone	GABRA1	O=C1CCS(=O)(=O)C(N1C)c2ccc(Cl)cc2
familial gastric-SB.mhdgc-1	NCGC00015199-19	-1.4	-4.92921	41.9539	440.993	93.0223	63.1683	92.5347	113.661	67.8527	98.6985	123.586	91.3956	115.101	49.3498	41.9539	0.000780415	0.00234124	0.00702378	0.0210713	0.0632139	0.189642	0.568925	1.70678	5.12033	15.361	46.0829	Chlorambucil	NA	OC(=O)CCCC1=CC=C(C=C1)N(CCCl)CCCl
familial gastric-SB.mhdgc-1	NCGC00015204-08	-1.4	-7.87921	74.7618	488.702	105.671	68.3743	132.538	86.3925	90.0408	108.254	94.4316	93.0088	92.2149	98.7466	74.7618	0.000780415	0.00234124	0.00702378	0.0210713	0.0632139	0.189642	0.568925	1.70678	5.12033	15.361	46.0829	Carmustine	NA	ClCCNC(=O)N(CCCl)N=O
familial gastric-SB.mhdgc-1	NCGC00015205-07	4	NA	78.8535	500.688	108.613	156.622	61.0013	143.389	84.6985	107.532	113.278	106.419	90.9067	85.9568	78.8535	0.000780415	0.00234124	0.00702378	0.0210713	0.0632139	0.189642	0.568925	1.70678	5.12033	15.361	46.0829	PK-11195	NR1I3	CCC(C)N(C)C(=O)C1=NC(=C2C=CC=CC2=C1)C3=C(Cl)C=CC=C3
familial gastric-SB.mhdgc-1	NCGC00015207-11	4	-7.62921	91.6494	510.431	98.2806	96.6769	83.0709	100.743	116.235	101.757	118.929	121.182	115.797	105.626	91.6494	0.000780415	0.00234124	0.00702378	0.0210713	0.0632139	0.189642	0.568925	1.70678	5.12033	15.361	46.0829	Cilostazol	PDE3A	O=C1CCC2=C(N1)C=CC(=C2)OCCCCC3=NN=N[N]3C4CCCCC4
familial gastric-SB.mhdgc-1	NCGC00015208-09	-3	-4.47921	57.7211	467.94	92.6361	105.748	93.8512	110.466	113.065	108.863	89.8515	89.0739	92.3442	98.0293	57.7211	0.000780415	0.00234124	0.00702378	0.0210713	0.0632139	0.189642	0.568925	1.70678	5.12033	15.361	46.0829	Caffeine	NA	O=C(O)C(O)(CC(=O)O)CC(=O)O.O=C2c1n(C)cnc1N(C)C(=O)N2C
familial gastric-SB.mhdgc-1	NCGC00015209-12	4	NA	110.333	594.72	126.692	122.256	118.001	130.303	134.831	120.848	123.262	112.164	127.197	130.908	110.333	0.000780415	0.00234124	0.00702378	0.0210713	0.0632139	0.189642	0.568925	1.70678	5.12033	15.361	46.0829	Cyclophosphamide	BCL2	ClCCN(CCCl)[P]1(=O)NCCCO1
familial gastric-SB.mhdgc-1	NCGC00015225-03	-1.1	-5.07921	2.87665	441.291	113.193	98.102	91.8216	136.18	105.136	104.604	112.814	113.658	93.6771	10.6618	2.87665	0.000780415	0.00234124	0.00702378	0.0210713	0.0632139	0.189642	0.568925	1.70678	5.12033	15.361	46.0829	Chelerythrine chloride	BCL2L1	COC1=C(OC)C2=C[N+](=C3C(=C2C=C1)C=CC4=CC5=C(OCO5)C=C34)C
familial gastric-SB.mhdgc-1	NCGC00015226-11	-2.2	-4.87921	50.9818	478.376	107.749	109.675	114.713	115.461	101.403	107.712	120.306	94.2832	68.7695	87.1543	50.9818	0.000780415	0.00234124	0.00702378	0.0210713	0.0632139	0.189642	0.568925	1.70678	5.12033	15.361	46.0829	Mitotane	NA	ClC(Cl)C(C1=CC=C(Cl)C=C1)C2=C(Cl)C=CC=C2
familial gastric-SB.mhdgc-1	NCGC00015233-04	-2.3	-4.87921	0.450631	395.804	85.1217	86.7326	108.475	119.945	103.846	109.577	95.4396	67.3939	137.582	41.0941	0.450631	0.000780415	0.00234124	0.00702378	0.0210713	0.0632139	0.189642	0.568925	1.70678	5.12033	15.361	46.0829	Calmidazolium chloride	CAMKK2	ClC1=CC=C(C=C1)C(C2=CC=C(Cl)C=C2)[N+]3=C[N](CC(OCC4=C(Cl)C=C(Cl)C=C4)C5=C(Cl)C=C(Cl)C=C5)C=C3
familial gastric-SB.mhdgc-1	NCGC00015242-12	1.4	-8.97921	114.352	512.408	83.8337	115.025	95.645	119.687	114.255	101.859	108.78	97.1282	111.742	102.249	114.352	0.000780415	0.00234124	0.00702378	0.0210713	0.0632139	0.189642	0.568925	1.70678	5.12033	15.361	46.0829	Chlorothiazide	NA	N[S+]([O-])(=O)C1=C(Cl)C=C2\N=C/N[S+]([O-])(=O)C2=C1
familial gastric-SB.mhdgc-1	NCGC00015245-07	1.4	-8.92921	118.581	572.804	92.5503	122.506	111.56	129.644	121.153	126.997	101.81	119.038	133.393	120.07	118.581	0.000780415	0.00234124	0.00702378	0.0210713	0.0632139	0.189642	0.568925	1.70678	5.12033	15.361	46.0829	Bethanechol chloride	NA	CC(C[N+](C)(C)C)OC(N)=O
familial gastric-SB.mhdgc-1	NCGC00015251-14	-2.4	-4.77921	72.3785	526.538	107.243	103.609	110.097	116.27	132.464	81.0318	118.984	107.804	100.229	93.206	72.3785	0.000780415	0.00234124	0.00702378	0.0210713	0.0632139	0.189642	0.568925	1.70678	5.12033	15.361	46.0829	Clotrimazole	CYP51A1	ClC1=C(C=CC=C1)C([N]2C=CN=C2)(C3=CC=CC=C3)C4=CC=CC=C4
familial gastric-SB.mhdgc-1	NCGC00015252-13	-2.3	-4.82921	12.0519	471.712	38.3257	101.374	120.427	138.054	161.116	132.764	107.28	107.862	98.5472	65.0051	12.0519	0.000780415	0.00234124	0.00702378	0.0210713	0.0632139	0.189642	0.568925	1.70678	5.12033	15.361	46.0829	Cyproheptadine hydrochloride	HRH1	CN1CCC(CC1)=C2C3=C(C=CC=C3)\C=C/C4=C2C=CC=C4
familial gastric-SB.mhdgc-1	NCGC00015254-12	4	NA	96.179	461.841	90.1522	94.3362	95.247	102.864	92.1461	110.447	86.9743	114.258	91.0651	80.3284	96.179	0.000780415	0.00234124	0.00702378	0.0210713	0.0632139	0.189642	0.568925	1.70678	5.12033	15.361	46.0829	Clozapine	DRD4	CN1CCN(CC1)C2=Nc4cc(Cl)ccc4Nc3ccccc23
familial gastric-SB.mhdgc-1	NCGC00015256-13	-2.1	-4.97921	23.5672	506.896	112.706	109.255	125.197	125.961	121.412	130.759	120.844	112.066	95.0282	51.9957	23.5672	0.000780415	0.00234124	0.00702378	0.0210713	0.0632139	0.189642	0.568925	1.70678	5.12033	15.361	46.0829	Chloroquine (CQ)	NA	CCN(CC)CCCC(C)NC1=CC=NC2=C1C=CC(=C2)Cl
familial gastric-SB.mhdgc-1	NCGC00015257-06	-1.4	-5.42921	73.7806	543.118	115.944	126.965	119.894	130.43	108.72	124.884	104.965	134.866	89.2801	97.976	73.7806	0.000780415	0.00234124	0.00702378	0.0210713	0.0632139	0.189642	0.568925	1.70678	5.12033	15.361	46.0829	Clofibrate	PPARA	CCOC(=O)C(C)(C)OC1=CC=C(Cl)C=C1
familial gastric-SB.mhdgc-1	NCGC00015264-08	-1.1	-6.12921	10.2916	357.08	102.813	149.629	99.801	101.256	122.239	103.472	73.7079	33.502	32.0588	23.7446	10.2916	0.000780415	0.00234124	0.00702378	0.0210713	0.0632139	0.189642	0.568925	1.70678	5.12033	15.361	46.0829	Clomipramine hydrochloride	SLC6A4	CN(C)CCCN2c3ccccc3CCc1ccc(Cl)cc12
familial gastric-SB.mhdgc-1	NCGC00015267-09	4	NA	55.1113	483.427	106.213	114.476	99.226	118.619	78.6324	133.468	62.1106	91.452	111.202	119.274	55.1113	0.000780415	0.00234124	0.00702378	0.0210713	0.0632139	0.189642	0.568925	1.70678	5.12033	15.361	46.0829	Citalopram hydrobromide	HTR1A	CN(C)CCCC1(OCC2=C1C=CC(=C2)C#N)C3=CC=C(F)C=C3
familial gastric-SB.mhdgc-1	NCGC00015268-05	-3	-4.72921	92.5023	590.699	110.424	120.135	121.275	130.913	125.804	123.783	139.193	122.465	129.444	116.706	92.5023	0.000780415	0.00234124	0.00702378	0.0210713	0.0632139	0.189642	0.568925	1.70678	5.12033	15.361	46.0829	Clonidine	ADRA1A	Clc2cccc(Cl)c2\N=C1/NCCN1
familial gastric-SB.mhdgc-1	NCGC00015278-14	1.4	-7.97921	98.0645	514.645	90.3471	82.7036	81.2528	124.906	165.8	97.4386	111.269	104.493	104.866	136.808	98.0645	0.000780415	0.00234124	0.00702378	0.0210713	0.0632139	0.189642	0.568925	1.70678	5.12033	15.361	46.0829	Carisoprodol	NA	CCCC(C)(COC(N)=O)COC(=O)NC(C)C
familial gastric-SB.mhdgc-1	NCGC00015300-05	-3	-4.57921	2.93209	416.125	89.5404	68.4357	89.187	91.6918	99.513	109.364	87.0248	108.099	87.9356	84.4538	2.93209	0.000780415	0.00234124	0.00702378	0.0210713	0.0632139	0.189642	0.568925	1.70678	5.12033	15.361	46.0829	Vanoxeamine	NA	Cl.Cl.Fc1ccc(cc1)C(OCCN2CCN(CC2)CCCc3ccccc3)c4ccc(F)cc4
familial gastric-SB.mhdgc-1	NCGC00015316-06	-2.4	-5.17921	54.0826	485.026	72.3485	125.865	126.807	138.944	128.041	128.618	101.313	124.525	82.6598	91.6696	54.0826	0.000780415	0.00234124	0.00702378	0.0210713	0.0632139	0.189642	0.568925	1.70678	5.12033	15.361	46.0829	Eflornithine Hydrochloride	ODC1	NCCCC(N)(C(F)F)C(O)=O
familial gastric-SB.mhdgc-1	NCGC00015321-04	-2.4	-4.67921	49.9099	452.977	78.1038	105.314	136.102	82.3493	98.0939	105.246	143.689	71.189	107.858	87.3128	49.9099	0.000780415	0.00234124	0.00702378	0.0210713	0.0632139	0.189642	0.568925	1.70678	5.12033	15.361	46.0829	Dobutamine hydrochloride	ADRB1	Oc2ccc(CCNC(C)CCc1ccc(O)cc1)cc2O
familial gastric-SB.mhdgc-1	NCGC00015332-04	-1.4	-5.17921	96.0124	588.358	133.959	126.138	130.122	98.5569	132.8	120.773	138.718	115.818	119.947	95.2487	96.0124	0.000780415	0.00234124	0.00702378	0.0210713	0.0632139	0.189642	0.568925	1.70678	5.12033	15.361	46.0829	Diltiazem hydrochloride	NA	COC1=CC=C(C=C1)C2SC3=C(C=CC=C3)N(CCN(C)C)C(=O)C2OC(C)=O
familial gastric-SB.mhdgc-1	NCGC00015335-11	-1.1	-5.32921	10.0881	451.997	110.436	112.487	123.453	106.282	100.179	121.709	121.475	128.124	59.2066	13.413	10.0881	0.000780415	0.00234124	0.00702378	0.0210713	0.0632139	0.189642	0.568925	1.70678	5.12033	15.361	46.0829	Diphenhydramine	HRH1	CN(C)CCOC(C1=CC=CC=C1)C2=CC=CC=C2
familial gastric-SB.mhdgc-1	NCGC00015349-06	-1.2	-5.77921	72.2414	468.429	101.288	132.268	110.204	125.81	121.097	125.72	131.37	97.7332	76.8188	85.4087	72.2414	0.000780415	0.00234124	0.00702378	0.0210713	0.0632139	0.189642	0.568925	1.70678	5.12033	15.361	46.0829	Daphnetin	NA	OC1=C(O)C2=C(\C=C/C(=O)O2)C=C1
familial gastric-SB.mhdgc-1	NCGC00015365-18	-2.4	-4.92921	102.474	604.327	148.775	119.96	131.19	129.213	135.641	127.989	168.942	122.024	117.169	125.183	102.474	0.000780415	0.00234124	0.00702378	0.0210713	0.0632139	0.189642	0.568925	1.70678	5.12033	15.361	46.0829	4',7-Dihydroxyisoflavanone	ESR1	OC1=CC=C(C=C1)\C2=C\OC3=C(C=CC(=C3)O)C2=O
familial gastric-SB.mhdgc-1	NCGC00015385-12	-3	-4.52921	9.99319	472.849	82.0538	132.718	96.3847	126.022	125.981	133.664	116.48	89.6823	121.464	109.269	9.99319	0.000780415	0.00234124	0.00702378	0.0210713	0.0632139	0.189642	0.568925	1.70678	5.12033	15.361	46.0829	Dipyridamole	PDE5A	OCCN(CCO)c2nc1c(nc(nc1c(n2)N3CCCCC3)N(CCO)CCO)N4CCCCC4
familial gastric-SB.mhdgc-1	NCGC00015389-08	-2.2	-4.87921	54.5777	504.039	109.275	119.455	131.516	113.458	117.335	109.314	112.127	92.296	106.721	68.2133	54.5777	0.000780415	0.00234124	0.00702378	0.0210713	0.0632139	0.189642	0.568925	1.70678	5.12033	15.361	46.0829	Propofol	TRPV1	CC(C)c1cccc(C(C)C)c1O
familial gastric-SB.mhdgc-1	NCGC00015399-15	4	-4.42921	98.8794	579.672	116.207	114.188	135.418	124.651	116.502	113.709	122.113	131.075	115.807	126.588	98.8794	0.000780415	0.00234124	0.00702378	0.0210713	0.0632139	0.189642	0.568925	1.70678	5.12033	15.361	46.0829	Etodolac	PTGS2	CCC1=CC=CC2=C1[NH]C3=C2CCOC3(CC)CC(O)=O
familial gastric-SB.mhdgc-1	NCGC00015418-08	4	NA	100.14	498.565	95.9397	117.652	97.4329	112.951	108.579	90.5933	100.958	82.3995	108.279	120.622	100.14	0.000780415	0.00234124	0.00702378	0.0210713	0.0632139	0.189642	0.568925	1.70678	5.12033	15.361	46.0829	Ethosuximide	NA	CCC1(C)CC(=O)NC1=O
familial gastric-SB.mhdgc-1	NCGC00015420-09	-2.4	-5.42921	80.3928	548.464	119.562	115.309	124.292	125.01	123.723	136.32	121.444	114.83	94.9708	128.084	80.3928	0.000780415	0.00234124	0.00702378	0.0210713	0.0632139	0.189642	0.568925	1.70678	5.12033	15.361	46.0829	Emodin	CSNK1A2	CC1=CC2=C(C(=C1)O)C(=O)C3=C(C=C(O)C=C3O)C2=O
familial gastric-SB.mhdgc-1	NCGC00015429-08	4	NA	129.357	604.53	116.157	148.272	130.935	122.436	135.479	124.413	116.946	123.191	118.073	114.93	129.357	0.000780415	0.00234124	0.00702378	0.0210713	0.0632139	0.189642	0.568925	1.70678	5.12033	15.361	46.0829	Felbamate	GABRA1	NC(=O)OCC(COC(N)=O)c1ccccc1
familial gastric-SB.mhdgc-1	NCGC00015436-09	-2.1	-4.82921	6.36405	461.402	96.5116	94.0161	101.697	105.964	116.466	127.977	110.689	100.794	103.338	54.2022	6.36405	0.000780415	0.00234124	0.00702378	0.0210713	0.0632139	0.189642	0.568925	1.70678	5.12033	15.361	46.0829	Fluphenazine hydrochloride	DRD2	OCCN1CCN(CCCN2C3=C(SC4=C2C=C(C=C4)C(F)(F)F)C=CC=C3)CC1
familial gastric-SB.mhdgc-1	NCGC00015437-16	-3	-4.42921	14.2039	502.556	114.836	113.598	106.953	99.8884	112.906	114.766	108.365	105.694	113.396	112.167	14.2039	0.000780415	0.00234124	0.00702378	0.0210713	0.0632139	0.189642	0.568925	1.70678	5.12033	15.361	46.0829	Fenofibrate	PPARA	CC(C)OC(=O)C(C)(C)OC1=CC=C(C=C1)C(=O)C2=CC=C(Cl)C=C2
familial gastric-SB.mhdgc-1	NCGC00015439-06	-2.3	-5.32921	40.156	511.892	140.644	136.693	145.464	127.474	130.422	97.9097	106.983	141.961	93.1292	41.3632	40.156	0.000780415	0.00234124	0.00702378	0.0210713	0.0632139	0.189642	0.568925	1.70678	5.12033	15.361	46.0829	Flumazenil	GABRA1	O=C(OCC)c3ncn2c3CN(C)C(=O)c1cc(F)ccc12
familial gastric-SB.mhdgc-1	NCGC00015442-16	-1.2	-6.42921	43.1292	380.103	110.328	105.826	73.4202	130.944	98.4186	110.9	50.2066	53.9395	40.6706	52.4012	43.1292	0.000780415	0.00234124	0.00702378	0.0210713	0.0632139	0.189642	0.568925	1.70678	5.12033	15.361	46.0829	Fluorouracil	NA	F\C1=C\NC(=O)NC1=O
familial gastric-SB.mhdgc-1	NCGC00015443-06	-1.1	-5.02921	3.78796	456.486	94.804	122.182	116.899	103.029	115.27	113.385	126.158	92.4833	112.631	5.13405	3.78796	0.000780415	0.00234124	0.00702378	0.0210713	0.0632139	0.189642	0.568925	1.70678	5.12033	15.361	46.0829	Flecainide	SCN5A	FC(F)(F)COc2cc(C(=O)NCC1CCCCN1)c(OCC(F)(F)F)cc2
familial gastric-SB.mhdgc-1	NCGC00015444-04	4	-5.77921	88.6319	434.299	86.4365	90.7643	81.6043	94.9527	81.372	86.7901	86.6709	93.258	111.464	89.0289	88.6319	0.000780415	0.00234124	0.00702378	0.0210713	0.0632139	0.189642	0.568925	1.70678	5.12033	15.361	46.0829	Fenoldopam	DRD1	Oc1ccc(cc1)C3CNCCc2c3cc(O)c(O)c2Cl
familial gastric-SB.mhdgc-1	NCGC00015448-04	-1.2	-6.42921	51.4182	402.083	106.166	126.556	87.6743	91.713	114.153	84.1613	79.8411	51.1408	64.3558	60.5207	51.4182	0.000780415	0.00234124	0.00702378	0.0210713	0.0632139	0.189642	0.568925	1.70678	5.12033	15.361	46.0829	Salirasib	MTOR	CC(C)=CCC\C(C)=C\CC\C(C)=C\CSC1=C(C=CC=C1)C(O)=O
familial gastric-SB.mhdgc-1	NCGC00015451-06	4	NA	130.756	573.853	113.643	136.6	101.585	126.29	112.08	107.695	117.802	138.762	108.453	121.563	130.756	0.000780415	0.00234124	0.00702378	0.0210713	0.0632139	0.189642	0.568925	1.70678	5.12033	15.361	46.0829	Flupirtine maleate	KCNQ1	CCOC(=O)NC1=CC=C(NCC2=CC=C(F)C=C2)N=C1N
familial gastric-SB.mhdgc-1	NCGC00015452-19	-1.1	-5.82921	4.8979	378.154	100.648	100.845	118.05	139.389	124.545	84.4319	107.573	51.8658	8.72778	4.01013	4.8979	0.000780415	0.00234124	0.00702378	0.0210713	0.0632139	0.189642	0.568925	1.70678	5.12033	15.361	46.0829	Flutamide	AR	CC(C)C(=O)NC1=CC(=C(C=C1)[N+]([O-])=O)C(F)(F)F
familial gastric-SB.mhdgc-1	NCGC00015462-12	-1.4	-5.07921	70.0909	551.436	115.646	113.451	119.729	111.088	153.261	124.604	128.519	118.912	111.067	77.0518	70.0909	0.000780415	0.00234124	0.00702378	0.0210713	0.0632139	0.189642	0.568925	1.70678	5.12033	15.361	46.0829	Glipizide	NA	CC1=NC=C(N=C1)C(=O)NCCC2=CC=C(C=C2)[S+]([O-])(=O)NC(=O)NC3CCCCC3
familial gastric-SB.mhdgc-1	NCGC00015463-02	4	-4.42921	141.325	561.364	111.45	129.999	114.168	129.95	108.906	122.172	106.15	110.759	110.151	107.427	141.325	0.000780415	0.00234124	0.00702378	0.0210713	0.0632139	0.189642	0.568925	1.70678	5.12033	15.361	46.0829	GYKI-52466	GR1A1	C\C1=N\N=C(\C2=CC=C(N)C=C2)C3=CC4=C(OCO4)C=C3C1
familial gastric-SB.mhdgc-1	NCGC00015466-04	1.4	-8.92921	121.467	554.512	84.926	120.463	101.975	127.244	121.378	111.707	121.639	122.569	110.939	112.073	121.467	0.000780415	0.00234124	0.00702378	0.0210713	0.0632139	0.189642	0.568925	1.70678	5.12033	15.361	46.0829	Gabapentin	NA	NCC1(CCCCC1)CC(O)=O
familial gastric-SB.mhdgc-1	NCGC00015471-06	-1.4	-5.52921	62.0188	480.446	95.6236	100.493	89.0197	126.094	117.474	145.642	121.208	98.3917	73.8201	77.6978	62.0188	0.000780415	0.00234124	0.00702378	0.0210713	0.0632139	0.189642	0.568925	1.70678	5.12033	15.361	46.0829	Ganciclovir	NA	N\C1=N\C2=C(N=C[N]2COC(CO)CO)C(=O)N1
familial gastric-SB.mhdgc-1	NCGC00015478-08	-3	-4.42921	56.2251	517.691	108.223	92.641	104.409	110.696	121.079	117.171	104.139	100.998	114.987	132.509	56.2251	0.000780415	0.00234124	0.00702378	0.0210713	0.0632139	0.189642	0.568925	1.70678	5.12033	15.361	46.0829	GW-5074	BRAF	OC1=C(Br)C=C(C=C1Br)\C=C2/C(=O)NC3=C2C=C(I)C=C3
familial gastric-SB.mhdgc-1	NCGC00015479-20	4	-6.52921	98.8649	520.629	105.332	94.1678	101.125	117.223	91.1529	102.283	121.553	123.088	113.325	110.912	98.8649	0.000780415	0.00234124	0.00702378	0.0210713	0.0632139	0.189642	0.568925	1.70678	5.12033	15.361	46.0829	Genistein	TOP2A	OC1=CC=C(C=C1)\C2=C\OC3=C(C(=CC(=C3)O)O)C2=O
familial gastric-SB.mhdgc-1	NCGC00015480-13	-1.4	-5.12921	78.2697	489.981	100.408	101.1	153.692	120.277	107.518	106.095	104.14	117.64	104.083	60.2592	78.2697	0.000780415	0.00234124	0.00702378	0.0210713	0.0632139	0.189642	0.568925	1.70678	5.12033	15.361	46.0829	GW-7647	PPARA	CC(C)(SC1=CC=C(CCN(CCCCC2CCCCC2)C(=O)NC3CCCCC3)C=C1)C(O)=O
familial gastric-SB.mhdgc-1	NCGC00015482-05	4	-4.42921	82.5869	524.003	108.323	114.26	90.1444	117.226	107.429	142.69	110.02	117.985	117.491	113.392	82.5869	0.000780415	0.00234124	0.00702378	0.0210713	0.0632139	0.189642	0.568925	1.70678	5.12033	15.361	46.0829	Gallamine triethiodide	NA	CC[N+](CC)(CC)CCOC1=CC=CC(=C1OCC[N+](CC)(CC)CC)OCC[N+](CC)(CC)CC
familial gastric-SB.mhdgc-1	NCGC00015484-06	-2.1	-4.72921	9.54843	429.599	97.7057	91.9705	108.668	85.1835	117.138	100.434	86.854	101.431	88.3449	66.0371	9.54843	0.000780415	0.00234124	0.00702378	0.0210713	0.0632139	0.189642	0.568925	1.70678	5.12033	15.361	46.0829	GBR-12935	NA	C(CN1CCN(CCOC(C2=CC=CC=C2)C3=CC=CC=C3)CC1)CC4=CC=CC=C4
familial gastric-SB.mhdgc-1	NCGC00015500-10	-3	-4.47921	33.9762	496.873	96.3797	104.769	115.074	115.425	110.68	105.275	116.545	104.125	98.0117	103.791	33.9762	0.000780415	0.00234124	0.00702378	0.0210713	0.0632139	0.189642	0.568925	1.70678	5.12033	15.361	46.0829	Haloperidol	DRD2	Fc1ccc(cc1)C(=O)CCCN2CCC(O)(CC2)c3ccc(Cl)cc3
familial gastric-SB.mhdgc-1	NCGC00015501-07	4	NA	78.8836	464.542	80.3457	101.156	86.6596	97.5191	90.6845	110.172	83.4758	121.545	94.3968	102.553	78.8836	0.000780415	0.00234124	0.00702378	0.0210713	0.0632139	0.189642	0.568925	1.70678	5.12033	15.361	46.0829	Hydralazine hydrochloride	NA	NNC1=C2C=CC=CC2=CN=N1
familial gastric-SB.mhdgc-1	NCGC00015508-17	-3	-4.67921	65.9625	523.927	104.515	117.427	124.759	107.204	112.512	117.253	109.646	92.3752	123.65	103.137	65.9625	0.000780415	0.00234124	0.00702378	0.0210713	0.0632139	0.189642	0.568925	1.70678	5.12033	15.361	46.0829	Hydrochlorothiazide	NA	N[S+]([O-])(=O)C1=C(Cl)C=C2NCN[S+]([O-])(=O)C2=C1
familial gastric-SB.mhdgc-1	NCGC00015513-09	-1.4	-5.17921	66.8445	500.329	102.317	127.271	111.339	108.222	125.551	95.6497	123.352	98.8514	102.312	66.5495	66.8445	0.000780415	0.00234124	0.00702378	0.0210713	0.0632139	0.189642	0.568925	1.70678	5.12033	15.361	46.0829	Histamine dihydrochloride	HRH1	NCCC1=C[NH]C=N1
familial gastric-SB.mhdgc-1	NCGC00015519-09	-2.4	-4.67921	49.0325	524.255	99.8265	136.73	126.371	134.391	115.417	127.944	109.388	150.786	126.579	111.388	49.0325	0.000780415	0.00234124	0.00702378	0.0210713	0.0632139	0.189642	0.568925	1.70678	5.12033	15.361	46.0829	Dopamine HCl	NA	NCCC1=CC(=C(O)C=C1)O
familial gastric-SB.mhdgc-1	NCGC00015520-10	-1.1	-6.07921	55.2722	409.187	109.776	103.942	114.441	126.485	123.157	86.0819	90.9202	68.0665	23.5819	34.3124	55.2722	0.000780415	0.00234124	0.00702378	0.0210713	0.0632139	0.189642	0.568925	1.70678	5.12033	15.361	46.0829	Hydroxyurea	RRM1	NC(=O)NO
familial gastric-SB.mhdgc-1	NCGC00015529-18	1.4	-5.24041	129.306	508.464	105.353	86.3619	98.2209	83.7548	108.652	87.3408	90.6457	87.4675	94.1496	120.589	129.306	0.00039023	0.00117065	0.00351189	0.0105357	0.031607	0.0948209	0.284463	0.853388	2.56016	7.68049	23.0415	Ibuprofen lysine	PTGS1	CC(C)CC1=CC=C(C=C1)C(C)C(O)=O
familial gastric-SB.mhdgc-1	NCGC00015558-06	-1.2	-5.42921	53.5404	509.972	107.885	92.2881	135.339	118.106	114.701	137.379	129.609	113.404	77.6258	65.7101	53.5404	0.000780415	0.00234124	0.00702378	0.0210713	0.0632139	0.189642	0.568925	1.70678	5.12033	15.361	46.0829	Isoprenaline hydrochloride	ADRB1	Oc1ccc(cc1O)C(O)CNC(C)C
familial gastric-SB.mhdgc-1	NCGC00015562-24	-1.2	-6.02921	44.9623	411.769	123.282	115.802	82.438	129.961	88.9888	102.608	96.7904	52.4005	54.8029	51.7755	44.9623	0.000780415	0.00234124	0.00702378	0.0210713	0.0632139	0.189642	0.568925	1.70678	5.12033	15.361	46.0829	Indomethacin	NA	COC1=CC2=C(C=C1)[N](C(=C2CC(O)=O)C)C(=O)C3=CC=C(Cl)C=C3
familial gastric-SB.mhdgc-1	NCGC00015578-10	-1.4	-4.97921	65.1674	551.095	116.228	111.285	134.431	124.655	74.0734	129.623	113.251	126.707	118.098	74.3159	65.1674	0.000780415	0.00234124	0.00702378	0.0210713	0.0632139	0.189642	0.568925	1.70678	5.12033	15.361	46.0829	Ketoprofen	NA	CC(C(O)=O)C1=CC=CC(=C1)C(=O)C2=CC=CC=C2
familial gastric-SB.mhdgc-1	NCGC00015580-08	-1.2	-5.52921	40.998	445.63	115.929	106.825	115.7	83.5891	122.48	92.2293	105.211	113.884	40.7855	71.7861	40.998	0.000780415	0.00234124	0.00702378	0.0210713	0.0632139	0.189642	0.568925	1.70678	5.12033	15.361	46.0829	Ketotifen	HRH1	CN1CC/C(CC1)=C3\c4ccccc4CC(=O)c2sccc23
familial gastric-SB.mhdgc-1	NCGC00015590-07	-2.1	-5.22921	5.06013	368.987	109.696	96.9127	98.3336	100.426	101.471	107.301	72.7674	57.2841	46.1668	34.9442	5.06013	0.000780415	0.00234124	0.00702378	0.0210713	0.0632139	0.189642	0.568925	1.70678	5.12033	15.361	46.0829	Linopirdine	NA	O=C1N(C2=CC=CC=C2)C3=C(C=CC=C3)C1(CC4=CC=NC=C4)CC5=CC=NC=C5
familial gastric-SB.mhdgc-1	NCGC00015598-03	-2.1	-4.57921	2.90736	536.965	131.813	107.706	136.611	123.658	134.072	113.418	132.174	89.869	113.148	107.194	2.90736	0.000780415	0.00234124	0.00702378	0.0210713	0.0632139	0.189642	0.568925	1.70678	5.12033	15.361	46.0829	beta-Lapachone	TOP1	CC1(C)CC\C2=C(/O1)C3=C(C=CC=C3)C(=O)C2=O
familial gastric-SB.mhdgc-1	NCGC00015601-03	-2.1	-4.77921	4.81496	466.148	107.351	92.4591	126.427	100.07	96.7532	112.955	101.202	109.775	115.316	65.6029	4.81496	0.000780415	0.00234124	0.00702378	0.0210713	0.0632139	0.189642	0.568925	1.70678	5.12033	15.361	46.0829	LY310762	HTR1D	CC1(C)C(=O)N(CCN2CCC(CC2)C(=O)C3=CC=C(F)C=C3)C4=C1C=CC=C4
familial gastric-SB.mhdgc-1	NCGC00015603-07	4	NA	123.808	516.844	99.633	115.7	111.25	121.627	103.572	99.6387	119.018	85.383	92.8383	113.313	123.808	0.000780415	0.00234124	0.00702378	0.0210713	0.0632139	0.189642	0.568925	1.70678	5.12033	15.361	46.0829	Lomefloxacin hydrochloride	NA	CCN1\C=C(C(O)=O)/C(=O)C2=C1C(=C(N3CCNC(C)C3)C(=C2)F)F
familial gastric-SB.mhdgc-1	NCGC00015605-10	-2.1	-4.52921	3.7218	527.265	130.005	107.562	117.971	109.048	137.721	125.656	101.801	125.156	120.644	92.3949	3.7218	0.000780415	0.00234124	0.00702378	0.0210713	0.0632139	0.189642	0.568925	1.70678	5.12033	15.361	46.0829	Lamotrigine	NA	NC1=NC(=C(N=N1)C2=CC=CC(=C2Cl)Cl)N
familial gastric-SB.mhdgc-1	NCGC00015608-04	-2.3	-4.72921	5.87553	450.143	134.62	87.9479	111.914	104.778	105.528	111.295	115.134	79.4143	107.25	49.5104	5.87553	0.000780415	0.00234124	0.00702378	0.0210713	0.0632139	0.189642	0.568925	1.70678	5.12033	15.361	46.0829	Loperamide hydrochloride	OPRM1	CN(C)C(=O)C(CCN1CCC(O)(CC1)c2ccc(Cl)cc2)(c3ccccc3)c4ccccc4
familial gastric-SB.mhdgc-1	NCGC00015609-05	4	NA	87.921	443.034	87.5157	113.387	86.7476	72.8661	80.764	104.596	98.5543	90.5827	96.1378	90.6728	87.921	0.000780415	0.00234124	0.00702378	0.0210713	0.0632139	0.189642	0.568925	1.70678	5.12033	15.361	46.0829	Lonidamine	HK1	OC(=O)C1=N[N](CC2=C(Cl)C=C(Cl)C=C2)C3=C1C=CC=C3
familial gastric-SB.mhdgc-1	NCGC00015610-18	4	-5.47921	87.4027	495.099	106.816	100.884	116.089	125.055	107.06	98.2478	98.2636	106.606	145.363	85.7136	87.4027	0.000780415	0.00234124	0.00702378	0.0210713	0.0632139	0.189642	0.568925	1.70678	5.12033	15.361	46.0829	Leflunomide	JAK1	CC1=C(C=NO1)C(=O)NC2=CC=C(C=C2)C(F)(F)F
familial gastric-SB.mhdgc-1	NCGC00015615-14	1.4	-6.42921	104.23	535.584	97.2769	121.799	99.3791	150.056	90.8512	106.551	116.204	129.946	128.556	117.828	104.23	0.000780415	0.00234124	0.00702378	0.0210713	0.0632139	0.189642	0.568925	1.70678	5.12033	15.361	46.0829	Lansoprazole	NA	CC1=C(C[S+]([O-])C2=NC3=C([NH]2)C=CC=C3)N=CC=C1OCC(F)(F)F
familial gastric-SB.mhdgc-1	NCGC00015619-09	-2.4	-4.72921	59.8619	541.153	119.315	115.973	129.837	103.118	118.608	103.345	134.26	131.187	106.698	97.1434	59.8619	0.000780415	0.00234124	0.00702378	0.0210713	0.0632139	0.189642	0.568925	1.70678	5.12033	15.361	46.0829	Loratadine	HRH1	Clc3cc4CCc1cccnc1C(=C2/CCN(CC2)C(=O)OCC)\c4cc3
familial gastric-SB.mhdgc-1	NCGC00015622-02	-2.2	-5.17921	37.0806	436.359	109.128	98.4291	108.07	96.2598	103.095	108.846	103.482	91.3652	68.1547	61.0072	37.0806	0.000780415	0.00234124	0.00702378	0.0210713	0.0632139	0.189642	0.568925	1.70678	5.12033	15.361	46.0829	LY-294002	PIK3CA	O=C1\C=C(/OC2=C1C=CC=C2C3=CC=CC=C3)N4CCOCC4
familial gastric-SB.mhdgc-1	NCGC00015646-04	-1.1	-6.67921	77.3021	366.214	121.614	120.298	125.66	105.134	87.1247	95.9149	44.4694	41.0685	42.3542	28.4064	77.3021	0.000780415	0.00234124	0.00702378	0.0210713	0.0632139	0.189642	0.568925	1.70678	5.12033	15.361	46.0829	Fomepizole	ADH1	CC1=C[NH]N=C1
familial gastric-SB.mhdgc-1	NCGC00015647-03	-1.4	-7.77921	54.5165	296.015	58.5238	97.1222	111.116	68.3002	71.6641	59.7377	58.0619	50.4705	55.6452	65.5547	54.5165	0.000780415	0.00234124	0.00702378	0.0210713	0.0632139	0.189642	0.568925	1.70678	5.12033	15.361	46.0829	Nocodazole	TUBB	COC(=O)NC1=NC2=C([NH]1)C=CC(=C2)C(=O)C3=CC=CS3
familial gastric-SB.mhdgc-1	NCGC00015649-05	-2.4	-5.27921	77.674	430.157	83.7149	95.551	74.0969	97.3232	107.107	115.186	102.838	110.949	77.8438	50.0645	77.674	0.000780415	0.00234124	0.00702378	0.0210713	0.0632139	0.189642	0.568925	1.70678	5.12033	15.361	46.0829	Moxonidine hydrochloride hydrate	NISCH	COC1=NC(=NC(=C1N\C2=N\CCN2)Cl)C
familial gastric-SB.mhdgc-1	NCGC00015656-06	1.3	-8.87921	80.7711	508.191	59.8652	105.671	109.038	136.269	118.028	93.4657	119.165	76.7635	108.455	83.3949	80.7711	0.000780415	0.00234124	0.00702378	0.0210713	0.0632139	0.189642	0.568925	1.70678	5.12033	15.361	46.0829	Mianserin hydrochloride	HTR2A	CN1CC2N(CC1)c4ccccc4Cc3ccccc23
familial gastric-SB.mhdgc-1	NCGC00015672-01	1.4	-7.52921	132.23	530.169	92.9482	41.3089	98.4829	101.125	99.034	138.527	110.908	131.753	134.346	65.4229	132.23	0.000780415	0.00234124	0.00702378	0.0210713	0.0632139	0.189642	0.568925	1.70678	5.12033	15.361	46.0829	Morin hydrate	CYP1A2	OC1=CC(=C(C=C1)\C2=C(O)\C(=O)C3=C(O2)C=C(O)C=C3O)O
familial gastric-SB.mhdgc-1	NCGC00015673-08	-2.2	-5.12921	71.196	507.022	105.572	115.942	116.023	112.922	116.224	117.933	105.118	109.765	95.8444	79.2269	71.196	0.000780415	0.00234124	0.00702378	0.0210713	0.0632139	0.189642	0.568925	1.70678	5.12033	15.361	46.0829	Minoxidil	NA	Nc1cc(nc(N)[n+]1[O-])N2CCCCC2
familial gastric-SB.mhdgc-1	NCGC00015675-03	-3	-4.42921	11.7697	543.92	106.142	122.668	125.128	111.003	114.986	112.88	62.5929	117.313	119.056	142.042	11.7697	0.000780415	0.00234124	0.00702378	0.0210713	0.0632139	0.189642	0.568925	1.70678	5.12033	15.361	46.0829	Milrinone	PDE3A	C\C1=C(\C=C(\C#N)C(=O)N1)C2=CC=NC=C2
familial gastric-SB.mhdgc-1	NCGC00015680-14	-1.2	-5.32921	48.2213	480.755	101.015	98.1339	101.778	131.55	112.291	115.378	135.709	110.924	76.2632	47.3897	48.2213	0.000780415	0.00234124	0.00702378	0.0210713	0.0632139	0.189642	0.568925	1.70678	5.12033	15.361	46.0829	Melatonin	NA	COC1=CC2=C([NH]C=C2CCNC(C)=O)C=C1
familial gastric-SB.mhdgc-1	NCGC00015682-02	-2.4	-4.42921	74.4239	557.432	130.476	133.563	108.36	127.967	103.085	118.533	112.545	123.949	118.236	114.11	74.4239	0.000780415	0.00234124	0.00702378	0.0210713	0.0632139	0.189642	0.568925	1.70678	5.12033	15.361	46.0829	MPEP	GRM5	CC1=CC=CC(=N1)C#CC2=CC=CC=C2
familial gastric-SB.mhdgc-1	NCGC00015693-08	-1.1	-7.12921	2.33995	263.184	96.6037	91.976	107.568	83.563	58.3736	38.5137	38.5448	31.1734	25.4209	26.8292	2.33995	0.000780415	0.00234124	0.00702378	0.0210713	0.0632139	0.189642	0.568925	1.70678	5.12033	15.361	46.0829	Mitoxantrone	TOP2A	OCCNCCNC1=CC=C(NCCNCCO)C2=C1C(=O)C3=C(C(=CC=C3O)O)C2=O
familial gastric-SB.mhdgc-1	NCGC00015697-11	4	NA	108.28	510.124	118.075	87.2159	126.47	87.1318	96.6884	115.279	147.936	90.8256	103.229	93.1756	108.28	0.000780415	0.00234124	0.00702378	0.0210713	0.0632139	0.189642	0.568925	1.70678	5.12033	15.361	46.0829	Myricetin	CYP1A2	OC1=CC2=C(C(=C1)O)C(=O)\C(=C(/O2)C3=CC(=C(O)C(=C3)O)O)O
familial gastric-SB.mhdgc-1	NCGC00015705-04	-2.1	-4.72921	3.40991	523.542	118.621	153.505	124.574	156.797	103.818	122.514	98.8423	124.436	72.8787	78.6576	3.40991	0.000780415	0.00234124	0.00702378	0.0210713	0.0632139	0.189642	0.568925	1.70678	5.12033	15.361	46.0829	Memantine hydrochloride	GRIN2A	CC13CC2(C)CC(N)(C1)CC(C2)C3
familial gastric-SB.mhdgc-1	NCGC00015708-17	-2.1	-4.77921	3.23034	427.98	117.181	109.241	89.213	108.508	100.627	90.483	94.1771	99.0726	98.9392	46.2986	3.23034	0.000780415	0.00234124	0.00702378	0.0210713	0.0632139	0.189642	0.568925	1.70678	5.12033	15.361	46.0829	Maprotiline hydrochloride	NA	CNCCCC12CCC(C3=CC=CC=C13)C4=C2C=CC=C4
familial gastric-SB.mhdgc-1	NCGC00015718-06	4	-6.37921	87.0062	536.429	106.851	113.175	96.5317	124.331	100.292	92.2501	119.354	121.34	112.497	121.396	87.0062	0.000780415	0.00234124	0.00702378	0.0210713	0.0632139	0.189642	0.568925	1.70678	5.12033	15.361	46.0829	Naftopidil	ADRA1A	OC(CN1CCN(CC1)c2ccccc2OC)COc4cccc3ccccc34
familial gastric-SB.mhdgc-1	NCGC00015724-14	1.4	-5.97921	142.528	556.528	107.854	119.967	106.691	108.332	95.7179	103.455	112.658	127.131	134.722	121.98	142.528	0.000780415	0.00234124	0.00702378	0.0210713	0.0632139	0.189642	0.568925	1.70678	5.12033	15.361	46.0829	Niflumic acid	PTGS2	OC(=O)C1=C(NC2=CC=CC(=C2)C(F)(F)F)N=CC=C1
familial gastric-SB.mhdgc-1	NCGC00015725-16	-2.4	-5.02921	87.2588	459.997	111.742	110.562	102.891	97.6426	83.6358	120.977	115.418	104.101	95.0514	49.5217	87.2588	0.000780415	0.00234124	0.00702378	0.0210713	0.0632139	0.189642	0.568925	1.70678	5.12033	15.361	46.0829	Nimesulide	PTGS2	C[S+]([O-])(=O)NC1=C(OC2=CC=CC=C2)C=C(C=C1)[N+]([O-])=O
familial gastric-SB.mhdgc-1	NCGC00015735-12	-1.1	-5.87921	12.166	403.795	103.326	111.676	138.771	102.513	137.664	107.304	118.346	42.4147	17.6221	11.3532	12.166	0.000780415	0.00234124	0.00702378	0.0210713	0.0632139	0.189642	0.568925	1.70678	5.12033	15.361	46.0829	Niclosamide	STAT3	OC1=C(C=C(Cl)C=C1)C(=O)NC2=C(Cl)C=C(C=C2)[N+]([O-])=O
familial gastric-SB.mhdgc-1	NCGC00015754-15	-1.4	-5.02921	81.8866	480.934	109.456	106.554	114.356	91.408	96.2861	104.148	114.683	89.5998	118.566	70.6373	81.8866	0.000780415	0.00234124	0.00702378	0.0210713	0.0632139	0.189642	0.568925	1.70678	5.12033	15.361	46.0829	Nilutamide	AR	CC1(C)NC(=O)N(C2=CC(=C(C=C2)[N+]([O-])=O)C(F)(F)F)C1=O
familial gastric-SB.mhdgc-1	NCGC00015766-08	4	-5.92921	79.8915	472.801	91.3526	113.247	104.79	108.931	93.6109	117.634	104.447	86.6157	87.6768	82.4366	79.8915	0.000780415	0.00234124	0.00702378	0.0210713	0.0632139	0.189642	0.568925	1.70678	5.12033	15.361	46.0829	Oxymetazoline hydrochloride	ADRA1A	CC(C)(C)c2cc(C)c(CC1=NCCN1)c(C)c2O
familial gastric-SB.mhdgc-1	NCGC00015767-09	1.4	-8.52921	95.2952	550.621	84.2642	99.3986	110.695	116.771	100.947	137.628	133.753	127.321	111.65	110.37	95.2952	0.000780415	0.00234124	0.00702378	0.0210713	0.0632139	0.189642	0.568925	1.70678	5.12033	15.361	46.0829	Oxybutynin chloride	NA	CCN(CC)CC#CCOC(=O)C(O)(C1CCCCC1)C2=CC=CC=C2
familial gastric-SB.mhdgc-1	NCGC00015771-12	1.4	-8.07921	116.621	501.559	78.7248	86.8127	88.6407	114.061	103.569	97.68	101.688	128.157	111.068	113.209	116.621	0.000780415	0.00234124	0.00702378	0.0210713	0.0632139	0.189642	0.568925	1.70678	5.12033	15.361	46.0829	Orphenadrine hydrochloride	NA	CN(C)CCOC(C1=CC=CC=C1)C2=C(C)C=CC=C2
familial gastric-SB.mhdgc-1	NCGC00015772-13	-3	-4.92921	92.4154	528.536	108.135	135.621	132.17	110.556	128.304	100.211	116.334	113.256	116.883	63.749	92.4154	0.000780415	0.00234124	0.00702378	0.0210713	0.0632139	0.189642	0.568925	1.70678	5.12033	15.361	46.0829	Ofloxacin	NA	CC1COC2=C3N1\C=C(C(O)=O)/C(=O)C3=CC(=C2N4CCN(C)CC4)F
familial gastric-SB.mhdgc-1	NCGC00015785-04	-1.4	-5.27921	42.177	433.993	76.8975	97.3289	111.451	123.717	120.737	104.694	118.518	124.282	81.996	51.3277	42.177	0.000780415	0.00234124	0.00702378	0.0210713	0.0632139	0.189642	0.568925	1.70678	5.12033	15.361	46.0829	Progesterone	PGR	CC(=O)[C@H]2CC[C@H]3[C@@H]4CCC1=CC(=O)CC[C@]1(C)[C@H]4CC[C@]23C
familial gastric-SB.mhdgc-1	NCGC00015790-02	-1.4	-6.02921	42.0497	431.883	100.379	86.3292	105.866	136.904	85.2192	133.29	118.288	44.176	70.2675	91.8697	42.0497	0.000780415	0.00234124	0.00702378	0.0210713	0.0632139	0.189642	0.568925	1.70678	5.12033	15.361	46.0829	PD-098059	MAP2K1	COC1=CC=CC(=C1N)\C2=C\C(=O)C3=C(O2)C=CC=C3
familial gastric-SB.mhdgc-1	NCGC00015810-13	-2.1	-6.87921	22.2879	575.017	198.326	157.821	197.399	137.259	103.213	104.719	91.7744	110.785	108.848	81.399	22.2879	0.000780415	0.00234124	0.00702378	0.0210713	0.0632139	0.189642	0.568925	1.70678	5.12033	15.361	46.0829	Papaverine hydrochloride	PDE10A	COC1=C(OC)C=C(CC2=C3C=C(OC)C(=CC3=CC=N2)OC)C=C1
familial gastric-SB.mhdgc-1	NCGC00015818-15	4	-4.92921	125.409	514.978	101.225	104.703	107.603	107.014	96.0067	100.922	114.451	107.888	97.5151	120.61	125.409	0.000780415	0.00234124	0.00702378	0.0210713	0.0632139	0.189642	0.568925	1.70678	5.12033	15.361	46.0829	Praziquantel	NA	O=C1CN(CC2N1CCC3=C2C=CC=C3)C(=O)C4CCCCC4
familial gastric-SB.mhdgc-1	NCGC00015819-11	-2.4	-4.67921	41.2062	542.433	114.922	94.1521	167.136	124.66	108.797	143.309	121.795	130.004	124.618	99.0232	41.2062	0.000780415	0.00234124	0.00702378	0.0210713	0.0632139	0.189642	0.568925	1.70678	5.12033	15.361	46.0829	Propafenone	NA	CCCNCC(O)COC1=C(C=CC=C1)C(=O)CCC2=CC=CC=C2
familial gastric-SB.mhdgc-1	NCGC00015823-18	-1.4	-5.07921	63.8278	442.333	89.3593	101.777	98.9266	96.0003	83.7171	132.862	100.285	112.951	94.7751	65.3214	63.8278	0.000780415	0.00234124	0.00702378	0.0210713	0.0632139	0.189642	0.568925	1.70678	5.12033	15.361	46.0829	Piroxicam	PTGS1	CN1\C(=C(\O)C2=C(C=CC=C2)[S+]1([O-])=O)C(=O)NC3=CC=CC=N3
familial gastric-SB.mhdgc-1	NCGC00015830-07	4	NA	96.6584	553.549	93.9617	124.71	127.961	139.101	92.853	118.854	116.922	112.888	124.896	99.511	96.6584	0.000780415	0.00234124	0.00702378	0.0210713	0.0632139	0.189642	0.568925	1.70678	5.12033	15.361	46.0829	Phenelzine	MAOA	NNCCC1=CC=CC=C1
familial gastric-SB.mhdgc-1	NCGC00015833-16	-2.4	-5.22921	109.339	475.309	98.2473	105.038	110.527	102.287	116.351	84.2668	116.063	108.816	92.1418	70.882	109.339	0.000780415	0.00234124	0.00702378	0.0210713	0.0632139	0.189642	0.568925	1.70678	5.12033	15.361	46.0829	Pyrazinamide	FAS	NC(=O)C1=CN=CC=N1
familial gastric-SB.mhdgc-1	NCGC00015834-11	-1.3	-5.57921	3.13403	350.346	103.537	90.9249	92.4384	107.744	100.424	108.229	89.2979	75.4872	9.74026	58.0972	3.13403	0.000780415	0.00234124	0.00702378	0.0210713	0.0632139	0.189642	0.568925	1.70678	5.12033	15.361	46.0829	Primidone	NA	CCC1(C(=O)NCNC1=O)c2ccccc2
familial gastric-SB.mhdgc-1	NCGC00015840-09	-1.2	-7.32921	55.5964	414.75	118.704	96.0149	103.129	119.526	78.5339	78.0401	71.6255	79.7748	73.5948	77.7587	55.5964	0.000780415	0.00234124	0.00702378	0.0210713	0.0632139	0.189642	0.568925	1.70678	5.12033	15.361	46.0829	Phloretin	ICAM1	OC1=CC=C(CCC(=O)C2=C(O)C=C(O)C=C2O)C=C1
familial gastric-SB.mhdgc-1	NCGC00015848-04	4	NA	105.6	550.764	127.5	112.53	80.3932	130.722	112.958	112.599	123.066	119.753	121.387	116.549	105.6	0.000780415	0.00234124	0.00702378	0.0210713	0.0632139	0.189642	0.568925	1.70678	5.12033	15.361	46.0829	Tranylcypromine	MAOA	NC1CC1C2=CC=CC=C2
familial gastric-SB.mhdgc-1	NCGC00015856-08	-2.1	-4.72921	4.1787	438.488	79.915	102.256	98.8561	113.459	118.538	118.25	111.859	101.952	129.305	73.282	4.1787	0.000780415	0.00234124	0.00702378	0.0210713	0.0632139	0.189642	0.568925	1.70678	5.12033	15.361	46.0829	Prochlorperazine	DRD2	O=C(O)/C=C\C(=O)O.O=C(O)/C=C\C(=O)O.CN1CCN(CC1)CCCN2c4ccccc4Sc3ccc(Cl)cc23
familial gastric-SB.mhdgc-1	NCGC00015870-16	-1.1	-5.12921	1.52211	473.781	102.578	127.828	115.449	121.443	129.753	120.996	112.328	112.68	79.8572	20.5015	1.52211	0.000780415	0.00234124	0.00702378	0.0210713	0.0632139	0.189642	0.568925	1.70678	5.12033	15.361	46.0829	Quercetine	CYP75A12	OC1=CC2=C(C(=C1)O)C(=O)\C(=C(/O2)C3=CC(=C(O)C=C3)O)O
familial gastric-SB.mhdgc-1	NCGC00015871-07	-3	-4.67921	75.6322	599.472	122.408	157.994	140.417	129.922	120.785	107.817	125.727	139.279	111.265	118.593	75.6322	0.000780415	0.00234124	0.00702378	0.0210713	0.0632139	0.189642	0.568925	1.70678	5.12033	15.361	46.0829	Quinidine	CYP2D6	[H]C(O)(C1=CC=NC2=CC=C(OC)C=C12)[C@@]3([H])CC4CCN3C[C@]4([H])C=C
familial gastric-SB.mhdgc-1	NCGC00015882-09	-1.4	-5.17921	62.7819	519.965	82.5594	145.189	108.211	124.087	124.288	115.216	123.382	167.47	99.7674	60.7478	62.7819	0.000780415	0.00234124	0.00702378	0.0210713	0.0632139	0.189642	0.568925	1.70678	5.12033	15.361	46.0829	Riluzole	GRM1	FC(F)(F)Oc1ccc2nc(N)sc2c1
familial gastric-SB.mhdgc-1	NCGC00015883-08	-1.4	-6.47921	65.8844	402.439	63.3671	124.474	100.041	92.3116	94.0558	92.7338	69.2426	49.1002	138.323	84.9641	65.8844	0.000780415	0.00234124	0.00702378	0.0210713	0.0632139	0.189642	0.568925	1.70678	5.12033	15.361	46.0829	Risperidone???	DRD2	CC/1=C(\CCN2CCC(CC2)C3=NOC4=C3C=CC(=C4)F)C(=O)N/5CCCCC5=N1
familial gastric-SB.mhdgc-1	NCGC00015884-09	4	-4.82921	75.5013	459.93	102.987	91.5203	89.5994	100.1	107.683	83.8686	104.081	107.697	98.4247	86.1441	75.5013	0.000780415	0.00234124	0.00702378	0.0210713	0.0632139	0.189642	0.568925	1.70678	5.12033	15.361	46.0829	Rilmenidine	NISCH	C1CC1C(NC2=NCCO2)C3CC3
familial gastric-SB.mhdgc-1	NCGC00015887-05	4	-5.17921	97.519	569.959	119.228	112.61	133.055	117.301	132.192	119.611	88.2561	126.332	116.699	98.191	97.519	0.000780415	0.00234124	0.00702378	0.0210713	0.0632139	0.189642	0.568925	1.70678	5.12033	15.361	46.0829	Ritodrine hydrochloride	ADRB2	CC(NCCC1=CC=C(O)C=C1)C(O)C2=CC=C(O)C=C2
familial gastric-SB.mhdgc-1	NCGC00015888-04	-1.1	-5.42921	5.26557	418.468	102.083	110.172	97.8093	96.7384	88.8593	125.901	98.5767	108.456	41.0896	55.4	5.26557	0.000780415	0.00234124	0.00702378	0.0210713	0.0632139	0.189642	0.568925	1.70678	5.12033	15.361	46.0829	Reserpine	NA	COC1C(CC2CN3CCC4=C(NC5=CC(OC)=CC=C45)C3CC2C1C(=O)OC)OC(=O)C6=CC(OC)=C(OC)C(OC)=C6
familial gastric-SB.mhdgc-1	NCGC00015889-10	-1.1	-6.87921	5.74944	350.269	104.838	107.286	104.846	105.407	104.75	55.6788	54.2684	39.4683	43.4551	63.2479	5.74944	0.000780415	0.00234124	0.00702378	0.0210713	0.0632139	0.189642	0.568925	1.70678	5.12033	15.361	46.0829	Raloxifene hydrochloride	ESR1	OC1=CC=C(C=C1)C2=C(C(=O)C3=CC=C(OCCN4CCCCC4)C=C3)C5=C(S2)C=C(O)C=C5
familial gastric-SB.mhdgc-1	NCGC00015892-07	-2.4	-4.82921	33.8127	411.488	90.7963	121.496	94.7655	116.871	48.1591	140.974	105.537	67.7316	109.287	56.9276	33.8127	0.000780415	0.00234124	0.00702378	0.0210713	0.0632139	0.189642	0.568925	1.70678	5.12033	15.361	46.0829	Rutaecarpine	PTGS2	O=C1N\2CCC3=C([NH]C4=C3C=CC=C4)C2=N/C5=CC=CC=C15
familial gastric-SB.mhdgc-1	NCGC00015897-06	1.4	-8.87921	71.987	538.548	59.8727	112.335	132.929	98.1546	115.705	95.7867	127.563	112.119	121.213	116.246	71.987	0.000780415	0.00234124	0.00702378	0.0210713	0.0632139	0.189642	0.568925	1.70678	5.12033	15.361	46.0829	Ranolazine	SCN9A	COC1=C(OCC(O)CN2CCN(CC2)CC(=O)NC3=C(C)C=CC=C3C)C=CC=C1
familial gastric-SB.mhdgc-1	NCGC00015898-12	-3	-4.92921	103.25	480.93	119.566	103.667	91.2146	122.545	114.426	119.363	100.103	120.164	146.642	19.1046	103.25	0.000780415	0.00234124	0.00702378	0.0210713	0.0632139	0.189642	0.568925	1.70678	5.12033	15.361	46.0829	Rolipram	PDE4A	COC1=C(OC2CCCC2)C=C(C=C1)C3CNC(=O)C3
familial gastric-SB.mhdgc-1	NCGC00015917-07	-1.4	-5.02921	59.2852	461.686	86.8045	95.0549	121.889	139.29	111.754	117.317	107.567	112.45	119.505	56.3053	59.2852	0.000780415	0.00234124	0.00702378	0.0210713	0.0632139	0.189642	0.568925	1.70678	5.12033	15.361	46.0829	SB-206553	HTR1A	C[N]1C=CC2=CC3=C(CCN3C(=O)NC4=CC=CN=C4)C=C12
familial gastric-SB.mhdgc-1	NCGC00015918-05	4	NA	113.946	591.56	126.65	111.451	115.713	127.637	102.031	142.683	137.435	113.432	123.361	137.351	113.946	0.000780415	0.00234124	0.00702378	0.0210713	0.0632139	0.189642	0.568925	1.70678	5.12033	15.361	46.0829	SB-224289	HTR1B	CN1CCC2(CC1)COC3=CC4=C(C=C23)N(CC4)C(=O)C5=CC=C(C=C5)C6=C(C)C=C(C=C6)C7=NOC(=N7)C
familial gastric-SB.mhdgc-1	NCGC00015919-04	-2.2	-4.82921	35.1788	484.914	109.617	122.646	108.385	105.919	119.884	103.558	99.0525	101.458	109.312	71.1088	35.1788	0.000780415	0.00234124	0.00702378	0.0210713	0.0632139	0.189642	0.568925	1.70678	5.12033	15.361	46.0829	Sotalol	ADRB1	O=S(C)(=O)Nc1ccc(cc1)C(O)CNC(C)C
familial gastric-SB.mhdgc-1	NCGC00015924-13	-1.4	-8.87921	121.674	541.725	145.848	113.243	92.7374	122.006	113.349	119.313	104.848	95.1164	113.334	118.661	121.674	0.000780415	0.00234124	0.00702378	0.0210713	0.0632139	0.189642	0.568925	1.70678	5.12033	15.361	46.0829	Synephrine	ADRA1A	CNCC(O)C1=CC=C(O)C=C1
familial gastric-SB.mhdgc-1	NCGC00015925-13	4	-5.02921	94.5157	500.971	99.705	108.546	100.683	113.491	92.2382	115.782	101.546	113.656	106.811	93.1064	94.5157	0.000780415	0.00234124	0.00702378	0.0210713	0.0632139	0.189642	0.568925	1.70678	5.12033	15.361	46.0829	Sulfaphenazole	NA	NC1=CC=C(C=C1)[S+]([O-])(=O)NC2=CC=N[N]2C3=CC=CC=C3
familial gastric-SB.mhdgc-1	NCGC00015937-02	-2.4	-4.42921	47.6037	493.22	101.523	111.645	99.7713	138.532	72.01	112.967	104.393	131.686	120.926	116.354	47.6037	0.000780415	0.00234124	0.00702378	0.0210713	0.0632139	0.189642	0.568925	1.70678	5.12033	15.361	46.0829	Spermidine	GRIN2A	NCCCCNCCCN
familial gastric-SB.mhdgc-1	NCGC00015950-07	4	-5.87921	76.533	415.33	77.0852	96.9458	90.613	93.9826	95.3124	90.6866	94.6798	77.6604	68.6553	79.4623	76.533	0.000780415	0.00234124	0.00702378	0.0210713	0.0632139	0.189642	0.568925	1.70678	5.12033	15.361	46.0829	SB-415286	GSK3B	OC1=C(Cl)C=C(N\C2=C(\C(=O)NC2=O)C3=C(C=CC=C3)[N+]([O-])=O)C=C1
familial gastric-SB.mhdgc-1	NCGC00015955-09	-2.4	-4.92921	86.0714	541.366	115.771	125.081	111.362	134.269	115.602	113	120.37	99.4434	114.854	93.3578	86.0714	0.000780415	0.00234124	0.00702378	0.0210713	0.0632139	0.189642	0.568925	1.70678	5.12033	15.361	46.0829	Salbutamol sulfate	ADRB2	OCc1cc(ccc1O)C(O)CNC(C)(C)C
familial gastric-SB.mhdgc-1	NCGC00015958-02	-1.1	-5.62921	68.5875	448.399	111.103	104.167	93.7282	127.677	108.701	116.533	114.213	103.5	27.7664	48.5779	68.5875	0.000780415	0.00234124	0.00702378	0.0210713	0.0632139	0.189642	0.568925	1.70678	5.12033	15.361	46.0829	SP-600125	MAPK8	O=C1C2=C(C=CC=C2)C3=N[NH]C4=CC=CC1=C34
familial gastric-SB.mhdgc-1	NCGC00015962-02	-3	-4.42921	19.2091	484.669	97.9052	101.647	102.799	114.986	98.6947	107.101	105.894	106.91	99.9089	117.895	19.2091	0.000780415	0.00234124	0.00702378	0.0210713	0.0632139	0.189642	0.568925	1.70678	5.12033	15.361	46.0829	SB-202190	MAPK14	OC1=CC=C(C=C1)C2=NC(=C([NH]2)C3=CC=C(F)C=C3)C4=CC=NC=C4
familial gastric-SB.mhdgc-1	NCGC00015966-03	1.4	-5.92921	139.884	580.634	126.154	113.29	110.079	110.56	117.966	120.541	96.3657	135.67	122.944	146.131	139.884	0.000780415	0.00234124	0.00702378	0.0210713	0.0632139	0.189642	0.568925	1.70678	5.12033	15.361	46.0829	Levosulpiride	DRD2	CCN1CCCC1CNC(=O)C2=C(OC)C=CC(=C2)[S+](N)([O-])=O
familial gastric-SB.mhdgc-1	NCGC00015970-10	-1.1	-5.92921	35.3946	471.768	126.782	118.854	112.319	100.187	122.06	130.266	144.399	58.8478	52.5153	65.6152	35.3946	0.000780415	0.00234124	0.00702378	0.0210713	0.0632139	0.189642	0.568925	1.70678	5.12033	15.361	46.0829	Sulindac	NA	C[S+]([O-])C1=CC=C(C=C1)\C=C2\C(=C(\CC(O)=O)C3=C2C=CC(=C3)F)C
familial gastric-SB.mhdgc-1	NCGC00015977-02	-1.2	-5.52921	47.8132	506.04	133.685	121.821	114.253	105.388	128.315	129.983	113.828	125.042	57.3368	70.3443	47.8132	0.000780415	0.00234124	0.00702378	0.0210713	0.0632139	0.189642	0.568925	1.70678	5.12033	15.361	46.0829	SK&F-89976A	SLC6A1	OC(=O)C1CCCN(CCC=C(C2=CC=CC=C2)C3=CC=CC=C3)C1
familial gastric-SB.mhdgc-1	NCGC00015989-16	3	NA	148.868	526.273	78.9667	113.152	110.609	103.738	83.4338	132.134	101.468	128.768	104.576	100.168	148.868	0.000780415	0.00234124	0.00702378	0.0210713	0.0632139	0.189642	0.568925	1.70678	5.12033	15.361	46.0829	Thalidomide	TNF	O=C1CCC(N2C(=O)C3=C(C=CC=C3)C2=O)C(=O)N1
familial gastric-SB.mhdgc-1	NCGC00015997-06	-3	-4.72921	78.9638	548.76	106.106	112.987	119.838	125.274	122.029	118.711	116.258	125.51	102.259	108.884	78.9638	0.000780415	0.00234124	0.00702378	0.0210713	0.0632139	0.189642	0.568925	1.70678	5.12033	15.361	46.0829	Taurine	NA	NCCS(=O)(=O)O
familial gastric-SB.mhdgc-1	NCGC00016000-10	-1.1	-7.77921	3.68159	140.957	79.4223	101.214	93.8709	29.9455	6.85218	5.50778	5.063	4.08805	3.5792	3.48507	3.68159	0.000780415	0.00234124	0.00702378	0.0210713	0.0632139	0.189642	0.568925	1.70678	5.12033	15.361	46.0829	Disulfiram	ALDH2	CCN(CC)C(=S)SSC(=S)N(CC)CC
familial gastric-SB.mhdgc-1	NCGC00016014-08	-3	-4.42921	62.7515	583.542	117.148	118.121	112.032	113.288	120.953	132.843	136.154	136.361	120.427	138.26	62.7515	0.000780415	0.00234124	0.00702378	0.0210713	0.0632139	0.189642	0.568925	1.70678	5.12033	15.361	46.0829	Tyrphostin B42	JAK2	OC1=C(O)C=C(C=C1)\C=C(/C#N)C(=O)NCC2=CC=CC=C2
familial gastric-SB.mhdgc-1	NCGC00016017-07	-1.1	-7.42921	19.2255	308.293	117.997	107.895	121.156	74.1049	65.8744	54.6302	49.5059	30.9612	39.8725	32.1133	19.2255	0.000780415	0.00234124	0.00702378	0.0210713	0.0632139	0.189642	0.568925	1.70678	5.12033	15.361	46.0829	AG-1478	EGFR	COC1=CC2=NC=NC(=C2C=C1OC)NC3=CC=CC(=C3)Cl
familial gastric-SB.mhdgc-1	NCGC00016023-17	-2.1	-4.62921	4.30504	531.326	106.06	111.131	134.51	112.723	109.191	126.857	128.711	131.1	104.426	99.4565	4.30504	0.000780415	0.00234124	0.00702378	0.0210713	0.0632139	0.189642	0.568925	1.70678	5.12033	15.361	46.0829	Theobromine	PDE4A	C[N]1C=NC2=C1C(=O)NC(=O)N2C
familial gastric-SB.mhdgc-1	NCGC00016024-06	4	-5.27921	116.733	487.839	100.473	103.691	91.321	115.997	106.751	111.406	100.132	124.262	94.0644	79.1493	116.733	0.000780415	0.00234124	0.00702378	0.0210713	0.0632139	0.189642	0.568925	1.70678	5.12033	15.361	46.0829	Taxifolin	NA	OC1C(OC2=C(C(=CC(=C2)O)O)C1=O)C3=CC(=C(O)C=C3)O
familial gastric-SB.mhdgc-1	NCGC00016026-11	4	NA	98.653	496.474	112.32	89.4871	100.622	105.36	112.287	112.18	95.1802	103.65	97.8569	111.125	98.653	0.000780415	0.00234124	0.00702378	0.0210713	0.0632139	0.189642	0.568925	1.70678	5.12033	15.361	46.0829	Terazosin hydrochloride	ADRA1A	COC1=CC2=NC(=NC(=C2C=C1OC)N)N3CCN(CC3)C(=O)C4CCCO4
familial gastric-SB.mhdgc-1	NCGC00016035-12	4	NA	82.2254	485.685	74.5954	166.395	87.8283	93.9893	116.463	82.0912	124.112	72.1395	111.62	78.7948	82.2254	0.000780415	0.00234124	0.00702378	0.0210713	0.0632139	0.189642	0.568925	1.70678	5.12033	15.361	46.0829	Trazodone hydrochloride	ADRA2A	ClC1=CC(=CC=C1)N2CCN(CCCN3\N=C4\C=C/C=C\N4C3=O)CC2
familial gastric-SB.mhdgc-1	NCGC00016083-13	-3	-4.31797	74.9904	523.209	106.361	117.46	115.937	96.4167	126.884	100.954	93.4075	96.911	110.958	103.889	74.9904	0.00156083	0.00468253	0.0140476	0.0421426	0.126428	0.379284	1.13785	3.41355	10.2407	30.722	92.1659	Verapamil	DRD2	COC1=C(OC)C=C(CCN(C)CCCC(C#N)(C(C)C)C2=CC(=C(OC)C=C2)OC)C=C1
familial gastric-SB.mhdgc-1	NCGC00016092-03	4	-6.97921	96.1873	505.147	106.888	103.51	95.2069	100.347	89.2234	120.989	117.342	101.042	106.417	108.761	96.1873	0.000780415	0.00234124	0.00702378	0.0210713	0.0632139	0.189642	0.568925	1.70678	5.12033	15.361	46.0829	WAY-100635	HTR1A	COC1=C(C=CC=C1)N2CCN(CC2)CCN(C(=O)C3CCCCC3)C4=CC=CC=N4
familial gastric-SB.mhdgc-1	NCGC00016101-09	-1.4	-5.42921	63.3354	460.474	104.303	99.8258	103.11	98.492	100.139	98.5196	119.189	125.216	66.9511	102.307	63.3354	0.000780415	0.00234124	0.00702378	0.0210713	0.0632139	0.189642	0.568925	1.70678	5.12033	15.361	46.0829	Xylometazoline hydrochloride	ADRA2A	CC1=CC(=CC(=C1C\C2=N\CCN2)C)C(C)(C)C
familial gastric-SB.mhdgc-1	NCGC00016103-06	-1.4	-5.52921	80.3342	516.032	93.7365	117.743	85.6632	104.064	113.22	126.678	139.029	119.622	83.2794	99.256	80.3342	0.000780415	0.00234124	0.00702378	0.0210713	0.0632139	0.189642	0.568925	1.70678	5.12033	15.361	46.0829	Lificiguat	HIF1A	OCC1=CC=C(O1)C2=N[N](CC3=CC=CC=C3)C4=C2C=CC=C4
familial gastric-SB.mhdgc-1	NCGC00016210-06	-2.1	-4.92921	4.11035	441.176	94.2925	122.078	121.191	107.861	95.5135	124.344	77.9827	97.322	98.9464	29.9162	4.11035	0.000780415	0.00234124	0.00702378	0.0210713	0.0632139	0.189642	0.568925	1.70678	5.12033	15.361	46.0829	WIN-55212-2	CNR1	CC1=C(C(=O)C2=C3C=CC=CC3=CC=C2)C4=C5N1[C@H](CN6CCOCC6)COC5=CC=C4
familial gastric-SB.mhdgc-1	NCGC00016229-13	-1.4	-5.12921	64.927	545.137	116.618	82.4139	127.524	121.154	131.109	143.509	118.844	106.297	114.655	61.7955	64.927	0.000780415	0.00234124	0.00702378	0.0210713	0.0632139	0.189642	0.568925	1.70678	5.12033	15.361	46.0829	Propylthiouracil	TPO	CCC\C1=C\C(=O)NC(=S)N1
familial gastric-SB.mhdgc-1	NCGC00016241-11	4	NA	105.435	448.454	86.8216	106.305	98.1598	80.8604	128.344	96.1087	94.3605	74.9846	55.0763	101.759	105.435	0.000780415	0.00234124	0.00702378	0.0210713	0.0632139	0.189642	0.568925	1.70678	5.12033	15.361	46.0829	Furosemide	NA	N[S+]([O-])(=O)C1=C(Cl)C=C(NCC2=CC=CO2)C(=C1)C(O)=O
familial gastric-SB.mhdgc-1	NCGC00016244-14	4	NA	114.814	520.15	111.64	118.907	113.622	86.6193	123.148	75.2381	114.608	121.483	103.544	111.262	114.814	0.000780415	0.00234124	0.00702378	0.0210713	0.0632139	0.189642	0.568925	1.70678	5.12033	15.361	46.0829	Isoniazid	NA	NNC(=O)C1=CC=NC=C1
familial gastric-SB.mhdgc-1	NCGC00016245-01	2.4	-5.45547	75.0159	505.893	81.9726	90.5388	79.8587	100.193	85.5591	102.092	93.0192	100.649	105.294	127.439	75.0159	0.000459309	0.00137797	0.00413387	0.0124017	0.037205	0.111615	0.334845	1.00454	3.01361	9.04082	27.1225	Scopolamine	NA	CN1[C@H]2CC(C[C@@H]1[C@@H]3O[C@H]23)OC(=O)[C@@H](CO)C4=CC=CC=C4
familial gastric-SB.mhdgc-1	NCGC00016246-12	-1.1	-5.27921	3.04034	386.118	77.6258	103.643	93.2457	113.49	95.8808	103.689	100.639	95.4776	55.5424	7.09816	3.04034	0.000780415	0.00234124	0.00702378	0.0210713	0.0632139	0.189642	0.568925	1.70678	5.12033	15.361	46.0829	Chlorhexidine	MMP1	ClC1=CC=C(NC(=N)NC(=N)NCCCCCCNC(=N)NC(=N)NC2=CC=C(Cl)C=C2)C=C1
familial gastric-SB.mhdgc-1	NCGC00016256-16	-1.2	-5.37921	58.7577	454.54	95.894	98.2993	107.262	93.5976	104.284	115.726	117.027	102.759	72.0345	59.9931	58.7577	0.000780415	0.00234124	0.00702378	0.0210713	0.0632139	0.189642	0.568925	1.70678	5.12033	15.361	46.0829	Pyrimethamine	DHFR	CCC1=C(C(=NC(=N1)N)N)C2=CC=C(Cl)C=C2
familial gastric-SB.mhdgc-1	NCGC00016258-07	-2.1	-4.77921	1.12809	465.278	114.36	95.4558	97.9434	125.735	114.422	112.232	99.7614	98.2712	112.304	61.2255	1.12809	0.000780415	0.00234124	0.00702378	0.0210713	0.0632139	0.189642	0.568925	1.70678	5.12033	15.361	46.0829	Menadione	CDC25	C\C1=C\C(=O)C2=C(C=CC=C2)C1=O
familial gastric-SB.mhdgc-1	NCGC00016268-09	-1.2	-5.17921	74.122	521.264	116.827	124.861	120.259	115.794	115.867	129.387	97.2633	105.541	107.103	75.4671	74.122	0.000780415	0.00234124	0.00702378	0.0210713	0.0632139	0.189642	0.568925	1.70678	5.12033	15.361	46.0829	Niacin	NA	OC(=O)C1=CC=CN=C1
familial gastric-SB.mhdgc-1	NCGC00016270-10	4	NA	118.233	582.87	136.6	96.1005	128.811	112.465	118.83	129.044	117.906	126.567	141.389	114.33	118.233	0.000780415	0.00234124	0.00702378	0.0210713	0.0632139	0.189642	0.568925	1.70678	5.12033	15.361	46.0829	Levodopa	NA	N[C@@H](CC1=CC(=C(O)C=C1)O)C(O)=O
familial gastric-SB.mhdgc-1	NCGC00016285-08	4	NA	104.521	579.325	134.388	113.446	124.253	116.657	136.875	122.543	107.956	117.96	122.978	124.324	104.521	0.000780415	0.00234124	0.00702378	0.0210713	0.0632139	0.189642	0.568925	1.70678	5.12033	15.361	46.0829	Sulfanilamide	CA1	NC1=CC=C(C=C1)[S+](N)([O-])=O
familial gastric-SB.mhdgc-1	NCGC00016305-10	-3	-4.42921	54.2206	484.696	105.416	90.5513	93.1039	121.147	104.31	113.857	108.021	93.7501	95.118	112.172	54.2206	0.000780415	0.00234124	0.00702378	0.0210713	0.0632139	0.189642	0.568925	1.70678	5.12033	15.361	46.0829	Silver sulfadiazine	NA	NC1=CC=C(C=C1)[S+]([O-])(=O)NC2=NC=CC=N2
familial gastric-SB.mhdgc-1	NCGC00016306-07	4	-5.12921	102.796	583.608	121.184	133.695	113.593	122.247	127.515	121.547	127.655	139.209	121.906	96.1967	102.796	0.000780415	0.00234124	0.00702378	0.0210713	0.0632139	0.189642	0.568925	1.70678	5.12033	15.361	46.0829	D-Cycloserine	GRIN2A	N[C@@H]1CONC1=O
familial gastric-SB.mhdgc-1	NCGC00016311-16	-2.2	-4.97921	70.1203	532.007	123.52	131.011	126.709	102.248	108.906	123.036	120.823	112.863	108.068	79.3439	70.1203	0.000780415	0.00234124	0.00702378	0.0210713	0.0632139	0.189642	0.568925	1.70678	5.12033	15.361	46.0829	Phentolamine mesilate	ADRA1A	CC1=CC=C(C=C1)N(C\C2=N\CCN2)C3=CC=CC(=C3)O
familial gastric-SB.mhdgc-1	NCGC00016332-03	4	-8.17921	120.966	569.988	103.424	140.706	113.386	117.25	132.364	121.652	126.359	128.605	108.594	116.847	120.966	0.000780415	0.00234124	0.00702378	0.0210713	0.0632139	0.189642	0.568925	1.70678	5.12033	15.361	46.0829	Riboflavin	NA	CC1=CC/2=C(C=C1C)N(C[C@@H](O)[C@@H](O)[C@@H](O)CO)C/3=N/C(=O)NC(=O)C3=N2
familial gastric-SB.mhdgc-1	NCGC00016345-09	4	NA	102.789	601.787	115.387	124.069	128.736	107.189	145.405	152.288	111.462	107.024	133.988	134.407	102.789	0.000780415	0.00234124	0.00702378	0.0210713	0.0632139	0.189642	0.568925	1.70678	5.12033	15.361	46.0829	4-methylumbelliferone	NA	C\C1=C\C(=O)OC2=C1C=CC(=C2)O
familial gastric-SB.mhdgc-1	NCGC00016360-05	-2.4	-5.07921	83.8786	588.505	115.504	152.619	136.24	124.854	137.205	129.516	114.412	114.362	101.586	116.734	83.8786	0.000780415	0.00234124	0.00702378	0.0210713	0.0632139	0.189642	0.568925	1.70678	5.12033	15.361	46.0829	Monobenzone	NA	OC1=CC=C(OCC2=CC=CC=C2)C=C1
familial gastric-SB.mhdgc-1	NCGC00016361-13	4	-7.02921	98.3807	492.152	90.677	115.459	120.628	112.911	112.688	83.502	143.933	107.302	98.7504	88.6263	98.3807	0.000780415	0.00234124	0.00702378	0.0210713	0.0632139	0.189642	0.568925	1.70678	5.12033	15.361	46.0829	Acetaminophen	PTGS1	CC(=O)NC1=CC=C(O)C=C1
familial gastric-SB.mhdgc-1	NCGC00016364-03	1.4	-8.92921	82.7122	463.806	61.8387	101.805	96.4339	91.75	94.5436	94.4493	104.014	92.542	111.406	97.9692	82.7122	0.000780415	0.00234124	0.00702378	0.0210713	0.0632139	0.189642	0.568925	1.70678	5.12033	15.361	46.0829	Chlorphenamine maleate	HRH1	CN(C)CC[C@H](C1=CC=C(Cl)C=C1)C2=CC=CC=N2
familial gastric-SB.mhdgc-1	NCGC00016371-05	4	-6.42921	111.792	591.549	124.33	128.452	134.641	126.617	122.586	134.281	115.225	111.063	126.022	114.579	111.792	0.000780415	0.00234124	0.00702378	0.0210713	0.0632139	0.189642	0.568925	1.70678	5.12033	15.361	46.0829	Diclofenamide	CA1	N[S+]([O-])(=O)C1=CC(=C(Cl)C(=C1)[S+](N)([O-])=O)Cl
familial gastric-SB.mhdgc-1	NCGC00016375-10	4	-5.07921	100.303	489.74	91.6235	111.5	127.734	114.277	110.728	109.846	114.171	125.155	119.044	92.143	100.303	0.000780415	0.00234124	0.00702378	0.0210713	0.0632139	0.189642	0.568925	1.70678	5.12033	15.361	46.0829	Sulphadimethoxine	NA	COC1=NC(=NC(=C1)N[S+]([O-])(=O)C2=CC=C(N)C=C2)OC
familial gastric-SB.mhdgc-1	NCGC00016384-14	1.4	-8.87921	126.166	560.949	93.2238	116.767	109.42	110.654	114.981	124.607	122.189	127.811	119.602	110.599	126.166	0.000780415	0.00234124	0.00702378	0.0210713	0.0632139	0.189642	0.568925	1.70678	5.12033	15.361	46.0829	Sulfafurazole	NA	CC1=NOC(=C1C)N[S+]([O-])(=O)C2=CC=C(N)C=C2
familial gastric-SB.mhdgc-1	NCGC00016388-03	-1.1	-6.77921	31.8962	417.575	128.357	143.957	109.765	106.6	96.0785	95.9474	58.2254	71.8659	61.7915	48.4709	31.8962	0.000780415	0.00234124	0.00702378	0.0210713	0.0632139	0.189642	0.568925	1.70678	5.12033	15.361	46.0829	Noscapine	TUBB	COC1=C(OC)C2=C(C=C1)[C@@H](OC2=O)[C@@H]3N(C)CCC4=C3C(=C5OCOC5=C4)OC
familial gastric-SB.mhdgc-1	NCGC00016407-11	-1.3	-6.17921	38.9439	393.537	89.6848	105.283	136.028	144.117	126.991	86.8736	88.1294	65.3604	64.9211	37.3896	38.9439	0.000780415	0.00234124	0.00702378	0.0210713	0.0632139	0.189642	0.568925	1.70678	5.12033	15.361	46.0829	Sulfamethizole	NA	CC1=NN=C(N[S+]([O-])(=O)C2=CC=C(N)C=C2)S1
familial gastric-SB.mhdgc-1	NCGC00016408-10	4	-6.37921	98.6322	545.696	120.67	110.322	111.531	108.167	133.156	128.166	108.193	107.376	107.294	112.545	98.6322	0.000780415	0.00234124	0.00702378	0.0210713	0.0632139	0.189642	0.568925	1.70678	5.12033	15.361	46.0829	Sulfapyridine	NA	NC1=CC=C(C=C1)[S+]([O-])(=O)NC2=CC=CC=N2
familial gastric-SB.mhdgc-1	NCGC00016410-18	1.4	-7.47921	66.8955	468.53	83.6952	81.0076	125.04	82.0715	110.159	117.452	83.337	117.934	103.532	103.613	66.8955	0.000780415	0.00234124	0.00702378	0.0210713	0.0632139	0.189642	0.568925	1.70678	5.12033	15.361	46.0829	Thiabendazole	NA	[NH]1C2=C(C=CC=C2)N=C1C3=CSC=N3
familial gastric-SB.mhdgc-1	NCGC00016418-14	1.4	-8.07921	100.917	475.721	74.6226	125.7	83.6092	112.846	117.739	106.434	95.8615	110.27	91.3079	104.617	100.917	0.000780415	0.00234124	0.00702378	0.0210713	0.0632139	0.189642	0.568925	1.70678	5.12033	15.361	46.0829	Methoxsalen	CYP1A2	COC1=C2OC(=O)\C=C/C2=CC3=C1OC=C3
familial gastric-SB.mhdgc-1	NCGC00016423-14	-3	-4.42921	18.2895	537.483	112.296	122.838	102.782	105.009	120.803	134.843	110.148	101.914	140.154	121.369	18.2895	0.000780415	0.00234124	0.00702378	0.0210713	0.0632139	0.189642	0.568925	1.70678	5.12033	15.361	46.0829	(-)-Gossypol	BCL2L1	CC(C)C1=C(O)C(=C(C=O)C2=C1C=C(C)C(=C2O)C3=C(O)C4=C(C=O)C(=C(O)C(=C4C=C3C)C(C)C)O)O
familial gastric-SB.mhdgc-1	NCGC00016438-05	-1.4	-8.42921	99.4847	516.633	127.725	127.612	98.7751	128.293	77.2688	100.072	123.337	109.395	97.5898	99.4775	99.4847	0.000780415	0.00234124	0.00702378	0.0210713	0.0632139	0.189642	0.568925	1.70678	5.12033	15.361	46.0829	Procarbazine hydrochloride	NA	CNNCC1=CC=C(C=C1)C(=O)NC(C)C
familial gastric-SB.mhdgc-1	NCGC00016446-12	-1.4	-8.97921	98.591	482.686	116.747	95.0955	107.425	87.371	93.0785	96.3841	113.27	107.454	96.2416	100.352	98.591	0.000780415	0.00234124	0.00702378	0.0210713	0.0632139	0.189642	0.568925	1.70678	5.12033	15.361	46.0829	Metronidazole	NA	CC1=NC=C([N]1CCO)[N+]([O-])=O
familial gastric-SB.mhdgc-1	NCGC00016447-02	-1.3	-8.02921	15.5209	237.854	126.182	112.587	53.6264	137.858	69.1501	32.5413	31.543	26.962	21.6514	17.065	15.5209	0.000780415	0.00234124	0.00702378	0.0210713	0.0632139	0.189642	0.568925	1.70678	5.12033	15.361	46.0829	Proscillaridin	NA	C[C@@H]1O[C@@H](O[C@H]\2CC[C@]\3(C)[C@@H]4CC[C@]5(C)[C@@H](CC[C@@]5(O)[C@H]4CCC3=C2)C/6=C/OC(=O)/C=C6)[C@H](O)[C@H](O)[C@@H]1O
familial gastric-SB.mhdgc-1	NCGC00016456-12	-2.4	-4.62921	80.3268	565.706	128.545	90.196	124.909	127.732	126.383	130.327	92.747	121.152	113.122	112.164	80.3268	0.000780415	0.00234124	0.00702378	0.0210713	0.0632139	0.189642	0.568925	1.70678	5.12033	15.361	46.0829	5,7-Dihydroxyflavone	NA	OC1=CC2=C(C(=C1)O)C(=O)\C=C(/O2)C3=CC=CC=C3
familial gastric-SB.mhdgc-1	NCGC00016457-03	1.4	-8.97921	111.593	571.523	89.458	126.245	117.669	118.175	129.575	143.563	101.433	118.91	126.423	107.052	111.593	0.000780415	0.00234124	0.00702378	0.0210713	0.0632139	0.189642	0.568925	1.70678	5.12033	15.361	46.0829	Naringenin	CYP3A4	OC1=CC=C(C=C1)[C@@H]2CC(=O)C3=C(O2)C=C(O)C=C3O
familial gastric-SB.mhdgc-1	NCGC00016463-02	-1.2	-6.02921	62.4051	454.567	91.7677	120.128	112.28	111.242	117.466	99.9726	99.1081	76.4906	62.6762	71.6431	62.4051	0.000780415	0.00234124	0.00702378	0.0210713	0.0632139	0.189642	0.568925	1.70678	5.12033	15.361	46.0829	Cytisine	CHRNA3	O=C1\C=C/C=C2/[C@H]3CNC[C@H](C3)CN12
familial gastric-SB.mhdgc-1	NCGC00016467-05	-2.4	-4.72921	42.6051	442.33	91.3922	89.1845	133.245	106.433	104.534	87.8527	119.131	86.5421	89.0297	76.4007	42.6051	0.000780415	0.00234124	0.00702378	0.0210713	0.0632139	0.189642	0.568925	1.70678	5.12033	15.361	46.0829	Luteolin	PDE4A	OC1=CC(O)=C2C(=O)C=C(OC2=C1)C3=CC(O)=C(O)C=C3
familial gastric-SB.mhdgc-1	NCGC00016480-09	-2.2	-4.92921	52.4173	465.21	94.9069	117.819	114.869	110.6	105.962	106.972	89.5407	91.6132	90.4298	69.6756	52.4173	0.000780415	0.00234124	0.00702378	0.0210713	0.0632139	0.189642	0.568925	1.70678	5.12033	15.361	46.0829	Kaempferol	NA	OC1=CC=C(C=C1)\C2=C(O)\C(=O)C3=C(O2)C=C(O)C=C3O
familial gastric-SB.mhdgc-1	NCGC00016488-03	4	NA	137.197	616.35	121.851	132.046	139.241	102.649	138.919	130.516	135.473	129.394	128.134	115.724	137.197	0.000780415	0.00234124	0.00702378	0.0210713	0.0632139	0.189642	0.568925	1.70678	5.12033	15.361	46.0829	Kinetin	NA	C(NC1=C2NC=NC2=NC=N1)C3=CC=CO3
familial gastric-SB.mhdgc-1	NCGC00016497-08	2.4	-4.82921	129.416	565.336	98.3408	112.231	105.512	110.697	113.907	125.654	107.678	114.038	117.885	153.8	129.416	0.000780415	0.00234124	0.00702378	0.0210713	0.0632139	0.189642	0.568925	1.70678	5.12033	15.361	46.0829	Ethionamide	NA	CCC1=NC=CC(=C1)C(N)=S
familial gastric-SB.mhdgc-1	NCGC00016526-11	-1.2	-4.97921	37.6702	462.295	113.399	113.165	100.554	89.9899	107.293	107.217	94.2643	117.581	118.31	42.2202	37.6702	0.000780415	0.00234124	0.00702378	0.0210713	0.0632139	0.189642	0.568925	1.70678	5.12033	15.361	46.0829	Berberine	PTP4A1	COC1=C(OC)C2=C(C=C1)C=C3C4=CC5=C(OCO5)C=C4CC[N+]3=C2
familial gastric-SB.mhdgc-1	NCGC00016530-06	-1.2	-5.52921	65.6889	509.25	119.853	119.382	113.465	113.83	111.536	114.588	120.688	107.125	74.6155	94.4585	65.6889	0.000780415	0.00234124	0.00702378	0.0210713	0.0632139	0.189642	0.568925	1.70678	5.12033	15.361	46.0829	Sulfameter	NA	COC1=CN=C(N[S+]([O-])(=O)C2=CC=C(N)C=C2)N=C1
familial gastric-SB.mhdgc-1	NCGC00016533-14	-2.4	-5.07921	83.923	520.422	125.154	119.115	104.982	111.942	117.088	101.709	98.818	113.916	114.756	97.6575	83.923	0.000780415	0.00234124	0.00702378	0.0210713	0.0632139	0.189642	0.568925	1.70678	5.12033	15.361	46.0829	Sulfamethoxazole	NA	CC1=CC(=NO1)N[S+]([O-])(=O)C2=CC=C(N)C=C2
familial gastric-SB.mhdgc-1	NCGC00016543-08	4	NA	81.0766	563.321	77.12	131.239	94.063	129.441	148.082	124.154	89.2537	169.122	122.189	88.0029	81.0766	0.000780415	0.00234124	0.00702378	0.0210713	0.0632139	0.189642	0.568925	1.70678	5.12033	15.361	46.0829	Phenformin hydrochloride	NA	NC(=N)NC(=N)NCCC1=CC=CC=C1
familial gastric-SB.mhdgc-1	NCGC00016552-02	4	-7.62921	86.7721	511.615	96.6463	101.47	88.5065	102.122	115.422	109.299	112	103.534	105.836	118.013	86.7721	0.000780415	0.00234124	0.00702378	0.0210713	0.0632139	0.189642	0.568925	1.70678	5.12033	15.361	46.0829	7-Aminocephalosporanic acid	NA	CC(=O)OC\C1=C(\[N@]2[C@@H](SC1)[C@H](N)C2=O)C(O)=O
familial gastric-SB.mhdgc-1	NCGC00016564-07	-3	-4.47921	72.1399	502.3	88.7563	116.006	103.765	123.175	110.422	90.5341	102.55	92.5139	116.127	111.873	72.1399	0.000780415	0.00234124	0.00702378	0.0210713	0.0632139	0.189642	0.568925	1.70678	5.12033	15.361	46.0829	Metformin HCl	PRKAA1	CN(C)C(=N)NC(N)=N
familial gastric-SB.mhdgc-1	NCGC00016569-08	4	-4.92921	113.556	609.907	125.659	121.355	131.44	131.502	127.24	112.911	126.48	115.587	118.949	146.11	113.556	0.000780415	0.00234124	0.00702378	0.0210713	0.0632139	0.189642	0.568925	1.70678	5.12033	15.361	46.0829	Tranexamic acid	SERPINE1	NCC1CCC(CC1)C(O)=O
familial gastric-SB.mhdgc-1	NCGC00016599-05	-3	-4.57921	50.3247	495.102	100.01	104.177	139.925	119.262	96.6325	103.094	121.283	95.6932	106.441	100.478	50.3247	0.000780415	0.00234124	0.00702378	0.0210713	0.0632139	0.189642	0.568925	1.70678	5.12033	15.361	46.0829	Flucytosine	NA	NC/1=N/C(=O)N/C=C1F
familial gastric-SB.mhdgc-1	NCGC00016610-08	4	NA	85.8332	490.211	85.9384	102.758	97.4325	90.589	127.315	105.196	101.871	97.0546	103.054	109.905	85.8332	0.000780415	0.00234124	0.00702378	0.0210713	0.0632139	0.189642	0.568925	1.70678	5.12033	15.361	46.0829	Tolnaftate	NA	CN(C(=S)OC1=CC=C2C=CC=CC2=C1)C3=CC(=CC=C3)C
familial gastric-SB.mhdgc-1	NCGC00016611-09	-1.1	-5.42921	1.94776	478.517	121.054	123.382	129.788	124.829	119.977	127.137	140.943	120.535	38.3426	16.3466	1.94776	0.000780415	0.00234124	0.00702378	0.0210713	0.0632139	0.189642	0.568925	1.70678	5.12033	15.361	46.0829	Bufexamac	NA	CCCCOC1=CC=C(CC(=O)NO)C=C1
familial gastric-SB.mhdgc-1	NCGC00016612-04	4	NA	115.403	561.279	108.063	119.278	104.24	106.367	122.939	126.288	147.82	102.473	109.03	117.649	115.403	0.000780415	0.00234124	0.00702378	0.0210713	0.0632139	0.189642	0.568925	1.70678	5.12033	15.361	46.0829	Sulfadoxine	NA	COC1=NC=NC(=C1OC)N[S+]([O-])(=O)C2=CC=C(N)C=C2
familial gastric-SB.mhdgc-1	NCGC00016623-06	-2.4	-4.67921	52.4987	506.192	130.593	91.7114	87.598	118.779	130.724	107.383	116.716	95.9693	113.814	85.4079	52.4987	0.000780415	0.00234124	0.00702378	0.0210713	0.0632139	0.189642	0.568925	1.70678	5.12033	15.361	46.0829	Moroxydine	NA	NC(=N)NC(=N)N1CCOCC1
familial gastric-SB.mhdgc-1	NCGC00016641-01	4	-6.16676	136.984	617.125	123.666	105.286	109.862	122.035	131.272	132.805	133.575	118.949	94.9306	105.248	136.984	0.000229631	0.00068894	0.00206687	0.0062006	0.0186018	0.0558055	0.167417	0.50225	1.50675	4.52025	13.5607	Streptomycin sulfate	NA	CN[C@@H]1[C@H](O)[C@H](O)[C@H](CO)O[C@H]1O[C@@H]2[C@@H](O[C@H](C)[C@@]2(O)C=O)O[C@@H]3[C@@H](O)[C@@H](O)[C@@H](NC(N)=N)[C@@H](O)[C@H]3NC(N)=N
familial gastric-SB.mhdgc-1	NCGC00016643-10	-1.2	-5.37921	36.0369	460.162	97.3965	119.045	117.696	114.332	115.635	112.954	118.495	96.26	66.788	33.8566	36.0369	0.000780415	0.00234124	0.00702378	0.0210713	0.0632139	0.189642	0.568925	1.70678	5.12033	15.361	46.0829	Trioxsalen	NA	CC1=CC2=C(O1)C(=C3OC(=O)\C=C(C)/C3=C2)C
familial gastric-SB.mhdgc-1	NCGC00016645-03	1.4	-8.92921	126.266	603.7	104.228	126.924	118.962	136.9	128.526	129.592	127.582	125.608	129.556	117.022	126.266	0.000780415	0.00234124	0.00702378	0.0210713	0.0632139	0.189642	0.568925	1.70678	5.12033	15.361	46.0829	Methacycline hydrochloride	NA	CN(C)[C@H]\1[C@@H]2[C@@H](O)[C@@H]\3C(=C)C4=C(C(=CC=C4)O)C(=O)C3=C(\O)[C@@]2(O)C(=O)\C(=C1O)C(N)=O
familial gastric-SB.mhdgc-1	NCGC00016656-01	4	NA	89.7494	552.495	98.0384	135.293	75.821	124.262	135.694	95.9601	105.726	112.512	94.8845	153.586	89.7494	0.000584055	0.00175217	0.0052565	0.0157695	0.0473085	0.141925	0.425776	1.27733	3.83199	11.496	34.4879	Vidarabine	NA	NC1=NC=NC2=C1N=C[N]2[C@@H]3O[C@@H](CO)[C@H](O)[C@@H]3O
familial gastric-SB.mhdgc-1	NCGC00016672-04	-2.4	-4.87921	51.0964	452.134	96.5984	69.598	107.995	122.256	82.595	99.4385	115.995	100.379	101.365	70.3666	51.0964	0.000780415	0.00234124	0.00702378	0.0210713	0.0632139	0.189642	0.568925	1.70678	5.12033	15.361	46.0829	Halopyramine	HRH1	Cl.Clc1ccc(cc1)CN(CCN(C)C)c2ccccn2
familial gastric-SB.mhdgc-1	NCGC00016706-05	-1.3	-6.22921	26.2323	399.301	112.222	99.6049	111.097	128.021	48.5728	103.263	80.5513	29.8779	39.9245	57.7399	26.2323	0.000780415	0.00234124	0.00702378	0.0210713	0.0632139	0.189642	0.568925	1.70678	5.12033	15.361	46.0829	Parbendazole	TUBB	CCCCC1=CC2=C([NH]C(=N2)NC(=O)OC)C=C1
familial gastric-SB.mhdgc-1	NCGC00016710-04	-2.1	-4.67921	15.4273	508.33	103.96	92.1486	126.347	123.706	128.162	112.669	118.188	111.756	104.465	87.1288	15.4273	0.000780415	0.00234124	0.00702378	0.0210713	0.0632139	0.189642	0.568925	1.70678	5.12033	15.361	46.0829	Clemastine fumarate	HRH1	CN1CCC[C@@H]1CCO[C@](C)(C2=CC=CC=C2)C3=CC=C(Cl)C=C3
familial gastric-SB.mhdgc-1	NCGC00016740-19	-1.1	-4.97921	1.86111	399.18	84.299	105.073	117.364	77.139	97.1947	107.723	93.8088	80.4702	107.717	6.9336	1.86111	0.000780415	0.00234124	0.00702378	0.0210713	0.0632139	0.189642	0.568925	1.70678	5.12033	15.361	46.0829	Prazosin hydrochloride	ADRA1A	COC1=CC2=NC(=NC(=C2C=C1OC)N)N3CCN(CC3)C(=O)C4=CC=CO4
familial gastric-SB.mhdgc-1	NCGC00016752-02	4	-4.87921	134.429	583.645	128.119	110.767	124.149	127.147	135.925	108.809	132.309	127.117	138.946	97.8463	134.429	0.000780415	0.00234124	0.00702378	0.0210713	0.0632139	0.189642	0.568925	1.70678	5.12033	15.361	46.0829	Clindamycin hydrochloride	NA	CCC[C@H]1C[C@@H](N(C)C1)C(=O)N[C@H]([C@H](C)Cl)[C@@H]2O[C@@H](SC)[C@@H](O)[C@@H](O)[C@H]2O
familial gastric-SB.mhdgc-1	NCGC00016759-03	4	NA	107.273	562.625	93.6464	120.412	93.5768	133.36	122.247	142.893	125.322	108.892	102.043	122.034	107.273	0.000780415	0.00234124	0.00702378	0.0210713	0.0632139	0.189642	0.568925	1.70678	5.12033	15.361	46.0829	Naproxen sodium	PTGS2	COC1=CC2=CC=C(C=C2C=C1)[C@H](C)C(O)=O
familial gastric-SB.mhdgc-1	NCGC00016777-07	4	-6.32921	84.3618	442.629	87.4428	86.6452	106.016	114.017	109.684	94.4386	88.8135	77.9376	72.9098	85.0785	84.3618	0.000780415	0.00234124	0.00702378	0.0210713	0.0632139	0.189642	0.568925	1.70678	5.12033	15.361	46.0829	Probucol	NA	CC(C)(C)C1=CC(=CC(=C1O)C(C)(C)C)SC(C)(C)SC2=CC(=C(O)C(=C2)C(C)(C)C)C(C)(C)C
familial gastric-SB.mhdgc-1	NCGC00016786-14	-1.2	-5.47921	66.029	502.166	121.583	109.684	126.505	124.977	103.168	118.148	120.642	122.309	66.9619	61.3859	66.029	0.000780415	0.00234124	0.00702378	0.0210713	0.0632139	0.189642	0.568925	1.70678	5.12033	15.361	46.0829	Mycophenolic acid	IMPDH1	COC1=C(C)C2=C(C(=C1C\C=C(/C)CCC(O)=O)O)C(=O)OC2
familial gastric-SB.mhdgc-1	NCGC00016794-14	-2.2	-4.77921	44.5102	475.849	89.7431	94.3132	114.79	106.316	113.624	112.354	120.879	97.99	93.1461	73.4891	44.5102	0.000780415	0.00234124	0.00702378	0.0210713	0.0632139	0.189642	0.568925	1.70678	5.12033	15.361	46.0829	Gemfibrozil	PPARA	CC1=CC(=C(C)C=C1)OCCCC(C)(C)C(O)=O
familial gastric-SB.mhdgc-1	NCGC00016797-04	-2.2	-5.52921	48.1198	459.63	125.328	128.694	89.1093	111.209	107.919	117.578	106.191	83.3018	65.8627	63.1774	48.1198	0.000780415	0.00234124	0.00702378	0.0210713	0.0632139	0.189642	0.568925	1.70678	5.12033	15.361	46.0829	Amoxicillin sodium	NA	CC1(C)S[C@H]2[C@H](NC(=O)[C@@H](N)C3=CC=C(O)C=C3)C(=O)[N@]2[C@H]1C(O)=O
familial gastric-SB.mhdgc-1	NCGC00016806-12	-1.4	-5.47921	29.2117	391.028	89.6498	86.2211	103.176	106.602	101.763	116.736	79.6174	118.314	56.4751	39.3209	29.2117	0.000780415	0.00234124	0.00702378	0.0210713	0.0632139	0.189642	0.568925	1.70678	5.12033	15.361	46.0829	Mebendazole	TUBB	COC(=O)NC1=NC2=C([NH]1)C=CC(=C2)C(=O)C3=CC=CC=C3
familial gastric-SB.mhdgc-1	NCGC00016831-04	4	-5.87921	89.912	513.618	94.376	112.9	120.969	99.0994	126.619	110.039	114.901	97.8984	90.2008	105.047	89.912	0.000780415	0.00234124	0.00702378	0.0210713	0.0632139	0.189642	0.568925	1.70678	5.12033	15.361	46.0829	Buflomedil hydrochloride	NA	COC1=CC(=C(C(=O)CCCN2CCCC2)C(=C1)OC)OC
familial gastric-SB.mhdgc-1	NCGC00016855-11	-1.1	-6.62921	4.43001	313.628	110.253	112.124	110.314	98.5616	85.0372	68.5064	50.3724	26.7875	14.2837	33.6765	4.43001	0.000780415	0.00234124	0.00702378	0.0210713	0.0632139	0.189642	0.568925	1.70678	5.12033	15.361	46.0829	Fenbendazole	NA	COC(=O)NC1=NC2=C([NH]1)C=CC(=C2)SC3=CC=CC=C3
familial gastric-SB.mhdgc-1	NCGC00016868-11	4	NA	118.722	512.416	103.516	126.466	106.19	101.823	101.847	111.323	91.4237	85.1873	108.341	121.439	118.722	0.000780415	0.00234124	0.00702378	0.0210713	0.0632139	0.189642	0.568925	1.70678	5.12033	15.361	46.0829	Acemetacin	PTGS1	COC1=CC2=C(C=C1)[N](C(=C2CC(=O)OCC(O)=O)C)C(=O)C3=CC=C(Cl)C=C3
familial gastric-SB.mhdgc-1	NCGC00016872-09	1.4	-8.67921	119.317	536.005	89.9629	111.834	93.9793	124.862	110.279	58.0634	106.9	119.855	113.285	120.33	119.317	0.000780415	0.00234124	0.00702378	0.0210713	0.0632139	0.189642	0.568925	1.70678	5.12033	15.361	46.0829	Ticlopidine hydrochloride	P2RY12	ClC1=C(CN2CCC3=C(C2)C=CS3)C=CC=C1
familial gastric-SB.mhdgc-1	NCGC00016879-07	4	-4.87921	105.122	459.38	101.298	108.22	96.2142	89.7018	99.9217	90.9055	94.4844	96.1446	113.294	78.3097	105.122	0.000780415	0.00234124	0.00702378	0.0210713	0.0632139	0.189642	0.568925	1.70678	5.12033	15.361	46.0829	Torasemide	NA	CC(C)NC(=O)N[S+]([O-])(=O)C1=C(NC2=CC(=CC=C2)C)C=CN=C1
familial gastric-SB.mhdgc-1	NCGC00016889-05	4	-5.67921	111.022	583.746	114.003	151.606	111.762	118.044	127.191	129.616	142.973	120.247	103.382	97.8963	111.022	0.000780415	0.00234124	0.00702378	0.0210713	0.0632139	0.189642	0.568925	1.70678	5.12033	15.361	46.0829	Tenoxicam	NA	CN1\C(=C(\O)C2=C(C=CS2)[S+]1([O-])=O)C(=O)NC3=CC=CC=N3
familial gastric-SB.mhdgc-1	NCGC00016899-04	-1.2	-5.57921	44.7506	508.121	108.248	130.684	103.451	122.982	122.792	126.036	153.175	102.845	65.7166	57.4665	44.7506	0.000780415	0.00234124	0.00702378	0.0210713	0.0632139	0.189642	0.568925	1.70678	5.12033	15.361	46.0829	S-(+)-Rolipram	PDE4A	COC1=C(OC2CCCC2)C=C(C=C1)[C@@H]3CNC(=O)C3
familial gastric-SB.mhdgc-1	NCGC00016916-12	3	-4.47921	145.886	494.941	118.172	82.5909	108.526	111.565	110.913	104.769	113.859	108.593	71.6571	82.0115	145.886	0.000780415	0.00234124	0.00702378	0.0210713	0.0632139	0.189642	0.568925	1.70678	5.12033	15.361	46.0829	Norfloxacin	TOP2B	CCN1\C=C(\C(O)=O)C(=O)C2=C1C=C(N3CCNCC3)C(=C2)F
familial gastric-SB.mhdgc-1	NCGC00016925-10	-3	-4.47921	19.9634	437.405	71.6109	103.897	109.102	100.744	91.7734	122.048	112.484	93.0486	109.438	114.707	19.9634	0.000780415	0.00234124	0.00702378	0.0210713	0.0632139	0.189642	0.568925	1.70678	5.12033	15.361	46.0829	Omeprazole	ABCC3	COC1=CC2=C([NH]C(=N2)[S+]([O-])CC3=C(C)C(=C(C)C=N3)OC)C=C1
familial gastric-SB.mhdgc-1	NCGC00016927-10	4	-6.57921	65.8858	397.259	78.2634	90.9512	97.0055	94.9183	79.686	87.2074	67.922	79.4945	81.7429	76.7211	65.8858	0.000780415	0.00234124	0.00702378	0.0210713	0.0632139	0.189642	0.568925	1.70678	5.12033	15.361	46.0829	Enoxacin	NA	CCN1\C=C(\C(O)=O)C(=O)C2=C1N=C(N3CCNCC3)C(=C2)F
familial gastric-SB.mhdgc-1	NCGC00016936-03	4	NA	111.307	548.841	116.824	113.977	122.369	106.295	122.753	107.808	103.344	118.423	127.01	106.008	111.307	0.000780415	0.00234124	0.00702378	0.0210713	0.0632139	0.189642	0.568925	1.70678	5.12033	15.361	46.0829	Aztreonam	NA	C[C@H]1[C@H](NC(=O)\C(=N\OC(C)(C)C(O)=O)C2=CSC(=N2)N)C(=O)N1[S+](O)([O-])=O
familial gastric-SB.mhdgc-1	NCGC00016959-07	4	-7.97921	124.846	530.063	104.611	90.0267	101.796	112.525	120.205	124.69	99.0554	119.905	103.973	114.785	124.846	0.000780415	0.00234124	0.00702378	0.0210713	0.0632139	0.189642	0.568925	1.70678	5.12033	15.361	46.0829	Ciprofloxacin	TOP2B	OC(=O)\C1=C\N(C2CC2)C3=CC(=C(F)C=C3C1=O)N4CCNCC4
familial gastric-SB.mhdgc-1	NCGC00016960-03	4	NA	139.665	586.248	107.067	124.318	128.267	117.613	121.538	133.156	116.859	123.91	119.837	109.483	139.665	0.000780415	0.00234124	0.00702378	0.0210713	0.0632139	0.189642	0.568925	1.70678	5.12033	15.361	46.0829	Glimepiride	NA	CC=3CN(C(=O)NCCc1ccc(cc1)S(=O)(=O)NC(=O)N[C@@H]2CC[C@@H](C)CC2)C(=O)C=3CC
familial gastric-SB.mhdgc-1	NCGC00016973-03	-2.4	-4.97921	88.3391	500.66	79.0643	107.219	122.341	75.904	117.06	113.65	121.878	107.88	113.883	54.75	88.3391	0.000780415	0.00234124	0.00702378	0.0210713	0.0632139	0.189642	0.568925	1.70678	5.12033	15.361	46.0829	Letrozole	CYP19A1	N#CC1=CC=C(C=C1)C([N]2C=NC=N2)C3=CC=C(C=C3)C#N
familial gastric-SB.mhdgc-1	NCGC00016978-05	4	NA	113.59	558.733	112.073	93.355	131.159	108.72	128.547	107.585	125.064	120.874	129.073	105.408	113.59	0.000780415	0.00234124	0.00702378	0.0210713	0.0632139	0.189642	0.568925	1.70678	5.12033	15.361	46.0829	Repaglinide	NA	CCOC1=C(C=CC(=C1)CC(=O)N[C@@H](CC(C)C)C2=C(C=CC=C2)N3CCCCC3)C(O)=O
familial gastric-SB.mhdgc-1	NCGC00016991-06	4	-5.42921	103.219	580.058	125.094	118.251	134.353	107.109	123.547	124.273	137.268	122.526	112.06	114.538	103.219	0.000780415	0.00234124	0.00702378	0.0210713	0.0632139	0.189642	0.568925	1.70678	5.12033	15.361	46.0829	Proparacaine	NA	CCCOC1=C(N)C=C(C=C1)C(=O)OCCN(CC)CC
familial gastric-SB.mhdgc-1	NCGC00016994-16	-1.1	-7.92921	38.5537	245.506	107.366	111.756	104.442	38.0729	45.2732	33.7049	12.1655	14.3381	37.5862	41.3947	38.5537	0.000780415	0.00234124	0.00702378	0.0210713	0.0632139	0.189642	0.568925	1.70678	5.12033	15.361	46.0829	Camptothecin	TOP1	CC[C@@]1(O)C(=O)OC\C2=C1\C=C\3N(CC4=C3N=C5C=CC=CC5=C4)C2=O
familial gastric-SB.mhdgc-1	NCGC00017112-11	-2.1	-4.72921	7.00884	395.328	90.5939	92.1511	103.423	94.0153	123.461	80.7413	88.4781	67.5543	66.7717	62.6509	7.00884	0.000780415	0.00234124	0.00702378	0.0210713	0.0632139	0.189642	0.568925	1.70678	5.12033	15.361	46.0829	ciclopirox	NA	CC/1=C/C(=O)N(O)/C(=C1)C2CCCCC2
familial gastric-SB.mhdgc-1	NCGC00017156-01	4	-5.06823	125.032	549.385	94.1662	92.1751	91.6496	103.477	116.131	100.369	92.1724	90.7327	101.392	104.923	125.032	0.000228986	0.000686912	0.00206069	0.00618203	0.018546	0.0556381	0.166914	0.500743	1.50223	4.50668	13.52	Cefoperazone sodium	NA	O.O.CCN1CCN(C(=O)N[C@H](C(=O)N[C@H]2[C@@H]3SC\C(=C(/N3C2=O)C(O)=O)CSC4=NN=N[N]4C)C5=CC=C(O)C=C5)C(=O)C1=O
familial gastric-SB.mhdgc-1	NCGC00017159-08	-2.3	-4.36797	16.1753	518.665	82.489	104.415	88.271	140.125	119.917	127.248	114.668	110.853	92.7574	86.2046	16.1753	0.00156083	0.00468253	0.0140476	0.0421426	0.126428	0.379284	1.13785	3.41355	10.2407	30.722	92.1659	Curcumin	NFKB1	COC1=CC(=CC=C1O)/C=C/C(=O)CC(=O)/C=C/C2=CC(=C(O)C=C2)OC
familial gastric-SB.mhdgc-1	NCGC00017223-03	-2.1	-4.66797	3.7053	478.407	114.01	104.798	109.608	102.061	118.06	116.815	97.4218	118.004	98.0154	32.8508	3.7053	0.00156083	0.00468253	0.0140476	0.0421426	0.126428	0.379284	1.13785	3.41355	10.2407	30.722	92.1659	Ursolic acid	STAT3	C[C@@H]1CC[C@@]2(CC[C@]3(C)\C(=C/C[C@@H]4[C@@]5(C)CC[C@H](O)C(C)(C)[C@@H]5CC[C@@]34C)[C@@H]2[C@H]1C)C(O)=O
familial gastric-SB.mhdgc-1	NCGC00017236-08	-2.4	-4.62921	97.0108	566.401	135.259	119.438	111.019	129.614	117.827	117.356	130.009	119.761	129.155	89.6011	97.0108	0.000780415	0.00234124	0.00702378	0.0210713	0.0632139	0.189642	0.568925	1.70678	5.12033	15.361	46.0829	Baicalein	CYP2C9	OC1=CC2=C(C(=O)\C=C(/O2)C3=CC=CC=C3)C(=C1O)O
familial gastric-SB.mhdgc-1	NCGC00017244-05	-1.2	-5.07921	57.3928	505.434	110.482	102.763	112.281	113.971	93.7732	124.847	128.34	128.938	96.592	69.6363	57.3928	0.000780415	0.00234124	0.00702378	0.0210713	0.0632139	0.189642	0.568925	1.70678	5.12033	15.361	46.0829	Enoxolone	NA	CC1(C)[C@@H](O)CC[C@@]2(C)[C@H]1CC[C@]3(C)[C@@H]2C(=O)\C=C/4[C@@H]5C[C@](C)(CC[C@]5(C)CC[C@@]34C)C(O)=O
familial gastric-SB.mhdgc-1	NCGC00017245-12	-1.4	-8.32921	67.8468	532.727	124.075	144.645	106.209	113.052	103.775	100.465	119.256	107.393	98.646	122.103	67.8468	0.000780415	0.00234124	0.00702378	0.0210713	0.0632139	0.189642	0.568925	1.70678	5.12033	15.361	46.0829	Ellagic acid	AKR1B1	OC1=CC2=C3C(=C1O)OC(=O)C4=CC(=C(O)C(=C34)OC2=O)O
familial gastric-SB.mhdgc-1	NCGC00017248-10	-1.4	-6.87921	38.3029	394.975	93.3217	110.837	107.516	99.4467	104.215	65.502	101.28	67.4841	67.4032	70.275	38.3029	0.000780415	0.00234124	0.00702378	0.0210713	0.0632139	0.189642	0.568925	1.70678	5.12033	15.361	46.0829	Embelin	XIAP	CCCCCCCCCCCC/1=C(O)/C(=O)/C=C(O)\C1=O
familial gastric-SB.mhdgc-1	NCGC00017254-02	4	NA	5.23785	39.7705	5.66742	10.7816	9.34985	8.64519	7.78198	9.65894	8.99812	7.76689	8.74663	5.78442	5.23785	0.000780415	0.00234124	0.00702378	0.0210713	0.0632139	0.189642	0.568925	1.70678	5.12033	15.361	46.0829	Cyanein	GBF1	C[C@H]1CCC/C=C/C2C[C@H](O)C[C@H]2[C@H](O)\C=C\C(=O)O1
familial gastric-SB.mhdgc-1	NCGC00017256-08	-2.4	-4.67921	80.105	612.617	146.362	115.234	131.636	128.264	138.167	154.75	147.702	127.602	100.359	121.091	80.105	0.000780415	0.00234124	0.00702378	0.0210713	0.0632139	0.189642	0.568925	1.70678	5.12033	15.361	46.0829	Galantamine hydrobromide	ACHE	COC1=CC=C2CN(C)CC[C@@]34\C=C/[C@H](O)C[C@@H]3OC1=C24
familial gastric-SB.mhdgc-1	NCGC00017269-06	-1.4	-7.32921	122.296	620.716	144.233	139.113	139.388	138.16	85.4988	122.575	123.1	130.416	106.749	128.745	122.296	0.000780415	0.00234124	0.00702378	0.0210713	0.0632139	0.189642	0.568925	1.70678	5.12033	15.361	46.0829	Formononetin	MAOA	COC1=CC=C(C=C1)C/2=C/OC3=CC(=CC=C3C2=O)O
familial gastric-SB.mhdgc-1	NCGC00017280-22	-2.4	-5.12921	75.2566	444.578	79.5232	99.5594	97.0124	119.358	118.636	95.1164	100.693	142.315	91.3832	47.1544	75.2566	0.000780415	0.00234124	0.00702378	0.0210713	0.0632139	0.189642	0.568925	1.70678	5.12033	15.361	46.0829	Tretinoin	RORB	C/C1=C(\C=C\C(C)=C\C=C\C(C)=C\C(O)=O)C(C)(C)CCC1
familial gastric-SB.mhdgc-1	NCGC00017312-03	4	NA	105.206	520.54	105.748	113.759	113.943	96.468	124.162	108.73	96.5347	101.689	113.628	108.797	105.206	0.000780415	0.00234124	0.00702378	0.0210713	0.0632139	0.189642	0.568925	1.70678	5.12033	15.361	46.0829	Uridine	NA	OC[C@H]1O[C@H]([C@H](O)[C@@H]1O)N2\C=C/C(=O)NC2=O
familial gastric-SB.mhdgc-1	NCGC00017323-07	-2.4	-5.07921	88.7683	531.444	127.194	112.297	115.267	121.002	123.414	108.346	110.796	109.188	111.506	87.4663	88.7683	0.000780415	0.00234124	0.00702378	0.0210713	0.0632139	0.189642	0.568925	1.70678	5.12033	15.361	46.0829	Tetracycline hydrochloride	NA	CN(C)[C@H]\1[C@@H]2C[C@H]3C(=C(O)\[C@]2(O)C(=O)\C(=C1O)C(N)=O)/C(=O)C4=C(O)C=CC=C4[C@@]3(C)O
familial gastric-SB.mhdgc-1	NCGC00017324-08	-2.4	-4.82921	66.8679	508.107	93.1851	115.593	108.147	86.1948	123.853	95.6771	132.616	106.736	124.559	86.5762	66.8679	0.000780415	0.00234124	0.00702378	0.0210713	0.0632139	0.189642	0.568925	1.70678	5.12033	15.361	46.0829	Simvastatin	HMGCR	CCC(C)(C)C(=O)O[C@H]1C[C@@H](C)\C=C2\C=C/[C@H](C)[C@H](CC[C@@H]3C[C@@H](O)CC(=O)O3)[C@@H]12
familial gastric-SB.mhdgc-1	NCGC00017337-15	4	-4.97921	105.314	510.85	105.012	94.3987	101.942	106.529	105.221	97.9854	97.1635	115.452	103.66	124.398	105.314	0.000780415	0.00234124	0.00702378	0.0210713	0.0632139	0.189642	0.568925	1.70678	5.12033	15.361	46.0829	Capsaicin	NFKB1	COC1=C(O)C=CC(=C1)CNC(=O)CCCC\C=C\C(C)C
familial gastric-SB.mhdgc-1	NCGC00017338-05	-1.2	-7.07921	70.5935	485.684	110.179	135.631	134.947	139.203	105.502	88.6278	86.3252	70.7545	80.8949	80.4344	70.5935	0.000780415	0.00234124	0.00702378	0.0210713	0.0632139	0.189642	0.568925	1.70678	5.12033	15.361	46.0829	Antimycin A	NA	CCCCCC[C@@H]1[C@@H](OC(=O)CC(C)C)[C@H](C)OC(=O)[C@@H](NC(=O)C2=C(O)C(=CC=C2)NC=O)[C@@H](C)OC1=O
familial gastric-SB.mhdgc-1	NCGC00017344-06	4	-5.02921	101.96	547.759	112.234	114.356	123.641	119.482	118.816	113.742	106.973	113.521	127.299	95.5504	101.96	0.000780415	0.00234124	0.00702378	0.0210713	0.0632139	0.189642	0.568925	1.70678	5.12033	15.361	46.0829	Fisetin	SIRT1	OC1=CC2=C(C=C1)C(=O)\C(=C(O2)\C3=CC(=C(O)C=C3)O)O
familial gastric-SB.mhdgc-1	NCGC00017352-23	-2.4	-4.82921	81.7154	544.018	110.159	113.605	110.195	110.828	135.436	131.806	100.361	115.483	121.024	99.4658	81.7154	0.000780415	0.00234124	0.00702378	0.0210713	0.0632139	0.189642	0.568925	1.70678	5.12033	15.361	46.0829	Resveratrol	PTGS2	OC1=CC=C(C=C1)/C=C/C2=CC(=CC(=C2)O)O
familial gastric-SB.mhdgc-1	NCGC00017354-06	-1.1	-5.92921	1.13545	315.163	105.261	108.214	100.2	110.648	68.0749	92.9155	78.2041	29.8399	16.4348	2.73537	1.13545	0.000780415	0.00234124	0.00702378	0.0210713	0.0632139	0.189642	0.568925	1.70678	5.12033	15.361	46.0829	Spectinomycin hydrochloride	NA	CN[C@@H]1[C@H](O)[C@H](NC)[C@H]2O[C@]3(O)[C@@H](O[C@H](C)CC3=O)O[C@@H]2[C@H]1O
familial gastric-SB.mhdgc-1	NCGC00017358-14	-2.2	-5.37921	35.6543	441.207	106.084	114.408	106.12	122.668	106.836	111.052	91.9784	73.8963	71.4369	52.8142	35.6543	0.000780415	0.00234124	0.00702378	0.0210713	0.0632139	0.189642	0.568925	1.70678	5.12033	15.361	46.0829	Rotenone	NDUFAF1	COC1=CC2=C(C=C1OC)[C@H]3[C@@H](CO2)OC4=C(C=CC5=C4C[C@@H](O5)C(C)=C)C3=O
familial gastric-SB.mhdgc-1	NCGC00017363-10	-1.2	-6.72921	51.1064	390.83	112.488	112.25	114.23	96.2063	103.245	79.3199	65.1805	61.3062	52.9107	48.8997	51.1064	0.000780415	0.00234124	0.00702378	0.0210713	0.0632139	0.189642	0.568925	1.70678	5.12033	15.361	46.0829	cycloheximide	GSK3B	C[C@H]1C[C@H](C)C(=O)[C@@H](C1)[C@H](O)CC2CC(=O)NC(=O)C2
familial gastric-SB.mhdgc-1	NCGC00017364-14	-2.3	-5.12921	1.88346	488.792	129.594	125.744	121.833	139.232	88.8492	129.894	124.946	126.704	66.958	116.383	1.88346	0.000780415	0.00234124	0.00702378	0.0210713	0.0632139	0.189642	0.568925	1.70678	5.12033	15.361	46.0829	Caffeic acid	NA	OC(=O)/C=C/C1=CC(=C(O)C=C1)O
familial gastric-SB.mhdgc-1	NCGC00017369-10	4	NA	120.309	502.757	89.5729	97.4228	110.695	98.3674	124.254	85.6534	118.391	94.9098	89.8025	120.358	120.309	0.000780415	0.00234124	0.00702378	0.0210713	0.0632139	0.189642	0.568925	1.70678	5.12033	15.361	46.0829	Biochanin A	NA	COC1=CC=C(C=C1)C/2=C/OC3=C(C(=CC(=C3)O)O)C2=O
familial gastric-SB.mhdgc-1	NCGC00017376-10	-2.4	-4.72921	57.6899	537.569	122.854	117.304	115.686	111.168	123.146	115.019	92.8966	121.684	135.439	99.7917	57.6899	0.000780415	0.00234124	0.00702378	0.0210713	0.0632139	0.189642	0.568925	1.70678	5.12033	15.361	46.0829	Tetrandrine	NA	COC1=CC=C2C[C@@H]3N(C)CCC4=C3C(=C(OC)C(=C4)OC)OC5=C(OC)C=C6CCN(C)[C@@H](CC7=CC=C(OC1=C2)C=C7)C6=C5
familial gastric-SB.mhdgc-1	NCGC00017394-08	-1.1	-6.97921	22.5192	309.578	102.27	107.451	120.782	108.408	76.4653	55.8797	30.4339	31.6752	25.0084	28.675	22.5192	0.000780415	0.00234124	0.00702378	0.0210713	0.0632139	0.189642	0.568925	1.70678	5.12033	15.361	46.0829	G-Strophanthin	NKAIN1	C[C@@H]1O[C@@H](O[C@H]2C[C@@H](O)[C@]3(CO)[C@H]4[C@H](O)C[C@]5(C)[C@H](CC[C@]5(O)[C@@H]4CC[C@]3(O)C2)C6=CC(=O)OC6)[C@H](O)[C@H](O)[C@H]1O
familial gastric-SB.mhdgc-1	NCGC00018099-10	4	NA	117.365	542.668	100.226	109.85	116.018	120.02	120.032	102.043	107.355	122.757	101.041	120.751	117.365	0.000780415	0.00234124	0.00702378	0.0210713	0.0632139	0.189642	0.568925	1.70678	5.12033	15.361	46.0829	Dyphylline	NA	CN1C(=O)N(C)C2=C([N](CC(O)CO)C=N2)C1=O
familial gastric-SB.mhdgc-1	NCGC00018100-02	-2.4	-4.62921	42.2906	479.551	105.899	96.8865	56.6546	115.523	100.043	111.572	115.716	102.695	86.9773	92.2397	42.2906	0.000780415	0.00234124	0.00702378	0.0210713	0.0632139	0.189642	0.568925	1.70678	5.12033	15.361	46.0829	Fasudil	ROCK1	[O-][S+](=O)(N1CCCNCC1)C2=C3C=CN=CC3=CC=C2
familial gastric-SB.mhdgc-1	NCGC00018102-06	-3	-4.42921	88.0438	573.776	109.609	135.247	134.134	125.267	105.342	153.232	111.388	126.094	117.113	134.262	88.0438	0.000780415	0.00234124	0.00702378	0.0210713	0.0632139	0.189642	0.568925	1.70678	5.12033	15.361	46.0829	Flunarizine	NA	Fc1ccc(cc1)C(c2ccc(F)cc2)N3CCN(CC3)C/C=C/c4ccccc4
familial gastric-SB.mhdgc-1	NCGC00018117-23	-2.4	-4.87921	87.8157	559.748	110.244	160.145	116.917	121.042	157.395	89.7233	122.834	127.678	117	101.457	87.8157	0.000780415	0.00234124	0.00702378	0.0210713	0.0632139	0.189642	0.568925	1.70678	5.12033	15.361	46.0829	Theophyllamine	ADORA1	CN1C(=O)N(C)C2=C([NH]C=N2)C1=O
familial gastric-SB.mhdgc-1	NCGC00018139-08	-2.4	-4.67921	60.7631	487.242	98.8437	112.567	118.292	90.6885	92.8597	119.135	111.175	105.952	92.6695	93.559	60.7631	0.000780415	0.00234124	0.00702378	0.0210713	0.0632139	0.189642	0.568925	1.70678	5.12033	15.361	46.0829	Ipriflavone	NA	CC(C)OC1=CC=C2C(=C1)O\C=C(/C2=O)C3=CC=CC=C3
familial gastric-SB.mhdgc-1	NCGC00018153-09	-1.3	-5.02921	34.2633	526.576	110.19	60.109	111.518	154.508	131.011	132.81	104.395	123.185	105.983	54.6173	34.2633	0.000780415	0.00234124	0.00702378	0.0210713	0.0632139	0.189642	0.568925	1.70678	5.12033	15.361	46.0829	Dienestrol	ESR1	C\C=C(C1=CC=C(O)C=C1)\C(=C\C)C2=CC=C(O)C=C2
familial gastric-SB.mhdgc-1	NCGC00018157-11	-2.3	-5.62921	31.7649	437.957	127.982	150.059	99.5632	102.426	80.8307	118.461	140.683	62.4647	80.124	51.2906	31.7649	0.000780415	0.00234124	0.00702378	0.0210713	0.0632139	0.189642	0.568925	1.70678	5.12033	15.361	46.0829	Flurbiprofen	NA	CC(C(O)=O)C1=CC=C(C(=C1)F)C2=CC=CC=C2
familial gastric-SB.mhdgc-1	NCGC00018158-08	-3	-4.57921	55.6387	569.388	116.938	126.743	89.3385	136.222	118.878	124.548	119.7	114.737	115.768	114.883	55.6387	0.000780415	0.00234124	0.00702378	0.0210713	0.0632139	0.189642	0.568925	1.70678	5.12033	15.361	46.0829	Doxazosin mesylate	ADRA1A	COC1=C(OC)C=C2C(=NC(=NC2=C1)N3CCN(CC3)C(=O)C4COC5=C(O4)C=CC=C5)N
familial gastric-SB.mhdgc-1	NCGC00018172-08	-1.3	-8.72921	111.712	596.831	176.283	141.985	115.307	137.28	117.563	140.191	113.291	96.5508	117.693	118.747	111.712	0.000780415	0.00234124	0.00702378	0.0210713	0.0632139	0.189642	0.568925	1.70678	5.12033	15.361	46.0829	Indapamide	CA7	CC1CC2=C(C=CC=C2)N1NC(=O)C3=CC=C(Cl)C(=C3)[S+](N)([O-])=O
familial gastric-SB.mhdgc-1	NCGC00018176-04	4	NA	87.6972	449.026	98.1012	93.2343	97.8103	92.5037	92.0575	102.564	93.1799	84.9267	90.6358	94.7899	87.6972	0.000780415	0.00234124	0.00702378	0.0210713	0.0632139	0.189642	0.568925	1.70678	5.12033	15.361	46.0829	Estrone	NA	C[C@]12CCC3C(CCC4=C3C=CC(=C4)O)C1CCC2=O
familial gastric-SB.mhdgc-1	NCGC00018181-13	-1.4	-5.02921	76.8126	436.904	82.8436	107.995	98.2226	107.011	101.181	92.9381	114.83	118.242	108.765	76.411	76.8126	0.000780415	0.00234124	0.00702378	0.0210713	0.0632139	0.189642	0.568925	1.70678	5.12033	15.361	46.0829	Nalidixic acid	NA	CCN1\C=C(\C(O)=O)C(=O)C2=CC=C(C)N=C12
familial gastric-SB.mhdgc-1	NCGC00018185-07	-1.4	-8.92921	101.668	466.844	120.614	96.499	89.8516	85.8358	99.8084	92.5906	93.9579	97.6258	100.804	102.796	101.668	0.000780415	0.00234124	0.00702378	0.0210713	0.0632139	0.189642	0.568925	1.70678	5.12033	15.361	46.0829	Tranilast	TNF	COC1=CC=C(\C=C\C(=O)NC2=CC=CC=C2C(O)=O)C=C1OC
familial gastric-SB.mhdgc-1	NCGC00018193-06	-2.1	-4.62921	4.45091	440.137	102.08	102.754	111.757	103.197	101.865	104.67	83.0696	79.3074	103.094	79.174	4.45091	0.000780415	0.00234124	0.00702378	0.0210713	0.0632139	0.189642	0.568925	1.70678	5.12033	15.361	46.0829	Fluvoxamine maleate	HTR1A	FC(F)(F)c1ccc(cc1)C(\CCCCOC)=N\OCCN
familial gastric-SB.mhdgc-1	NCGC00018199-06	-3	-4.26797	53.7927	587.937	135.783	124.207	134.202	106.565	114.376	123.988	139.119	120.721	101.982	117.283	53.7927	0.00156083	0.00468253	0.0140476	0.0421426	0.126428	0.379284	1.13785	3.41355	10.2407	30.722	92.1659	Rhein	NA	OC(=O)C1=CC(=C2C(=O)C3=C(O)C=CC=C3C(=O)C2=C1)O
familial gastric-SB.mhdgc-1	NCGC00018204-11	-1.1	-4.92921	3.48129	489.794	100.007	121.028	117.714	104.947	122.334	118.257	146.244	97.5789	120.874	25.5812	3.48129	0.000780415	0.00234124	0.00702378	0.0210713	0.0632139	0.189642	0.568925	1.70678	5.12033	15.361	46.0829	Vinpocetine	PDE1	CCOC(=O)\C1=C\[C@]2(CC)CCCN3CCC4=C([C@H]23)[N]1C5=C4C=CC=C5
familial gastric-SB.mhdgc-1	NCGC00018218-03	4	NA	120.945	497.099	105.968	102.51	82.8901	112.957	93.1391	112.309	97.7066	105.659	109.309	102.953	120.945	0.000780415	0.00234124	0.00702378	0.0210713	0.0632139	0.189642	0.568925	1.70678	5.12033	15.361	46.0829	Edaravone	NA	C\C1=N\N(C(=O)C1)C2=CC=CC=C2
familial gastric-SB.mhdgc-1	NCGC00018238-08	-1.4	-6.02921	53.5123	389.443	94.8582	97.6292	101.424	104.229	97.8806	53.6504	86.4588	61.5194	40.7813	55.9827	53.5123	0.000780415	0.00234124	0.00702378	0.0210713	0.0632139	0.189642	0.568925	1.70678	5.12033	15.361	46.0829	Oxibendazole	NA	CCCOC1=CC=C2[NH]C(=NC2=C1)NC(=O)OC
familial gastric-SB.mhdgc-1	NCGC00018248-08	4	NA	99.8685	446.689	89.4769	14.1116	100.39	103.154	124.214	83.0997	112.633	92.7993	105.664	98.0635	99.8685	0.000780415	0.00234124	0.00702378	0.0210713	0.0632139	0.189642	0.568925	1.70678	5.12033	15.361	46.0829	Meloxicam	PTGS1	CN1\C(=C(\O)C2=CC=CC=C2[S+]1([O-])=O)C(=O)NC3=NC=C(C)S3
familial gastric-SB.mhdgc-1	NCGC00018257-07	2.4	-4.87921	160.873	533.362	115.966	91.6499	97.7628	91.4884	97.7981	107.621	105.031	128.05	87.2471	122.722	160.873	0.000780415	0.00234124	0.00702378	0.0210713	0.0632139	0.189642	0.568925	1.70678	5.12033	15.361	46.0829	Methocarbamol	NA	COC1=C(OCC(O)COC(N)=O)C=CC=C1
familial gastric-SB.mhdgc-1	NCGC00018258-09	1.4	-8.97921	77.1168	552.02	71.2042	139.281	119.079	113.146	120.005	117.501	105.301	125.226	100.244	115.352	77.1168	0.000780415	0.00234124	0.00702378	0.0210713	0.0632139	0.189642	0.568925	1.70678	5.12033	15.361	46.0829	Econazole nitrate	NA	ClC1=CC=C(COC(C[N]2C=CN=C2)C3=CC=C(Cl)C=C3Cl)C=C1
familial gastric-SB.mhdgc-1	NCGC00018261-05	-2.1	-4.67921	4.86159	550.775	119.213	115.971	117.947	117.584	138.028	112.722	147.595	127.844	116.675	97.6061	4.86159	0.000780415	0.00234124	0.00702378	0.0210713	0.0632139	0.189642	0.568925	1.70678	5.12033	15.361	46.0829	Perhexiline	NA	C1CCC(CC1)C(CC2CCCCN2)C3CCCCC3
familial gastric-SB.mhdgc-1	NCGC00018276-03	-1.4	-5.62921	83.3339	479.466	89.4015	102.601	110.253	137.84	127.222	110.454	128.15	113.664	81.597	96.5771	83.3339	0.000780415	0.00234124	0.00702378	0.0210713	0.0632139	0.189642	0.568925	1.70678	5.12033	15.361	46.0829	Famotidine	HRH2	NC(N)=NC1=NC(=CS1)CSCCC(=N)N[S+](N)([O-])=O
familial gastric-SB.mhdgc-1	NCGC00018294-06	4	NA	49.4534	495.173	115.928	69.5583	175.745	105.199	107.561	66.7819	94.877	116.714	135.492	79.5438	49.4534	0.000780415	0.00234124	0.00702378	0.0210713	0.0632139	0.189642	0.568925	1.70678	5.12033	15.361	46.0829	Miconazole nitrate	CYP19A1	ClC1=CC=C(COC(C[N]2C=CN=C2)C3=CC=C(Cl)C=C3Cl)C(=C1)Cl
familial gastric-SB.mhdgc-1	NCGC00018296-08	-2.3	-4.67921	28.8003	505.401	91.3941	127.772	94.1211	106.544	138.569	108.423	111.057	82.2787	132.02	96.2516	28.8003	0.000780415	0.00234124	0.00702378	0.0210713	0.0632139	0.189642	0.568925	1.70678	5.12033	15.361	46.0829	Meclizine hydrochloride	NR1I3	CC1=CC=CC(=C1)CN2CCN(CC2)C(C3=CC=CC=C3)C4=CC=C(Cl)C=C4
familial gastric-SB.mhdgc-1	NCGC00018302-08	4	-4.92921	130.988	523.363	108.665	109.131	100.721	96.5591	108.643	100.297	127.375	98.7494	100.505	125.386	130.988	0.000780415	0.00234124	0.00702378	0.0210713	0.0632139	0.189642	0.568925	1.70678	5.12033	15.361	46.0829	Trichlormethiazide	NA	N[S+]([O-])(=O)C1=C(Cl)C=C2NC(N[S+]([O-])(=O)C2=C1)C(Cl)Cl
familial gastric-SB.mhdgc-1	NCGC00021146-06	1.4	-8.97921	109.153	535.778	85.9263	127.238	118.519	98.9749	174.983	110.616	118.999	124.072	110.055	104.022	109.153	0.000780415	0.00234124	0.00702378	0.0210713	0.0632139	0.189642	0.568925	1.70678	5.12033	15.361	46.0829	Ketanserin	HTR2A	Fc1ccc(cc1)C(=O)C4CCN(CCN2C(=O)c3ccccc3NC2=O)CC4
familial gastric-SB.mhdgc-1	NCGC00021191-05	1.4	-8.92921	101.202	492.865	81.919	102.872	100.718	102.061	101.435	109.477	120.411	98.7923	108.307	89.8482	101.202	0.000780415	0.00234124	0.00702378	0.0210713	0.0632139	0.189642	0.568925	1.70678	5.12033	15.361	46.0829	Cortisone acetate	NA	CC(=O)OCC(=O)[C@@]1(O)CC[C@H]2[C@@H]3CCC/4=C/C(=O)CC[C@]4(C)[C@H]3C(=O)C[C@]12C
familial gastric-SB.mhdgc-1	NCGC00021301-04	-1.2	-5.32921	48.2882	453.974	106.359	117.011	87.2896	108.714	113.928	107.734	110.687	92.7906	75.4408	56.9803	48.2882	0.000780415	0.00234124	0.00702378	0.0210713	0.0632139	0.189642	0.568925	1.70678	5.12033	15.361	46.0829	Fluocinolone acetonide	NA	OCC(=O)[C@]45OC(C)(C)O[C@@H]5C[C@@H]3[C@]4(C)C[C@H](O)[C@@]2(F)[C@H]3C[C@H](F)C1=CC(=O)C=C[C@@]12C
familial gastric-SB.mhdgc-1	NCGC00021305-08	4	NA	67.1628	369.524	70.2541	86.8663	68.8845	85.1085	75.3937	91.509	66.94	67.8571	74.8645	83.3666	67.1628	0.000780415	0.00234124	0.00702378	0.0210713	0.0632139	0.189642	0.568925	1.70678	5.12033	15.361	46.0829	Sirolimus	MTOR	CO[C@@H]1C[C@@H](CC[C@H]1O)C[C@H](C)[C@@H]2CC(=O)[C@H](C)\C=C(C)\[C@@H](O)[C@@H](OC)C(=O)[C@H](C)C[C@H](C)/C=C/C=C/C=C(C)/[C@H](C[C@@H]3CC[C@@H](C)[C@@](O)(O3)C(=O)C(=O)N4CCCC[C@H]4C(=O)O2)OC
familial gastric-SB.mhdgc-1	NCGC00021336-09	-2.3	-4.62921	39.2372	554.531	116.054	150.132	117.195	125.929	99.1918	132.924	129.188	107.641	109.531	109.952	39.2372	0.000780415	0.00234124	0.00702378	0.0210713	0.0632139	0.189642	0.568925	1.70678	5.12033	15.361	46.0829	Diclofenac sodium	PTGS1	[O-]C(=O)CC1=CC=CC=C1NC2=C(Cl)C=CC=C2Cl
familial gastric-SB.mhdgc-1	NCGC00021569-08	-1.4	-4.97921	72.975	504.247	111.058	115.13	107.71	106.414	102.09	132.655	117.493	91.4546	109.997	76.4727	72.975	0.000780415	0.00234124	0.00702378	0.0210713	0.0632139	0.189642	0.568925	1.70678	5.12033	15.361	46.0829	Enalapril maleate	ACE	CCOC(=O)[C@H](CCC1=CC=CC=C1)N[C@@H](C)C(=O)N2CCC[C@H]2C(O)=O
familial gastric-SB.mhdgc-1	NCGC00021925-04	-1.4	-6.77921	92.0155	491.137	112.468	110.05	106.317	122.883	117.907	98.5675	89.0009	102.728	105.192	67.6554	92.0155	0.000780415	0.00234124	0.00702378	0.0210713	0.0632139	0.189642	0.568925	1.70678	5.12033	15.361	46.0829	Prednisolone acetate	NA	CC(=O)OCC(=O)[C@@]1(O)CC[C@H]2[C@@H]3CCC/4=C/C(=O)/C=C\[C@]4(C)[C@H]3[C@@H](O)C[C@]12C
familial gastric-SB.mhdgc-1	NCGC00022001-14	-2.4	-8.17921	44.3669	245.596	65.5579	73.7825	57.0276	43.4499	41.2313	54.3572	46.7459	46.8062	44.27	48.8167	44.3669	0.000780415	0.00234124	0.00702378	0.0210713	0.0632139	0.189642	0.568925	1.70678	5.12033	15.361	46.0829	Picropodophyllin	IGFR1	COC1=C(OC)C(=CC(=C1)[C@H]2[C@@H]3[C@H](COC3=O)[C@@H](O)C4=CC5=C(OCO5)C=C24)OC
familial gastric-SB.mhdgc-1	NCGC00022037-06	-1.1	-5.22921	32.2562	466.824	93.829	121.326	106.316	107.187	108.113	110.192	133.871	119.046	82.9031	24.0254	32.2562	0.000780415	0.00234124	0.00702378	0.0210713	0.0632139	0.189642	0.568925	1.70678	5.12033	15.361	46.0829	Medroxyprogesterone acetate	PGR	C[C@H]1C[C@@H]2[C@H](CC[C@@]3(C)[C@H]2CC[C@]3(OC(C)=O)C(C)=O)[C@@]\4(C)CCC(=O)\C=C14
familial gastric-SB.mhdgc-1	NCGC00022398-06	4	NA	119.802	582.99	102.08	128.831	135.779	110.011	132.488	105.494	126.294	117.083	114.744	131.33	119.802	0.000780415	0.00234124	0.00702378	0.0210713	0.0632139	0.189642	0.568925	1.70678	5.12033	15.361	46.0829	Fluocinonide	NA	CC(=O)OCC(=O)[C@@]12OC(C)(C)O[C@@H]1C[C@H]3[C@@H]4C[C@H](F)C/5=C/C(=O)/C=C\[C@]5(C)[C@@]4(F)[C@@H](O)C[C@]23C
familial gastric-SB.mhdgc-1	NCGC00022567-08	-1.2	-6.57921	37.044	371.703	85.4652	118.476	72.8965	125.053	112.387	92.7418	48.7434	50.1816	48.146	46.4231	37.044	0.000780415	0.00234124	0.00702378	0.0210713	0.0632139	0.189642	0.568925	1.70678	5.12033	15.361	46.0829	Cladribine	ADA	NC1=NC(=NC2=C1N=C[N]2[C@H]3C[C@H](O)[C@@H](CO)O3)Cl
familial gastric-SB.mhdgc-1	NCGC00022612-10	2.3	-4.57921	169.112	429.832	42.6362	101.528	117.627	78.761	81.5132	96.8093	67.9799	106.706	98.2328	105.377	169.112	0.000780415	0.00234124	0.00702378	0.0210713	0.0632139	0.189642	0.568925	1.70678	5.12033	15.361	46.0829	Cefaclor	NA	N[C@@H](C(=O)N[C@H]1[C@H]2SC\C(=C(/N2C1=O)C(O)=O)Cl)C3=CC=CC=C3
familial gastric-SB.mhdgc-1	NCGC00022678-07	4	-5.57301	111.076	598.293	119.174	109.945	112.037	110.611	118.897	118.098	126.616	110.233	115.351	94.8666	111.076	0.000187281	0.000561889	0.00168571	0.0050571	0.0151713	0.045514	0.136542	0.409626	1.22888	3.68664	11.0599	Rifampicin	PRKDC	CO[C@H]1\C=C\O[C@@]2(C)OC3=C(C2=O)C4=C(O)C(=C(NC(=O)\C(=C/C=C/[C@H](C)[C@H](O)[C@@H](C)[C@@H](O)[C@@H](C)[C@H](OC(C)=O)[C@@H]1C)C)C(=C4C(=C3C)O)O)\C=N\N5CCN(C)CC5
familial gastric-SB.mhdgc-1	NCGC00022735-07	4	NA	104.693	461.683	80.0366	87.7299	94.2791	116.609	89.5303	99.4215	95.7743	81.6631	95.4564	107.039	104.693	0.000780415	0.00234124	0.00702378	0.0210713	0.0632139	0.189642	0.568925	1.70678	5.12033	15.361	46.0829	Methylprednisolone	NA	C[C@H]1C[C@H]2[C@@H]3CC[C@](O)(C(=O)CO)[C@@]3(C)C[C@H](O)[C@@H]2[C@@]\4(C)/C=C\C(=O)\C=C14
familial gastric-SB.mhdgc-1	NCGC00022819-03	-1.4	-5.57921	89.2802	465.692	90.349	127.069	112.02	107.241	131.465	103.704	136.883	110.017	87.0133	72.8968	89.2802	0.000780415	0.00234124	0.00702378	0.0210713	0.0632139	0.189642	0.568925	1.70678	5.12033	15.361	46.0829	Ipratropium bromide	NA	[Br-].O.C[N+]2(C1CC(CC2CC1)OC(=O)C(CO)c3ccccc3)C(C)C
familial gastric-SB.mhdgc-1	NCGC00022848-06	4	-5.17921	101.15	581.995	110.119	108.146	145.18	132.002	129.749	118.067	124.212	127.624	119.633	102.045	101.15	0.000780415	0.00234124	0.00702378	0.0210713	0.0632139	0.189642	0.568925	1.70678	5.12033	15.361	46.0829	Hydrocortisone	PTGS2	OCC(=O)[C@@]4(O)CC[C@@H]2[C@]4(C)C[C@H](O)[C@@H]1[C@@]3(C)CCC(=O)C=C3CC[C@H]12
familial gastric-SB.mhdgc-1	NCGC00022858-07	1.4	-8.52921	73.8942	414.721	63.5622	81.4238	72.757	90.5771	93.1041	85.7945	104.898	88.9003	89.6929	82.7597	73.8942	0.000780415	0.00234124	0.00702378	0.0210713	0.0632139	0.189642	0.568925	1.70678	5.12033	15.361	46.0829	Sodium cromoglycate	NA	OC(COC1=C2C(=O)\C=C(/OC2=CC=C1)C([O-])=O)COC3=C4C(=O)\C=C(/OC4=CC=C3)C([O-])=O
familial gastric-SB.mhdgc-1	NCGC00023037-06	-3	-4.42921	71.6725	587.803	127.953	136.905	109.27	132.13	116.609	136.522	125.853	127.276	109.77	132.507	71.6725	0.000780415	0.00234124	0.00702378	0.0210713	0.0632139	0.189642	0.568925	1.70678	5.12033	15.361	46.0829	Pancuronium bromide	NA	CC(=O)O[C@H]1C[C@@H]2CC[C@@H]3[C@H](CC[C@@]4(C)[C@H]3C[C@@H]([C@@H]4OC(C)=O)[N+]5(C)CCCCC5)[C@@]2(C)C[C@@H]1[N+]6(C)CCCCC6
familial gastric-SB.mhdgc-1	NCGC00023193-04	-3	-4.92921	96.4817	462.31	96.7159	122.871	118.128	117.423	115.468	118.295	107.888	127.92	131.855	44.8105	96.4817	0.000780415	0.00234124	0.00702378	0.0210713	0.0632139	0.189642	0.568925	1.70678	5.12033	15.361	46.0829	Triamcinolone acetonide	NA	OCC(=O)[C@@]54OC(C)(C)O[C@@H]5C[C@@H]3[C@]4(C)C[C@H](O)[C@@]2(F)[C@H]3CCC1=CC(=O)C=C[C@@]12C
familial gastric-SB.mhdgc-1	NCGC00023212-07	2.4	-4.96797	142.124	559.428	93.2251	103.151	96.0508	119.708	118.352	125.806	107.566	103.851	108.941	133.626	142.124	0.00156083	0.00468253	0.0140476	0.0421426	0.126428	0.379284	1.13785	3.41355	10.2407	30.722	92.1659	Stavudine	TERT	CC1=CN(C(=O)NC1=O)[C@H]2C=C[C@@H](CO)O2
familial gastric-SB.mhdgc-1	NCGC00023373-04	-2.4	-5.32921	77.7203	506.016	104.995	97.0542	104.903	123.374	120.995	113.381	112.953	115.475	90.9572	132.486	77.7203	0.000780415	0.00234124	0.00702378	0.0210713	0.0632139	0.189642	0.568925	1.70678	5.12033	15.361	46.0829	Clobetasol propionate	NA	CCC(=O)O[C@@]1([C@@H](C)C[C@H]2[C@@H]3CCC/4=C/C(=O)/C=C\[C@]4(C)[C@@]3(F)[C@@H](O)C[C@]12C)C(=O)CCl
familial gastric-SB.mhdgc-1	NCGC00023509-14	-2.4	-4.72921	38.2261	459.96	113.988	94.5811	77.6932	123.28	86.6191	87.2185	113.64	123.449	102.389	76.215	38.2261	0.000780415	0.00234124	0.00702378	0.0210713	0.0632139	0.189642	0.568925	1.70678	5.12033	15.361	46.0829	Lovastatin	HMGCR	CC[C@H](C)C(=O)O[C@H]1C[C@@H](C)\C=C2\C=C/[C@H](C)[C@H](CC[C@@H]3C[C@@H](O)CC(=O)O3)[C@@H]12
familial gastric-SB.mhdgc-1	NCGC00023673-08	-1.2	-6.07921	48.8694	450.668	115.675	122.705	134.056	104.841	110.206	129.086	97.3157	61.3103	49.2794	49.8564	48.8694	0.000780415	0.00234124	0.00702378	0.0210713	0.0632139	0.189642	0.568925	1.70678	5.12033	15.361	46.0829	Adenosine	ADORA1	NC1=NC=NC2=C1N=C[N]2[C@@H]3O[C@H](CO)[C@@H](O)[C@H]3O
familial gastric-SB.mhdgc-1	NCGC00023722-07	-1.1	-7.77921	49.1846	321.499	120.014	146.178	113.3	79.3568	51.275	42.7283	47.9239	27.5195	37.8871	39.4099	49.1846	0.000780415	0.00234124	0.00702378	0.0210713	0.0632139	0.189642	0.568925	1.70678	5.12033	15.361	46.0829	Floxuridine	NA	OC[C@H]1O[C@H](C[C@@H]1O)N2\C=C(F)/C(=O)NC2=O
familial gastric-SB.mhdgc-1	NCGC00023945-13	-1.1	-5.02921	2.85796	448.016	119.033	106.422	105.747	116.27	92.9929	98.2749	119.966	121.124	112.867	4.17639	2.85796	0.000780415	0.00234124	0.00702378	0.0210713	0.0632139	0.189642	0.568925	1.70678	5.12033	15.361	46.0829	Zidovudine	TERT	C\C1=C\N([C@H]2C[C@H](N=[N+]=[N-])[C@@H](CO)O2)C(=O)NC1=O
familial gastric-SB.mhdgc-1	NCGC00024196-06	-1.4	-5.72921	38.4082	388.951	84.4441	101.034	101.328	79.4539	143.466	114.247	112.337	74.3733	24.1005	47.2012	38.4082	0.000780415	0.00234124	0.00702378	0.0210713	0.0632139	0.189642	0.568925	1.70678	5.12033	15.361	46.0829	Megestrol acetate	PGR	CC(=O)O[C@@]1(CC[C@H]2[C@@H]3\C=C(C)/C4=C/C(=O)CC[C@]4(C)[C@H]3CC[C@]12C)C(C)=O
familial gastric-SB.mhdgc-1	NCGC00024246-13	-1.1	-7.27921	19.5068	336.559	102.776	98.3437	131.882	123.063	64.5059	22.121	26.9862	51.8246	62.441	61.6382	19.5068	0.000780415	0.00234124	0.00702378	0.0210713	0.0632139	0.189642	0.568925	1.70678	5.12033	15.361	46.0829	Daunorubicin	NA	COC1=CC=CC2=C1C(=O)C3=C(O)C4=C(C[C@](O)(C[C@@H]4O[C@H]5C[C@H](N)[C@H](O)[C@H](C)O5)C(C)=O)C(=C3C2=O)O
familial gastric-SB.mhdgc-1	NCGC00024257-07	1.4	-7.97921	99.221	506.134	96.2264	80.1373	88.2551	117.483	125.605	103.078	102.034	109.01	89.949	125.229	99.221	0.000780415	0.00234124	0.00702378	0.0210713	0.0632139	0.189642	0.568925	1.70678	5.12033	15.361	46.0829	Phenylephrine hydrochloride	ADRA1A	CNC[C@H](O)C1=CC=CC(=C1)O
familial gastric-SB.mhdgc-1	NCGC00024359-06	4	-6.32921	134.915	613.324	131.289	106.426	124.356	134.742	124.541	113.015	132.101	138.848	124.485	143.832	134.915	0.000780415	0.00234124	0.00702378	0.0210713	0.0632139	0.189642	0.568925	1.70678	5.12033	15.361	46.0829	Penicillamine	NA	CC(C)(S)[C@@H](N)C(O)=O
familial gastric-SB.mhdgc-1	NCGC00024379-04	-2.1	-5.67921	25.4419	392.681	96.2886	115.641	104.79	107.71	115.84	75.6218	53.6135	77.2496	64.7081	45.0934	25.4419	0.000780415	0.00234124	0.00702378	0.0210713	0.0632139	0.189642	0.568925	1.70678	5.12033	15.361	46.0829	Emetine	NA	COc4cc5CCN[C@H](C[C@H]1C[C@H]2c3cc(OC)c(OC)cc3CCN2C[C@@H]1CC)c5cc4OC
familial gastric-SB.mhdgc-1	NCGC00024415-39	-1.1	-7.32921	41.3589	350.469	119.878	134.857	108.842	110.927	72.1633	48.2813	19.616	45.3645	53.6397	57.1683	41.3589	0.000780415	0.00234124	0.00702378	0.0210713	0.0632139	0.189642	0.568925	1.70678	5.12033	15.361	46.0829	Doxorubicin	TOP2A	COC1=CC=CC2=C1C(=O)C3=C(O)C4=C(C[C@](O)(C[C@@H]4O[C@H]5C[C@H](N)[C@H](O)[C@H](C)O5)C(=O)CO)C(=C3C2=O)O
familial gastric-SB.mhdgc-1	NCGC00024427-03	-1.4	-5.02921	98.3414	606.638	125.776	141.167	134.325	123.956	116.293	140.681	127.552	136.743	127.523	103.855	98.3414	0.000780415	0.00234124	0.00702378	0.0210713	0.0632139	0.189642	0.568925	1.70678	5.12033	15.361	46.0829	Naltrexone hydrochloride	OPRM1	OC1=CC=C2C[C@H]3N(CC[C@@]45[C@@H](OC1=C24)C(=O)CC[C@@]35O)CC6CC6
familial gastric-SB.mhdgc-1	NCGC00024547-06	4	NA	130.035	567.35	102.436	123.372	108.793	134.294	107.734	105.508	120.38	124.684	130.564	107.889	130.035	0.000780415	0.00234124	0.00702378	0.0210713	0.0632139	0.189642	0.568925	1.70678	5.12033	15.361	46.0829	nor-Binaltorphimine	NA	OC1=C2O[C@H]3C4=C(C[C@@]5(O)[C@H]6CC(=C2[C@@]35CCN6CC7CC7)C=C1)C8=C([NH]4)[C@@H]9OC%10=C%11C(=CC=C%10O)C[C@H]%12N(CC[C@@]9%11[C@@]%12(O)C8)CC%13CC%13
familial gastric-SB.mhdgc-1	NCGC00024563-02	4	NA	93.8994	566.207	106.672	127.635	122.709	125.381	137.484	116.957	95.4278	127.47	113.813	112.579	93.8994	0.000780415	0.00234124	0.00702378	0.0210713	0.0632139	0.189642	0.568925	1.70678	5.12033	15.361	46.0829	Azasetron hydrochloride	HTR3A	Clc1cc(c2OCC(=O)N(C)c2c1)C(=O)NC4CN3CCC4CC3
familial gastric-SB.mhdgc-1	NCGC00024594-01	-1.4	-8.27921	98.4961	506.67	117.877	128.204	104.918	109.082	104.677	92.2521	98.4943	108.382	101.724	98.6966	98.4961	0.000780415	0.00234124	0.00702378	0.0210713	0.0632139	0.189642	0.568925	1.70678	5.12033	15.361	46.0829	Calpeptin	PSMD1	CCCCC(NC(=O)C(CC(C)C)NC(=O)OCC1=CC=CC=C1)C=O
familial gastric-SB.mhdgc-1	NCGC00024631-01	4	-5.07921	93.3124	533.844	116.42	115.814	110.058	120.981	122.142	117.734	99.0562	115.822	115.565	89.9184	93.3124	0.000780415	0.00234124	0.00702378	0.0210713	0.0632139	0.189642	0.568925	1.70678	5.12033	15.361	46.0829	EBPC	AKR1B1	CCOC(=O)C/1=C(O)/C(=O)N(CC2=CC=CC=C2)C1
familial gastric-SB.mhdgc-1	NCGC00024667-13	-1.4	-5.52921	63.7464	469.058	106.14	105.91	101.527	91.9222	117.059	99.0779	111.901	109.375	71.4628	85.1879	63.7464	0.000780415	0.00234124	0.00702378	0.0210713	0.0632139	0.189642	0.568925	1.70678	5.12033	15.361	46.0829	Methyldopa	DDC	C[C@](N)(CC1=CC(=C(O)C=C1)O)C(O)=O
familial gastric-SB.mhdgc-1	NCGC00024717-01	-3	-4.57921	21.8775	459.887	89.6363	83.8369	90.9109	115.606	104.437	125.312	89.2905	99.1264	104.622	93.3549	21.8775	0.000780415	0.00234124	0.00702378	0.0210713	0.0632139	0.189642	0.568925	1.70678	5.12033	15.361	46.0829	L-NAME	NOS3	COC(=O)[C@@H](N)CCCNC(=N)N[N+]([O-])=O
familial gastric-SB.mhdgc-1	NCGC00024728-01	4	-4.92921	95.715	470.303	97.5713	94.4732	100.507	66.3277	113.351	88.1791	97.2948	109.743	110.99	73.3399	95.715	0.000780415	0.00234124	0.00702378	0.0210713	0.0632139	0.189642	0.568925	1.70678	5.12033	15.361	46.0829	L-690330	INPPL1	CC(OC1=CC=C(O)C=C1)([P](O)(O)=O)[P](O)(O)=O
familial gastric-SB.mhdgc-1	NCGC00024762-05	-2.2	-4.47921	63.8042	584.311	135.403	141.074	120.573	129.111	114.473	128.291	130.639	118.651	120.388	117.117	63.8042	0.000780415	0.00234124	0.00702378	0.0210713	0.0632139	0.189642	0.568925	1.70678	5.12033	15.361	46.0829	Tesmilifene hydrochloride	ESR1	CCN(CC)CCOC1=CC=C(CC2=CC=CC=C2)C=C1
familial gastric-SB.mhdgc-1	NCGC00024868-08	4	-4.92921	107.324	507.516	103.221	112.576	106.484	113.256	93.2981	113.026	126.575	94.8664	118.882	84.567	107.324	0.000780415	0.00234124	0.00702378	0.0210713	0.0632139	0.189642	0.568925	1.70678	5.12033	15.361	46.0829	Bisoprolol	ADRB1	CC(C)NCC(O)COC1=CC=C(COCCOC(C)C)C=C1
familial gastric-SB.mhdgc-1	NCGC00024901-03	4	-8.17921	81.345	483.997	97.5432	78.5031	98.5451	103.262	113.775	98.1838	104.641	95.6947	101.233	109.131	81.345	0.000780415	0.00234124	0.00702378	0.0210713	0.0632139	0.189642	0.568925	1.70678	5.12033	15.361	46.0829	BD-1047	SIGMAR1	CN(C)CCN(C)CCC1=CC=C(Cl)C(=C1)Cl
familial gastric-SB.mhdgc-1	NCGC00024928-22	-2.1	-4.67921	23.9131	522.245	117.629	119.16	97.5907	100.851	128.071	118.803	115.161	131.871	115.764	94.7545	23.9131	0.000780415	0.00234124	0.00702378	0.0210713	0.0632139	0.189642	0.568925	1.70678	5.12033	15.361	46.0829	Tamoxifen	ER	CCC(/C1=CC=CC=C1)=C(C2=CC=CC=C2)/C3=CC=C(OCCN(C)C)C=C3
familial gastric-SB.mhdgc-1	NCGC00024929-01	1.3	-8.92921	154.852	578.596	71.1691	121.501	95.8567	130.381	129.265	123.383	131.684	114.921	109.168	79.5988	154.852	0.000780415	0.00234124	0.00702378	0.0210713	0.0632139	0.189642	0.568925	1.70678	5.12033	15.361	46.0829	ICI-D7288	HCN	CCN(C1=CC=CC=C1)C2=CC(=[N+](C)C(=N2)C)NC
familial gastric-SB.mhdgc-1	NCGC00024956-02	-1.2	-7.07921	27.1096	281.783	95.1508	80.6472	85.9814	52.1473	56.4495	68.5253	54.1544	38.7002	52.1411	38.7001	27.1096	0.000780415	0.00234124	0.00702378	0.0210713	0.0632139	0.189642	0.568925	1.70678	5.12033	15.361	46.0829	PD-153035	EGFR	COC1=CC2=NC=NC(=C2C=C1OC)NC3=CC=CC(=C3)Br
familial gastric-SB.mhdgc-1	NCGC00024976-04	4	NA	113.682	547.583	110.64	104.608	117.282	110.418	130.948	111.518	121.315	109.339	93.4251	128.225	113.682	0.000780415	0.00234124	0.00702378	0.0210713	0.0632139	0.189642	0.568925	1.70678	5.12033	15.361	46.0829	CGS-21680	ADORA2	CCNC(=O)[C@H]1O[C@H]([C@H](O)[C@@H]1O)[N]2C=NC3=C2N=C(NCCC4=CC=C(CCC(O)=O)C=C4)N=C3N
familial gastric-SB.mhdgc-1	NCGC00024994-01	4	-4.42921	81.3051	492.918	91.0882	105.588	112.603	96.399	100.967	115.811	100.705	93.1625	106.606	109.032	81.3051	0.000780415	0.00234124	0.00702378	0.0210713	0.0632139	0.189642	0.568925	1.70678	5.12033	15.361	46.0829	Selegiline hydrochloride	MAOB	C[C@H](CC1=CC=CC=C1)N(C)CC#C
familial gastric-SB.mhdgc-1	NCGC00024995-10	4	-4.52921	44.114	297.339	68.8295	58.5782	71.5337	68.6776	61.0076	52.0715	73.5037	53.7414	68.3875	55.9454	44.114	0.000780415	0.00234124	0.00702378	0.0210713	0.0632139	0.189642	0.568925	1.70678	5.12033	15.361	46.0829	Paclitaxel	TUBB	CC(=O)O[C@H]1C(=O)[C@]2(C)[C@@H](O)C[C@H]3OC[C@@]3(OC(C)=O)C2[C@H](OC(=O)C4=CC=CC=C4)[C@]5(O)C[C@H](OC(=O)[C@H](O)[C@@H](NC(=O)C6=CC=CC=C6)C7=CC=CC=C7)\C(=C1/C5(C)C)C
familial gastric-SB.mhdgc-1	NCGC00024999-02	4	-8.02921	104.171	517.114	115.836	117.442	112.278	108.109	98.2695	108.555	98.408	106.108	100.187	116.726	104.171	0.000780415	0.00234124	0.00702378	0.0210713	0.0632139	0.189642	0.568925	1.70678	5.12033	15.361	46.0829	Procaterol hydrochloride	ADRB2	CC(C)N[C@@H](CC)[C@H](O)c2ccc(O)c1NC(=O)C=Cc12
familial gastric-SB.mhdgc-1	NCGC00025000-08	-2.4	-4.62921	49.5904	531.77	113.267	87.7894	127.601	117.82	117.213	113.719	138.992	109.684	111.741	104.868	49.5904	0.000780415	0.00234124	0.00702378	0.0210713	0.0632139	0.189642	0.568925	1.70678	5.12033	15.361	46.0829	Ketoconazole	CYP19A1	CC(=O)N1CCN(CC1)C2=CC=C(OC[C@H]3CO[C@@](C[N]4C=CN=C4)(O3)C5=CC=C(Cl)C=C5Cl)C=C2
familial gastric-SB.mhdgc-1	NCGC00025012-02	-2.4	-4.62921	59.6515	470.424	108.577	89.7817	81.5462	110.762	114.183	115.807	100.713	103.402	92.7448	88.4777	59.6515	0.000780415	0.00234124	0.00702378	0.0210713	0.0632139	0.189642	0.568925	1.70678	5.12033	15.361	46.0829	AM-630	CNR2	COC1=CC=C(C=C1)C(=O)C2=C(C)[N](CCN3CCOCC3)C4=C2C=CC(=C4)I
familial gastric-SB.mhdgc-1	NCGC00025018-09	4	NA	105.169	560.35	92.8495	121.276	111.656	120.806	107.653	115.456	142.162	140.491	131.125	76.9944	105.169	0.000780415	0.00234124	0.00702378	0.0210713	0.0632139	0.189642	0.568925	1.70678	5.12033	15.361	46.0829	Yohimbine	ADRA2A	COC(=O)[C@H]1[C@@H](O)CC[C@H]2CN3CCC4=C([NH]C5=C4C=CC=C5)[C@@H]3C[C@H]12
familial gastric-SB.mhdgc-1	NCGC00025029-05	-1.2	-5.87921	23.3673	369.134	96.6845	133.682	89.3766	97.3733	99.2598	103.66	102.669	51.6215	32.2898	42.6271	23.3673	0.000780415	0.00234124	0.00702378	0.0210713	0.0632139	0.189642	0.568925	1.70678	5.12033	15.361	46.0829	U-0126	MAP2K1	NC(/SC1=CC=CC=C1N)=C(C#N)\C(C#N)=C(N)\SC2=CC=CC=C2N
familial gastric-SB.mhdgc-1	NCGC00025035-05	-2.4	-4.36797	51.7877	556.606	89.976	122.811	115.71	120.243	112.531	106.875	130.311	113.468	105.917	101.659	51.7877	0.00156083	0.00468253	0.0140476	0.0421426	0.126428	0.379284	1.13785	3.41355	10.2407	30.722	92.1659	SB-203580	MAPK14	C[S+]([O-])C1=CC=C(C=C1)C2=NC(=C([NH]2)C3=CC=NC=C3)C4=CC=C(F)C=C4
familial gastric-SB.mhdgc-1	NCGC00025059-04	4	-6.42921	47.8777	273.08	57.1076	69.3583	64.8818	51.3403	62.1003	61.6258	51.2382	57.1231	37.9655	60.668	47.8777	0.000780415	0.00234124	0.00702378	0.0210713	0.0632139	0.189642	0.568925	1.70678	5.12033	15.361	46.0829	Actinomycin D	PRKDC	CC(C)C1NC(=O)C(NC(=O)C2=C3\N=C\4/C(=C(C)\C(=O)\C(=C4C(=O)NC5C(C)OC(=O)C(C(C)C)N(C)C(=O)CN(C)C(=O)C6CCCN6C(=O)C(NC5=O)C(C)C)N)OC3=C(C)C=C2)C(C)OC(=O)C(C(C)C)N(C)C(=O)CN(C)C(=O)C7CCCN7C1=O
familial gastric-SB.mhdgc-1	NCGC00025060-16	-1.2	-6.67921	61.7166	439.515	129.877	109.148	94.4428	123.695	111.537	100.065	77.1655	65.9256	63.4775	75.3435	61.7166	0.000780415	0.00234124	0.00702378	0.0210713	0.0632139	0.189642	0.568925	1.70678	5.12033	15.361	46.0829	Methotrexate	DHFR	CN(CC1=NC2=C(N)N=C(N)N=C2N=C1)C3=CC=C(C=C3)C(=O)N[C@@H](CCC(O)=O)C(O)=O
familial gastric-SB.mhdgc-1	NCGC00025072-01	-2.2	-4.62921	52.6692	523.148	120.091	114.873	110.685	109.671	111.995	121.479	116.742	105.241	113.577	101.914	52.6692	0.000780415	0.00234124	0.00702378	0.0210713	0.0632139	0.189642	0.568925	1.70678	5.12033	15.361	46.0829	PD-128907	DRD2	CCCN1CCO[C@H]2[C@H]1COC3=CC=C(O)C=C23
familial gastric-SB.mhdgc-1	NCGC00025091-04	-2.4	-5.07921	83.9132	525.654	122.912	114.021	114.72	122.577	107.203	120.297	103.56	108.54	87.1683	113.988	83.9132	0.000780415	0.00234124	0.00702378	0.0210713	0.0632139	0.189642	0.568925	1.70678	5.12033	15.361	46.0829	U-73122??	PLCG1	COC1=CC=C2[C@H]3CC[C@]4(C)[C@H](CC[C@H]4[C@@H]3CCC2=C1)NCCCCCCN5C(=O)\C=C/C5=O
familial gastric-SB.mhdgc-1	NCGC00025092-02	-2.1	-4.62921	32.5603	524.398	128.372	117.634	114.334	117.542	108.638	118.979	125.523	102.284	108.672	102.597	32.5603	0.000780415	0.00234124	0.00702378	0.0210713	0.0632139	0.189642	0.568925	1.70678	5.12033	15.361	46.0829	GR-159897	TACR2	COC1(CCN(CCC2=C[NH]C3=CC=C(F)C=C23)CC1)C[S+]([O-])C4=CC=CC=C4
familial gastric-SB.mhdgc-1	NCGC00025100-09	1.4	-8.47921	93.289	527.922	87.0859	95.4768	109.31	120.393	124.43	131.889	115.064	107.615	102.464	99.278	93.289	0.000780415	0.00234124	0.00702378	0.0210713	0.0632139	0.189642	0.568925	1.70678	5.12033	15.361	46.0829	LFM-A13	BTK	CC(/O)=C(C#N)/C(=O)NC1=C(Br)C=CC(=C1)Br
familial gastric-SB.mhdgc-1	NCGC00025103-01	-1.2	-7.37921	86.1712	398.442	100.345	101.459	103.867	85.5546	85.9816	79.539	71.8622	67.0393	66.1775	78.4134	86.1712	0.000780415	0.00234124	0.00702378	0.0210713	0.0632139	0.189642	0.568925	1.70678	5.12033	15.361	46.0829	Monastrol	KIF11	CCOC(=O)C/1=C(C)/NC(=S)NC1C2=CC=CC(=C2)O
familial gastric-SB.mhdgc-1	NCGC00025109-01	-1.1	-6.47921	31.9821	360.111	127.317	99.2843	104.749	111.018	106.842	98.1113	46.1116	37.3868	41.2405	27.9895	31.9821	0.000780415	0.00234124	0.00702378	0.0210713	0.0632139	0.189642	0.568925	1.70678	5.12033	15.361	46.0829	ZM-336372	BRAF	CN(C)C1=CC=CC(=C1)C(=O)NC2=CC(=C(C)C=C2)NC(=O)C3=CC=C(O)C=C3
familial gastric-SB.mhdgc-1	NCGC00025125-20	4	-5.87921	55.9021	236.131	59.852	45.3215	59.2678	54.7958	59.5289	53.9619	45.4232	48.4543	37.8569	38.3492	55.9021	0.000780415	0.00234124	0.00702378	0.0210713	0.0632139	0.189642	0.568925	1.70678	5.12033	15.361	46.0829	Colchicine	TUBB	COC/1=C/C=C2\C(=C/C1=O)[C@H](CCC3=CC(=C(OC)C(=C23)OC)OC)NC(C)=O
familial gastric-SB.mhdgc-1	NCGC00025155-01	-1.4	-7.82921	97.7344	566.526	140.389	127.882	140.313	114.599	111.106	108.767	124.463	98.8672	111.504	123.563	97.7344	0.000780415	0.00234124	0.00702378	0.0210713	0.0632139	0.189642	0.568925	1.70678	5.12033	15.361	46.0829	Omacetaxine mepesuccinate	NA	O=C(OC)C[C@](O)(CCCC(C)(C)O)C(=O)O[C@@H]2C(OC)=CC53CCCN5CCc1cc4OCOc4cc1[C@H]23
familial gastric-SB.mhdgc-1	NCGC00025176-01	4	NA	106.734	592.967	107.397	140.25	129.255	113.365	142.606	125.789	117.179	133.749	112.985	112.631	106.734	0.000780415	0.00234124	0.00702378	0.0210713	0.0632139	0.189642	0.568925	1.70678	5.12033	15.361	46.0829	Etomidate	GABRA1	CCOC(=O)C1=CN=C[N]1[C@H](C)C2=CC=CC=C2
familial gastric-SB.mhdgc-1	NCGC00025179-13	-1.1	-7.22921	26.0212	305.938	84.4233	95.5385	108.446	118.54	62.884	18.9811	25.9448	53.1338	48.5995	51.9929	26.0212	0.000780415	0.00234124	0.00702378	0.0210713	0.0632139	0.189642	0.568925	1.70678	5.12033	15.361	46.0829	Mifepristone	PGR	CC#C[C@]1(O)CC[C@H]2[C@@H]/3CCC/4=C/C(=O)CCC4=C3[C@H](C[C@]12C)C5=CC=C(C=C5)N(C)C
familial gastric-SB.mhdgc-1	NCGC00025195-01	4	-8.37921	117.557	585.457	122.581	143.489	114.894	118.212	117.326	116.645	119.605	127.167	129.912	111.012	117.557	0.000780415	0.00234124	0.00702378	0.0210713	0.0632139	0.189642	0.568925	1.70678	5.12033	15.361	46.0829	Ozagrel hydrochloride	TBXA2R	OC(=O)/C=C/C1=CC=C(C[N]2C=CN=C2)C=C1
familial gastric-SB.mhdgc-1	NCGC00025207-06	-2.1	-4.67921	2.57862	489.391	101	123.355	95.5073	123.421	100.843	120.713	101.622	116.677	107.281	84.3154	2.57862	0.000780415	0.00234124	0.00702378	0.0210713	0.0632139	0.189642	0.568925	1.70678	5.12033	15.361	46.0829	HA-14-1	BCL2	CCOC(=O)C(C#N)C\1C2=CC(=CC=C2O\C(=C1C(=O)OCC)N)Br
familial gastric-SB.mhdgc-1	NCGC00025219-04	-1.4	-6.97921	39.738	331.61	91.8902	35.5119	79.5749	88.9895	97.3188	43.4409	44.47	67.5959	50.1012	69.0337	39.738	0.000780415	0.00234124	0.00702378	0.0210713	0.0632139	0.189642	0.568925	1.70678	5.12033	15.361	46.0829	Purvalanol A	CDK1	CC(C)[C@H](CO)NC1=NC(=C2N=C[N](C(C)C)C2=N1)NC3=CC(=CC=C3)Cl
familial gastric-SB.mhdgc-1	NCGC00025220-03	-3	-4.42921	41.6245	362.577	84.294	77.5623	82.3435	85.1456	71.1559	74.567	74.8271	76.2072	79.1519	72.9154	41.6245	0.000780415	0.00234124	0.00702378	0.0210713	0.0632139	0.189642	0.568925	1.70678	5.12033	15.361	46.0829	Purvalanol B	CDK1	CC(C)[C@H](CO)NC1=NC(=C2N=C[N](C(C)C)C2=N1)NC3=CC(=C(C=C3)C(O)=O)Cl
familial gastric-SB.mhdgc-1	NCGC00025225-02	-1.3	-5.42921	4.41663	401.637	102.965	26.332	104.103	122.95	120.048	94.1279	119.103	58.0338	59.6468	6.22695	4.41663	0.000780415	0.00234124	0.00702378	0.0210713	0.0632139	0.189642	0.568925	1.70678	5.12033	15.361	46.0829	SCH-79797	PAR1	CC(C)C1=CC=C(C[N]2C=CC3=C4C(=NC(=NC4=CC=C23)NC5CC5)N)C=C1
familial gastric-SB.mhdgc-1	NCGC00025230-01	4	-8.32921	110.982	585.165	120.159	108.462	123.78	120.445	123.356	119.539	132.002	117.801	124.202	124.999	110.982	0.000780415	0.00234124	0.00702378	0.0210713	0.0632139	0.189642	0.568925	1.70678	5.12033	15.361	46.0829	SB-431542	TGBR1	NC(=O)C1=CC=C(C=C1)C2=NC(=C([NH]2)C3=NC=CC=C3)C4=CC5=C(OCO5)C=C4
familial gastric-SB.mhdgc-1	NCGC00025234-01	-2.1	-5.12921	54.763	522.812	147.498	138.195	121.202	128.501	95.171	117.945	115.349	113.102	92.3151	68.7869	54.763	0.000780415	0.00234124	0.00702378	0.0210713	0.0632139	0.189642	0.568925	1.70678	5.12033	15.361	46.0829	Alprostadil	NA	CCCCC[C@H](O)\C=C\[C@H]1[C@H](O)CC(=O)[C@@H]1CCCCCCC(O)=O
familial gastric-SB.mhdgc-1	NCGC00025235-01	1.4	-8.42921	72.5004	352.18	52.6719	58.5739	70.8784	87.1984	59.282	82.2876	72.6775	78.1927	74.1303	86.945	72.5004	0.000780415	0.00234124	0.00702378	0.0210713	0.0632139	0.189642	0.568925	1.70678	5.12033	15.361	46.0829	Streptozocin	NA	CN(N=O)C(=O)N[C@H]1C(O)OC(CO)[C@@H](O)[C@@H]1O
familial gastric-SB.mhdgc-1	NCGC00025245-01	-2.2	-4.72921	38.7493	525.406	109.472	108.496	113.248	119.098	118.425	130.267	100.776	135.543	108.129	90.2293	38.7493	0.000780415	0.00234124	0.00702378	0.0210713	0.0632139	0.189642	0.568925	1.70678	5.12033	15.361	46.0829	Ginkgolide B	GABRA1	CC1C(=O)OC2C(O)C34C5CC(C(C)(C)C)C36C(O)C(=O)OC6OC4(C(=O)O5)C12O
familial gastric-SB.mhdgc-1	NCGC00025288-03	-2.1	-5.37921	8.15696	423.757	121.502	126.056	93.5595	128.252	129.08	103.131	81.1091	64.8934	57.7137	38.9232	8.15696	0.000780415	0.00234124	0.00702378	0.0210713	0.0632139	0.189642	0.568925	1.70678	5.12033	15.361	46.0829	Deguelin	PIK3CA	COC1=CC2=C(C=C1OC)[C@H]3[C@@H](CO2)OC4=C(C=CC5=C4\C=C/C(C)(C)O5)C3=O
familial gastric-SB.mhdgc-1	NCGC00025297-01	4	NA	116.332	485.197	96.3493	97.7457	88.2284	115.715	105.42	78.9394	103.906	99.2956	103.134	109.562	116.332	0.000780415	0.00234124	0.00702378	0.0210713	0.0632139	0.189642	0.568925	1.70678	5.12033	15.361	46.0829	Gabexate mesilate	NFKB1	CCOC(=O)C1=CC=C(OC(=O)CCCCCNC(N)=N)C=C1
familial gastric-SB.mhdgc-1	NCGC00025300-01	-1.4	-5.62921	82.0999	526.113	113.318	157.973	125.062	123.241	111.427	133.785	109.069	106.946	89.0936	81.0628	82.0999	0.000780415	0.00234124	0.00702378	0.0210713	0.0632139	0.189642	0.568925	1.70678	5.12033	15.361	46.0829	2-Methoxyestradiol	HIF1A	COC1=C(O)C=C2CCC3C(CC[C@]4(C)[C@@H](O)CCC34)C2=C1
familial gastric-SB.mhdgc-1	NCGC00025323-01	-3	-4.47921	19.6933	527.899	105.023	97.1624	129.863	115.281	122.149	70.34	117.98	125.654	100.103	114.349	19.6933	0.000780415	0.00234124	0.00702378	0.0210713	0.0632139	0.189642	0.568925	1.70678	5.12033	15.361	46.0829	Ubenimex	LTA4H	CC(C)C[C@H](NC(=O)[C@@H](O)[C@H](N)CC1=CC=CC=C1)C(O)=O
familial gastric-SB.mhdgc-1	NCGC00025325-03	-2.4	-4.82921	79.6397	560.195	110.663	118.589	125.371	136.491	110.108	114.018	125.365	122.505	121.259	99.3414	79.6397	0.000780415	0.00234124	0.00702378	0.0210713	0.0632139	0.189642	0.568925	1.70678	5.12033	15.361	46.0829	Vapiprost hydrochloride	TBXA2R	O[C@H]1C[C@H](OCC2=CC=C(C=C2)C3=CC=CC=C3)[C@H](CC\C=C/CCC(O)=O)[C@H]1N4CCCCC4
familial gastric-SB.mhdgc-1	NCGC00025329-02	4	-5.27921	120.147	557.789	120.942	107.843	122.056	105.224	130.967	128.373	124.853	126.414	109.294	97.5552	120.147	0.000780415	0.00234124	0.00702378	0.0210713	0.0632139	0.189642	0.568925	1.70678	5.12033	15.361	46.0829	SB-239063	MAPK14	COC1=NC(=CC=N1)C2=C(N=C[N]2C3CCC(O)CC3)C4=CC=C(F)C=C4
familial gastric-SB.mhdgc-1	NCGC00025330-01	-3	NA	70.1083	495.073	113.749	155.546	107.297	82.4585	89.3435	112.151	102.438	101.307	105.382	84.5664	70.1083	0.000780415	0.00234124	0.00702378	0.0210713	0.0632139	0.189642	0.568925	1.70678	5.12033	15.361	46.0829	SB-408124	HCRTR1	CN(C)C1=CC=C(NC(=O)NC2=CC(=NC3=C2C=C(F)C=C3F)C)C=C1
familial gastric-SB.mhdgc-1	NCGC00025341-01	-1.1	-5.37921	2.69373	390.481	101.725	153.496	98.6279	106.213	93.7551	98.818	119.145	120.104	25.7205	3.44141	2.69373	0.000780415	0.00234124	0.00702378	0.0210713	0.0632139	0.189642	0.568925	1.70678	5.12033	15.361	46.0829	Isradipine	NA	COC(=O)C\1=C(C)\N\C(=C(/C1C2=CC=CC3=NON=C23)C(=O)OC(C)C)C
familial gastric-SB.mhdgc-1	NCGC00025346-01	3	-4.42921	149.96	548.48	112.382	90.8244	128.657	125.026	117.122	108.787	115.443	103.722	117.405	100.267	149.96	0.000780415	0.00234124	0.00702378	0.0210713	0.0632139	0.189642	0.568925	1.70678	5.12033	15.361	46.0829	Mirtazapine	HTR2A	CN1CCN2C(C1)C3=C(CC4=C2N=CC=C4)C=CC=C3
familial gastric-SB.mhdgc-1	NCGC00025355-11	-2.3	-4.62921	24.891	503.034	102.431	115.365	110.475	70.0568	102.386	126.925	111.831	104.238	111.455	99.6932	24.891	0.000780415	0.00234124	0.00702378	0.0210713	0.0632139	0.189642	0.568925	1.70678	5.12033	15.361	46.0829	Paroxetine	HTR1A	FC1=CC=C(C=C1)[C@@H]2CCNC[C@H]2COC3=CC=C4OCOC4=C3
familial gastric-SB.mhdgc-1	NCGC00025357-01	4	NA	77.617	496.803	86.688	109.562	110.428	86.5922	121.467	105.427	101.155	99.4041	95.8347	123.464	77.617	0.000780415	0.00234124	0.00702378	0.0210713	0.0632139	0.189642	0.568925	1.70678	5.12033	15.361	46.0829	Nicorandil	NA	O=C(NCCO[N+]([O-])=O)c1cccnc1
familial gastric-SB.mhdgc-1	NCGC00025379-01	-2.4	-4.72921	66.8261	529.183	118.154	120.508	124.806	107.047	107.761	98.7732	121.882	107.017	124.497	99.3731	66.8261	0.000780415	0.00234124	0.00702378	0.0210713	0.0632139	0.189642	0.568925	1.70678	5.12033	15.361	46.0829	SR 33805	NA	COC1=CC=C(CCN(C)CCCOC2=CC=C(C=C2)[S+]([O-])(=O)C3=C(C(C)C)C4=CC=CC=C4[NH]3)C=C1OC
familial gastric-SB.mhdgc-1	NCGC00037850-05	-3	-4.42921	1.51908	558.925	124.74	128.723	128.188	137.23	124.167	129.784	111.121	113.027	109.374	126.595	1.51908	0.000780415	0.00234124	0.00702378	0.0210713	0.0632139	0.189642	0.568925	1.70678	5.12033	15.361	46.0829	NCGC00037850	HPGD	CC1=CC(=C(C)[N]1C2=CC=CC=C2)C3=NN=C4CCCCC[N]34
familial gastric-SB.mhdgc-1	NCGC00065890-07	-3	-4.42921	2.96618	497.148	118.046	120.975	97.7752	110.845	123.409	110.654	93.4055	98.5041	113.62	112.058	2.96618	0.000780415	0.00234124	0.00702378	0.0210713	0.0632139	0.189642	0.568925	1.70678	5.12033	15.361	46.0829	Nevirapine	TERT	CC1=CC=NC2=C1NC(=O)C3=CC=CN=C3N2C4CC4
familial gastric-SB.mhdgc-1	NCGC00065934-06	1.3	-8.32921	119.42	547.604	63.7029	173.941	115.923	62.0003	169.12	88.4962	133.519	119.331	150.188	118.906	119.42	0.000780415	0.00234124	0.00702378	0.0210713	0.0632139	0.189642	0.568925	1.70678	5.12033	15.361	46.0829	Oxcarbazepine	NA	NC(=O)N1C2=CC=CC=C2CC(=O)C3=CC=CC=C13
familial gastric-SB.mhdgc-1	NCGC00068236-08	4	-4.87921	90.3977	534.335	102.747	98.0138	123.965	112.742	119.857	120.023	110.731	117.436	114.371	99.4917	90.3977	0.000780415	0.00234124	0.00702378	0.0210713	0.0632139	0.189642	0.568925	1.70678	5.12033	15.361	46.0829	Gatifloxacin	TOP2B	COC1=C(N2CCNC(C)C2)C(=CC3=C1N(\C=C(C(O)=O)/C3=O)C4CC4)F
familial gastric-SB.mhdgc-1	NCGC00070736-04	-1.2	-5.92921	42.6576	438.508	123.297	119.445	136.094	104.648	114.248	104.655	106.764	66.5014	41.9848	38.584	42.6576	0.000780415	0.00234124	0.00702378	0.0210713	0.0632139	0.189642	0.568925	1.70678	5.12033	15.361	46.0829	Imiquimod	TLR7	CC(C)C[N]1C=NC2=C(N)N=C3C=CC=CC3=C12
familial gastric-SB.mhdgc-1	NCGC00079434-03	4	-5.37921	68.0983	489.726	91.7428	96.3812	92.583	121.276	99.0702	124.749	140.702	117.113	84.9166	84.4201	68.0983	0.000780415	0.00234124	0.00702378	0.0210713	0.0632139	0.189642	0.568925	1.70678	5.12033	15.361	46.0829	KL001	NA	C[S+]([O-])(=O)N(CC(O)C[N]1C2=CC=CC=C2C3=CC=CC=C13)CC4=CC=CO4
familial gastric-SB.mhdgc-1	NCGC00081778-04	4	NA	111.302	563.691	115.702	108.385	111.125	141.069	122.379	111.254	126.296	118.64	113.643	106.885	111.302	0.000780415	0.00234124	0.00702378	0.0210713	0.0632139	0.189642	0.568925	1.70678	5.12033	15.361	46.0829	SID 7969543	NR5A1	CCOC(=O)C(C)OC1=CC=CC2=C1\C=C/N(CC(=O)NC3=CC=C4OCCOC4=C3)C2=O
familial gastric-SB.mhdgc-1	NCGC00087387-03	-1.1	-5.97921	6.86923	375.315	106.705	90.8431	124.359	133.268	115.249	117.291	122.617	12.0852	7.54254	6.07169	6.86923	0.000780415	0.00234124	0.00702378	0.0210713	0.0632139	0.189642	0.568925	1.70678	5.12033	15.361	46.0829	Droxinostat	HDAC6	CC1=CC(=CC=C1OCCCC(=O)NO)Cl
familial gastric-SB.mhdgc-1	NCGC00090504-10	4	-4.42921	100.096	619.971	116.916	129.258	136.48	136.555	121.135	129.526	147.695	127.21	119.512	136.09	100.096	0.000780415	0.00234124	0.00702378	0.0210713	0.0632139	0.189642	0.568925	1.70678	5.12033	15.361	46.0829	Isoliquiritigenin	SIRT1	OC1=CC=C(C=C1)/C=C/C(=O)C2=C(O)C=C(O)C=C2
familial gastric-SB.mhdgc-1	NCGC00090686-10	4	-4.72921	82.5557	498.835	107.877	102.863	109.248	113.844	86.4485	121.548	104.056	111.759	96.6929	97.7033	82.5557	0.000780415	0.00234124	0.00702378	0.0210713	0.0632139	0.189642	0.568925	1.70678	5.12033	15.361	46.0829	Nitrofurazone	NA	NC(=O)N/N=C/C1=CC=C(O1)[N+]([O-])=O
familial gastric-SB.mhdgc-1	NCGC00090691-03	-3	-4.42921	3.57047	563.93	120.704	116.172	117.895	124.96	107.042	134.096	130.125	135.882	122.239	131.129	3.57047	0.000780415	0.00234124	0.00702378	0.0210713	0.0632139	0.189642	0.568925	1.70678	5.12033	15.361	46.0829	Didanosine	TERT	O=C3NC=Nc2c3ncn2[C@H]1CC[C@@H](CO)O1
familial gastric-SB.mhdgc-1	NCGC00090705-11	-2.4	-4.77921	61.058	427.68	73.864	85.1419	119.49	99.0455	114.626	94.965	116.156	96.6988	94.7085	83.0527	61.058	0.000780415	0.00234124	0.00702378	0.0210713	0.0632139	0.189642	0.568925	1.70678	5.12033	15.361	46.0829	Zalcitabine	TERT	NC/1=N/C(=O)N(/C=C1)[C@H]2CC[C@@H](CO)O2
familial gastric-SB.mhdgc-1	NCGC00090726-11	4	NA	129.645	655.763	114.182	128.718	135.015	143.348	141.886	137.375	157.33	135.767	152.829	110.605	129.645	0.000780415	0.00234124	0.00702378	0.0210713	0.0632139	0.189642	0.568925	1.70678	5.12033	15.361	46.0829	Ribavirin	IMPDH1	NC(=O)C1=N[N](C=N1)[C@@H]2O[C@H](CO)[C@@H](O)[C@H]2O
familial gastric-SB.mhdgc-1	NCGC00090749-11	-1.1	-5.52921	10.07	403.72	129.391	82.9946	104.518	149.753	99.3071	118.204	104.963	80.9582	29.3804	5.60237	10.07	0.000780415	0.00234124	0.00702378	0.0210713	0.0632139	0.189642	0.568925	1.70678	5.12033	15.361	46.0829	Diethylstilbestrol	ESR1	CCC(/C1=CC=C(O)C=C1)=C(/CC)C2=CC=C(O)C=C2
familial gastric-SB.mhdgc-1	NCGC00090752-08	-2.1	-4.66797	1.83844	443.265	66.9755	97.3138	80.0846	131.58	98.749	105.313	97.8231	113.716	87.362	28.0857	1.83844	0.00156083	0.00468253	0.0140476	0.0421426	0.126428	0.379284	1.13785	3.41355	10.2407	30.722	92.1659	Fenretinide	RARB	C\C1=C(/C=C/C(C)=C/C=C/C(C)=C/C(=O)NC2=CC=C(O)C=C2)C(C)(C)CCC1
familial gastric-SB.mhdgc-1	NCGC00090753-05	-2.2	-4.67921	41.1893	499.185	113.296	104.329	118.412	111.629	103.664	125.452	112.483	96.609	101.287	92.0758	41.1893	0.000780415	0.00234124	0.00702378	0.0210713	0.0632139	0.189642	0.568925	1.70678	5.12033	15.361	46.0829	Azithromycin (AZ)	NA	CC[C@H]1OC(=O)[C@H](C)[C@@H](O[C@H]2C[C@@](C)(OC)[C@@H](O)[C@H](C)O2)[C@H](C)[C@@H](O[C@@H]3O[C@H](C)C[C@@H]([C@H]3O)N(C)C)[C@](C)(O)C[C@@H](C)CN(C)[C@H](C)[C@@H](O)[C@]1(C)O
familial gastric-SB.mhdgc-1	NCGC00090757-05	-1.2	-6.07921	21.79	350.255	101.784	71.8198	112.302	124.45	95.0386	130.579	74.5334	42.415	36.9465	28.4039	21.79	0.000780415	0.00234124	0.00702378	0.0210713	0.0632139	0.189642	0.568925	1.70678	5.12033	15.361	46.0829	Melphalan	NA	N[C@@H](CC1=CC=C(C=C1)N(CCCl)CCCl)C(O)=O
familial gastric-SB.mhdgc-1	NCGC00090759-02	1.4	-8.22921	74.8063	545.627	98.5356	93.0349	110.039	127.364	107.697	98.149	116.97	120.003	123.276	125.634	74.8063	0.000780415	0.00234124	0.00702378	0.0210713	0.0632139	0.189642	0.568925	1.70678	5.12033	15.361	46.0829	Cisplatin	NA	N[Pt](N)(Cl)Cl
familial gastric-SB.mhdgc-1	NCGC00090762-03	1.4	-6.07921	61.7695	493.883	111.797	83.787	107.891	81.247	94.2595	148.145	92.064	141.432	125.291	101.698	61.7695	0.000780415	0.00234124	0.00702378	0.0210713	0.0632139	0.189642	0.568925	1.70678	5.12033	15.361	46.0829	Rifabutin	PRKDC	CO[C@H]1\C=C\O[C@@]2(C)OC3=C(C2=O)C4=C(C(=C3C)O)C(=O)\C(=C/5NC6(CCN(CC6)CC(C)C)/N=C45)NC(=O)\C(=C/C=C/[C@H](C)[C@H](O)[C@@H](C)[C@@H](O)[C@@H](C)[C@H](OC(C)=O)[C@@H]1C)C
familial gastric-SB.mhdgc-1	NCGC00090766-08	4	NA	92.5615	566.241	132.394	109.753	122.952	113.12	111.386	90.5547	106.056	129.528	107.01	118.682	92.5615	0.00039023	0.00117065	0.00351189	0.0105357	0.031607	0.0948209	0.284463	0.853388	2.56016	7.68049	23.0415	Prednisone???	NA	C[C@]12CC(=O)[C@H]3[C@@H](CC\C4=C\C(=O)\C=C/[C@]34C)[C@@H]1CC[C@]2(O)C(=O)CO
familial gastric-SB.mhdgc-1	NCGC00090774-03	-1.1	-4.71797	11.9602	466.458	87.5523	114.68	107.575	108.43	122.347	100.089	112.562	107.588	104.797	14.3462	11.9602	0.00156083	0.00468253	0.0140476	0.0421426	0.126428	0.379284	1.13785	3.41355	10.2407	30.722	92.1659	Nitazoxanide	NA	CC(=O)OC1=C(C=CC=C1)C(=O)NC2=NC=C(S2)[N+]([O-])=O
familial gastric-SB.mhdgc-1	NCGC00090782-07	-2.1	-4.72921	3.25405	430.606	82.3102	106.663	117.787	112.852	108.648	89.1851	82.135	85.3307	92.8407	64.0437	3.25405	0.000780415	0.00234124	0.00702378	0.0210713	0.0632139	0.189642	0.568925	1.70678	5.12033	15.361	46.0829	Viracept	NA	CC1=C(C=CC=C1O)C(=O)N[C@@H](CSC2=CC=CC=C2)[C@H](O)CN3C[C@H]4CCCC[C@H]4C[C@H]3C(=O)NC(C)(C)C
familial gastric-SB.mhdgc-1	NCGC00090797-11	-1.1	-6.61797	21.9289	342.851	123.066	126.266	115.247	95.6123	87.1822	69.7401	33.5771	21.362	23.625	23.6001	21.9289	0.00156083	0.00468253	0.0140476	0.0421426	0.126428	0.379284	1.13785	3.41355	10.2407	30.722	92.1659	Digoxin	NA	C[C@H]1O[C@H](C[C@H](O)[C@@H]1O)O[C@H]2[C@@H](O)C[C@@H](O[C@@H]2C)O[C@H]3[C@@H](O)C[C@@H](O[C@@H]3C)O[C@H]4CC[C@@]5(C)[C@H](CC[C@@H]6[C@@H]5C[C@@H](O)[C@]7(C)[C@H](CC[C@]67O)C/8=C/C(=O)OC8)C4
familial gastric-SB.mhdgc-1	NCGC00090808-03	-1.2	-6.37921	30.6093	381.933	99.3926	98.477	100.242	134.057	114.071	101.576	58.9759	45.9086	37.1341	42.779	30.6093	0.000780415	0.00234124	0.00702378	0.0210713	0.0632139	0.189642	0.568925	1.70678	5.12033	15.361	46.0829	Amphotericin B	NA	C[C@H]1O[C@@H](O[C@@H]\2C[C@@H]3O[C@](O)(C[C@@H](O)C[C@@H](O)[C@H](O)CC[C@@H](O)C[C@@H](O)CC(=O)O[C@@H](C)[C@H](C)[C@H](O)[C@@H](C)/C=C/C=C/C=C/C=C/C=C/C=C/C=C2)C[C@H](O)[C@H]3C(O)=O)[C@@H](O)[C@@H](N)[C@@H]1O
familial gastric-SB.mhdgc-1	NCGC00090851-09	-2.1	-4.87921	31.5623	501.089	101.863	127.291	123.671	103.531	125.681	104.847	126.725	110.601	95.0648	63.7661	31.5623	0.000780415	0.00234124	0.00702378	0.0210713	0.0632139	0.189642	0.568925	1.70678	5.12033	15.361	46.0829	5-Azacitidine	DNMT1	NC/1=N/C(=O)N(/C=N1)[C@@H]2O[C@H](CO)[C@@H](O)[C@H]2O
familial gastric-SB.mhdgc-1	NCGC00090903-09	4	-4.62921	82.3366	498.353	97.4393	100.087	107.019	111.875	83.1538	114.115	104.151	117.001	60.9039	101.73	82.3366	0.000780415	0.00234124	0.00702378	0.0210713	0.0632139	0.189642	0.568925	1.70678	5.12033	15.361	46.0829	Sulfasalazine	NFKB1	OC(=O)C1=CC(=CC=C1O)/N=N/C2=CC=C(C=C2)[S+]([O-])(=O)NC3=NC=CC=C3
familial gastric-SB.mhdgc-1	NCGC00090905-11	-2.1	-4.67921	23.1591	500.973	129.892	114.316	116.76	108.108	121.467	130.204	108.034	106.63	92.9887	73.2369	23.1591	0.000780415	0.00234124	0.00702378	0.0210713	0.0632139	0.189642	0.568925	1.70678	5.12033	15.361	46.0829	Busulfan	NA	C[S+]([O-])(=O)OCCCCO[S+](C)([O-])=O
familial gastric-SB.mhdgc-1	NCGC00091009-05	-2.4	-4.56797	73.352	522.605	105.758	94.4374	128.42	107.431	97.2375	106.711	110.503	113.292	118.383	86.5011	73.352	0.00156083	0.00468253	0.0140476	0.0421426	0.126428	0.379284	1.13785	3.41355	10.2407	30.722	92.1659	Methyltestosterone	CYP19A1	O=C4CC[C@@]3(C)C(CC[C@@H]2[C@@H]3CC[C@@]1(C)[C@H]2CC[C@]1(C)O)=C4
familial gastric-SB.mhdgc-1	NCGC00091011-09	4	-8.47921	92.1258	534.215	100.37	100.82	120.045	115.175	102.945	107.358	116.948	108.181	112.779	117.659	92.1258	0.000780415	0.00234124	0.00702378	0.0210713	0.0632139	0.189642	0.568925	1.70678	5.12033	15.361	46.0829	Chloramphenicol	NA	OC[C@@H](NC(=O)C(Cl)Cl)[C@H](O)C1=CC=C(C=C1)[N+]([O-])=O
familial gastric-SB.mhdgc-1	NCGC00091014-06	-3	-4.47921	2.92316	503.39	98.2184	96.8105	88.7782	120.557	115.71	134.744	94.8679	124.24	115.313	113.247	2.92316	0.000780415	0.00234124	0.00702378	0.0210713	0.0632139	0.189642	0.568925	1.70678	5.12033	15.361	46.0829	Hydroxyflutamide	AR	CC(C)(O)C(=O)NC1=CC(=C(C=C1)[N+]([O-])=O)C(F)(F)F
familial gastric-SB.mhdgc-1	NCGC00091019-08	1.4	-7.87921	119.688	556.124	99.0747	104.22	102.1	116.789	140.558	122.436	103.969	127.676	100.555	129.01	119.688	0.000780415	0.00234124	0.00702378	0.0210713	0.0632139	0.189642	0.568925	1.70678	5.12033	15.361	46.0829	Dexamethasone	NR3C1	OCC(=O)[C@@]4(O)[C@@H](C)C[C@@H]3[C@]4(C)C[C@H](O)[C@@]2(F)[C@H]3CCC1=CC(=O)C=C[C@@]12C
familial gastric-SB.mhdgc-1	NCGC00091032-08	-1.1	-5.07921	2.18988	443.349	105.172	101.132	103.54	129.897	109.134	115.61	112.797	100.972	98.4434	3.84702	2.18988	0.000780415	0.00234124	0.00702378	0.0210713	0.0632139	0.189642	0.568925	1.70678	5.12033	15.361	46.0829	Cyproterone acetate	AR	CC(=O)O[C@@]1(CC[C@H]2[C@@H]3\C=C(Cl)/C4=C/C(=O)[C@@H]5C[C@@H]5[C@]4(C)[C@H]3CC[C@]12C)C(C)=O
familial gastric-SB.mhdgc-1	NCGC00091057-06	-2.4	-4.72921	65.9358	510.555	116.505	153.555	101.915	103.901	108.527	107.396	132.027	117.794	102.386	90.8013	65.9358	0.000780415	0.00234124	0.00702378	0.0210713	0.0632139	0.189642	0.568925	1.70678	5.12033	15.361	46.0829	Silybin	ABCBA	COC1=C(O)C=CC(=C1)[C@H]2OC3=C(O[C@@H]2CO)C=CC(=C3)[C@H]4OC5=C(C(=CC(=C5)O)O)C(=O)[C@@H]4O
familial gastric-SB.mhdgc-1	NCGC00091062-07	-1.4	-8.92921	83.1133	399.826	132.623	73.4929	109.605	74.5815	112.081	86.946	95.7568	62.6214	79.3679	60.8226	83.1133	0.000780415	0.00234124	0.00702378	0.0210713	0.0632139	0.189642	0.568925	1.70678	5.12033	15.361	46.0829	5-Hydroxytryptophan	NA	N[C@@H](CC1=C[NH]C2=CC=C(O)C=C12)C(O)=O
familial gastric-SB.mhdgc-1	NCGC00091104-05	-1.1	-4.92921	33.99	543.247	107.464	105.622	136.475	116.556	130.103	146.627	122.876	130.282	125.272	51.5292	33.99	0.000780415	0.00234124	0.00702378	0.0210713	0.0632139	0.189642	0.568925	1.70678	5.12033	15.361	46.0829	Aspartame	NA	COC(=O)[C@H](CC1=CC=CC=C1)NC(=O)[C@@H](N)CC(O)=O
familial gastric-SB.mhdgc-1	NCGC00091109-03	-2.1	-5.27921	68.3558	504.211	125.926	142.705	132.017	102.73	113.752	137.074	113.813	127.301	78.3354	29.2763	68.3558	0.000780415	0.00234124	0.00702378	0.0210713	0.0632139	0.189642	0.568925	1.70678	5.12033	15.361	46.0829	Neohesperidin dihydrochalcone	NA	COC1=C(O)C=C(CCC(=O)C2=C(O)C=C(O[C@@H]3O[C@H](CO)[C@@H](O)[C@H](O)[C@H]3O[C@@H]4O[C@@H](C)[C@H](O)[C@@H](O)[C@H]4O)C=C2O)C=C1
familial gastric-SB.mhdgc-1	NCGC00091112-08	-1.1	-6.02921	0.699867	355.971	131.711	120.361	115.396	110.298	103.067	82.2265	75.3359	37.1388	23.2892	12.7092	0.699867	0.000780415	0.00234124	0.00702378	0.0210713	0.0632139	0.189642	0.568925	1.70678	5.12033	15.361	46.0829	Methylrosaniline chloride	NA	CN(C)C1=CC=C(C=C1)C(C2=CC=C(C=C2)N(C)C)=C/3\C=C/C(/C=C3)=[N+](C)C
familial gastric-SB.mhdgc-1	NCGC00091253-07	1.4	-8.97921	117.043	519.644	60.984	130.162	107.731	94.9348	102.619	122.696	123.726	109.809	92.4903	107.251	117.043	0.000780415	0.00234124	0.00702378	0.0210713	0.0632139	0.189642	0.568925	1.70678	5.12033	15.361	46.0829	Asaraldehyde	PTGS2	COC1=CC(=C(C=O)C=C1OC)OC
familial gastric-SB.mhdgc-1	NCGC00091268-11	4	NA	141.325	587.718	134.864	108.013	138.146	109.98	145.342	104.682	120.108	113.939	120.733	122.269	141.325	0.000780415	0.00234124	0.00702378	0.0210713	0.0632139	0.189642	0.568925	1.70678	5.12033	15.361	46.0829	Oxytetracycline	NA	CN(C)[C@H]\1[C@@H]2[C@@H](O)[C@H]3\C(=C(O)/[C@]2(O)C(=O)\C(=C1O)C(N)=O)C(=O)C4=C(C=CC=C4O)[C@@]3(C)O
familial gastric-SB.mhdgc-1	NCGC00091281-07	-1.4	-7.47921	100.077	518.491	114.672	116.153	129.303	122.028	96.3203	139.641	102.59	74.371	115.592	116.087	100.077	0.000780415	0.00234124	0.00702378	0.0210713	0.0632139	0.189642	0.568925	1.70678	5.12033	15.361	46.0829	Daminozide	NA	CN(C)NC(=O)CCC(O)=O
familial gastric-SB.mhdgc-1	NCGC00091455-08	4	-4.42921	101.508	584.784	112.379	132.582	113.806	114.018	129.465	117.718	130.235	117.602	126.801	128.942	101.508	0.000780415	0.00234124	0.00702378	0.0210713	0.0632139	0.189642	0.568925	1.70678	5.12033	15.361	46.0829	Celecoxib	PTGS2	CC1=CC=C(C=C1)C2=CC(=N[N]2C3=CC=C(C=C3)[S+](N)([O-])=O)C(F)(F)F
familial gastric-SB.mhdgc-1	NCGC00091533-11	-2.1	-4.77921	3.30675	495.853	117.596	135.08	96.8524	142.478	107.057	102.472	115.123	125.965	89.9319	63.6039	3.30675	0.000780415	0.00234124	0.00702378	0.0210713	0.0632139	0.189642	0.568925	1.70678	5.12033	15.361	46.0829	Ethinylestradiol	ESR1	C[C@]12CC[C@H]3[C@@H](CCC4=CC(=CC=C34)O)[C@@H]1CC[C@@]2(O)C#C
familial gastric-SB.mhdgc-1	NCGC00091544-08	-1.2	-5.27921	74.8331	565.36	124.37	143.041	132.517	121	123.718	130.62	145.574	116.879	102.933	63.4981	74.8331	0.000780415	0.00234124	0.00702378	0.0210713	0.0632139	0.189642	0.568925	1.70678	5.12033	15.361	46.0829	Estradiol	ESR1	C[C@]12CC[C@H]3[C@@H](CCC4=C3C=CC(=C4)O)[C@@H]1CC[C@@H]2O
familial gastric-SB.mhdgc-1	NCGC00091585-03	-2.1	-4.87921	9.41673	452.98	104.712	108.544	89.1197	113.177	106.471	110.097	109.538	114.298	93.0603	47.3335	9.41673	0.000780415	0.00234124	0.00702378	0.0210713	0.0632139	0.189642	0.568925	1.70678	5.12033	15.361	46.0829	Octocrylene	NA	CCC(CCCC)COC(=O)C(\C#N)=C(\c1ccccc1)c2ccccc2
familial gastric-SB.mhdgc-1	NCGC00091823-05	1.4	-8.97921	111.664	534.941	60.1772	126.591	119.189	111.065	119.039	95.3893	129.368	103.897	99.6287	122.805	111.664	0.000780415	0.00234124	0.00702378	0.0210713	0.0632139	0.189642	0.568925	1.70678	5.12033	15.361	46.0829	Chrysophanol	FLT1	CC1=CC(=C2C(=O)C3=C(O)C=CC=C3C(=O)C2=C1)O
familial gastric-SB.mhdgc-1	NCGC00091835-09	-1.1	-5.82921	11.3781	349.986	95.1718	91.2188	99.9905	94.4986	91.6574	113.203	114.518	46.6477	22.6149	5.06719	11.3781	0.000780415	0.00234124	0.00702378	0.0210713	0.0632139	0.189642	0.568925	1.70678	5.12033	15.361	46.0829	Chlormethine	NA	CN(CCCl)CCCl
familial gastric-SB.mhdgc-1	NCGC00091861-06	4	-4.92921	112.606	563.013	111.144	126.057	124.105	131.53	111.2	125.512	122.765	106.939	121.732	98.2091	112.606	0.000780415	0.00234124	0.00702378	0.0210713	0.0632139	0.189642	0.568925	1.70678	5.12033	15.361	46.0829	Dacarbazine	NA	CN(C)/N=N/C1=C([NH]C=N1)C(N)=O
familial gastric-SB.mhdgc-1	NCGC00092276-06	4	NA	83.4184	493.692	89.2213	92.5901	103.235	115.893	99.602	125.098	108.892	92.431	88.1766	116.3	83.4184	0.000780415	0.00234124	0.00702378	0.0210713	0.0632139	0.189642	0.568925	1.70678	5.12033	15.361	46.0829	Y-27632	ROCK1	C[C@@H](N)C1CC[C@@H](CC1)C(=O)NC2=CC=NC=C2
familial gastric-SB.mhdgc-1	NCGC00092284-03	-1.2	-6.47921	51.0972	428.015	126.402	113.963	122.738	121.035	121.233	112.033	62.95	45.2605	49.7369	55.583	51.0972	0.000780415	0.00234124	0.00702378	0.0210713	0.0632139	0.189642	0.568925	1.70678	5.12033	15.361	46.0829	AHPN	RARG	OC(=O)C1=CC2=CC=C(C=C2C=C1)C3=CC=C(O)C(=C3)C45CC6CC(CC(C6)C4)C5
familial gastric-SB.mhdgc-1	NCGC00092288-01	-3	-4.42921	38.701	392.397	87.5139	84.3776	94.6892	71.9655	83.1242	79.6383	106.273	83.3495	67.2925	85.7355	38.701	0.000780415	0.00234124	0.00702378	0.0210713	0.0632139	0.189642	0.568925	1.70678	5.12033	15.361	46.0829	(-)-Blebbistatin	MYH2	CC1=CC=C2\N=C/3N(CC[C@@]3(O)C(=O)C2=C1)C4=CC=CC=C4
familial gastric-SB.mhdgc-1	NCGC00092289-01	-1.1	-5.57921	0.994417	355.594	91.6835	98.1479	111.693	89.1154	107.197	108.467	92.2933	84.5884	6.16914	1.20667	0.994417	0.000780415	0.00234124	0.00702378	0.0210713	0.0632139	0.189642	0.568925	1.70678	5.12033	15.361	46.0829	DA-3003-1	CDC25	ClC/1=C(NCCN2CCOCC2)/C(=O)C3=C(C=CC=N3)C1=O
familial gastric-SB.mhdgc-1	NCGC00092290-03	-2.2	-5.27921	41.4754	429.276	115.407	108.609	95.9086	125.073	115.15	71.2553	88.776	83.5698	69.1441	60.7144	41.4754	0.000780415	0.00234124	0.00702378	0.0210713	0.0632139	0.189642	0.568925	1.70678	5.12033	15.361	46.0829	SL-327	MAP2K1	NC(\SC1=CC=C(N)C=C1)=C(C#N)/C2=CC=CC=C2C(F)(F)F
familial gastric-SB.mhdgc-1	NCGC00092310-03	4	-5.52921	115.404	547.642	121.128	126.408	120.157	73.0802	119.094	105.778	118.146	122.306	93.0108	103.36	115.404	0.000780415	0.00234124	0.00702378	0.0210713	0.0632139	0.189642	0.568925	1.70678	5.12033	15.361	46.0829	Amisulpride	DRD2	CCN2CCCC2CNC(=O)c1cc(c(N)cc1OC)S(=O)(=O)CC
familial gastric-SB.mhdgc-1	NCGC00092314-04	-2.2	-5.47921	54.2146	454.674	127.159	111.158	113.045	102.48	96.333	108.12	109.625	92.2603	57.902	67.3146	54.2146	0.000780415	0.00234124	0.00702378	0.0210713	0.0632139	0.189642	0.568925	1.70678	5.12033	15.361	46.0829	Triciribine	AKT1	CN4N=C(N)c2cn([C@@H]1O[C@H](CO)[C@@H](O)[C@H]1O)c3ncnc4c23
familial gastric-SB.mhdgc-1	NCGC00092318-02	4	-5.87921	93.6073	502.126	97.0211	105.922	98.8296	115.435	113.46	112.639	119.195	95.3114	127.875	94.4631	93.6073	0.000780415	0.00234124	0.00702378	0.0210713	0.0632139	0.189642	0.568925	1.70678	5.12033	15.361	46.0829	NSC 23766	RAC1	CCN(CC)CCCC(C)NC1=NC(=CC(=N1)C)NC2=CC3=C(N)C=C(C)N=C3C=C2
familial gastric-SB.mhdgc-1	NCGC00092329-01	-2.4	-4.72921	37.7353	430.549	55.9958	108.414	98.3657	80.9918	86.3764	117.301	123.542	127.747	104.235	87.9516	37.7353	0.000780415	0.00234124	0.00702378	0.0210713	0.0632139	0.189642	0.568925	1.70678	5.12033	15.361	46.0829	Eliprodil	GRIN2A	OC(CN1CCC(CC1)CC2=CC=C(F)C=C2)C3=CC=C(Cl)C=C3
familial gastric-SB.mhdgc-1	NCGC00092344-05	4	-5.97921	101.662	573.96	116.927	127.447	119.692	121.589	139.062	129.108	122.146	110.261	107.465	109.35	101.662	0.000780415	0.00234124	0.00702378	0.0210713	0.0632139	0.189642	0.568925	1.70678	5.12033	15.361	46.0829	GW-0742	PPARD	CC1=CC(=CC=C1OCC(O)=O)SCC2=C(C)N=C(S2)C3=CC=C(C(=C3)F)C(F)(F)F
familial gastric-SB.mhdgc-1	NCGC00092357-04	-2.3	-4.67921	25.5806	517.656	123.345	130.976	159.652	97.5851	105.257	110.321	112.637	116.488	74.7799	100.897	25.5806	0.000780415	0.00234124	0.00702378	0.0210713	0.0632139	0.189642	0.568925	1.70678	5.12033	15.361	46.0829	Sibutramine hydrochloride	HTR1A	CC(C)CC(N(C)C)C1(CCC1)C2=CC=C(Cl)C=C2
familial gastric-SB.mhdgc-1	NCGC00092360-01	-1.4	-8.92921	108.331	501.268	128.015	103.419	107.963	94.8181	102.735	119.495	108.546	96.8656	112.298	78.2509	108.331	0.000780415	0.00234124	0.00702378	0.0210713	0.0632139	0.189642	0.568925	1.70678	5.12033	15.361	46.0829	Cordycepin	NA	NC1=NC=NC2=C1N=C[N]2[C@@H]3O[C@H](CO)C[C@H]3O
familial gastric-SB.mhdgc-1	NCGC00092361-06	1.4	-8.97921	126.853	543.97	82.1395	125.796	108.197	172.099	112.753	110.032	132.371	100.114	126.616	99.8395	126.853	0.000780415	0.00234124	0.00702378	0.0210713	0.0632139	0.189642	0.568925	1.70678	5.12033	15.361	46.0829	Prostaglandin E2	NA	O[C@@H]1CC(=O)[C@H](C/C=C\CCCC(=O)O)[C@H]1/C=C/[C@@H](O)CCCCC
familial gastric-SB.mhdgc-1	NCGC00092364-05	-3	-4.42921	45.7594	511.367	102.62	115.644	121.953	99.5654	124.62	93.9404	120.286	102.957	101.351	113.868	45.7594	0.000780415	0.00234124	0.00702378	0.0210713	0.0632139	0.189642	0.568925	1.70678	5.12033	15.361	46.0829	PNU-282987	CHRNA7	ClC1=CC=C(C=C1)C(=O)N[C@H]2CN3CCC2CC3
familial gastric-SB.mhdgc-1	NCGC00092372-01	4	NA	105.358	501.163	100.777	100.056	112.488	109.945	105.977	96.2151	123.377	106.879	79.597	104.962	105.358	0.000780415	0.00234124	0.00702378	0.0210713	0.0632139	0.189642	0.568925	1.70678	5.12033	15.361	46.0829	Necrostatin-1	RIPK1	CN1C(=O)C(CC2=C[NH]C3=C2C=CC=C3)NC1=S
familial gastric-SB.mhdgc-1	NCGC00092375-02	-2.1	-4.77921	4.89055	514.777	119.303	104.167	117.592	138.857	130.629	110.901	140.144	123.215	92.3829	58.5745	4.89055	0.000780415	0.00234124	0.00702378	0.0210713	0.0632139	0.189642	0.568925	1.70678	5.12033	15.361	46.0829	JNJ-16259685	GRM1	COC1CCC(CC1)C(=O)C2=CC3=C(C=C2)N=C4OCCCC4=C3
familial gastric-SB.mhdgc-1	NCGC00092381-03	-3	-4.42921	52.2497	595.919	131.089	120.632	124.503	115.726	142.306	129.204	133.676	136.732	122.462	128.197	52.2497	0.000780415	0.00234124	0.00702378	0.0210713	0.0632139	0.189642	0.568925	1.70678	5.12033	15.361	46.0829	ABT-702	ADK	NC1=C2C(=NC=N1)N=C(C=C2C3=CC(=CC=C3)Br)C4=CN=C(C=C4)N5CCOCC5
familial gastric-SB.mhdgc-1	NCGC00092384-04	-2.2	-4.67921	36.9812	487.187	115.446	106.068	108.737	118.351	100.973	121.208	111.838	97.7303	98.2594	78.9709	36.9812	0.000780415	0.00234124	0.00702378	0.0210713	0.0632139	0.189642	0.568925	1.70678	5.12033	15.361	46.0829	Fenobam	GRM5	CN1CC(=O)\N=C1\NC(=O)NC2=CC(=CC=C2)Cl
familial gastric-SB.mhdgc-1	NCGC00092385-02	-3	-4.52921	14.3048	474.48	105.825	96.5552	111.242	103.288	112.736	96.2064	109.769	102.401	103.293	97.8466	14.3048	0.000780415	0.00234124	0.00702378	0.0210713	0.0632139	0.189642	0.568925	1.70678	5.12033	15.361	46.0829	LY-320135	CNR1	COC1=CC=C(C=C1)C2=C(C(=O)C3=CC=C(C=C3)C#N)C4=CC=C(OC)C=C4O2
familial gastric-SB.mhdgc-1	NCGC00093347-06	-3	-4.42921	65.3169	607.441	136.08	129.849	73.145	133.363	137.05	108.329	142.765	114.707	122.198	147.721	65.3169	0.000780415	0.00234124	0.00702378	0.0210713	0.0632139	0.189642	0.568925	1.70678	5.12033	15.361	46.0829	Mestranol	ESR1	COC1=CC=C2[C@H]3CC[C@@]4(C)[C@@H](CC[C@@]4(O)C#C)[C@@H]3CCC2=C1
familial gastric-SB.mhdgc-1	NCGC00093354-09	4	NA	149.339	567.307	111.974	143.353	67.305	110.889	156.607	94.1757	130.753	112.136	125.981	106.074	149.339	0.000780415	0.00234124	0.00702378	0.0210713	0.0632139	0.189642	0.568925	1.70678	5.12033	15.361	46.0829	Niacinamide	NA	NC(=O)C1=CC=CN=C1
familial gastric-SB.mhdgc-1	NCGC00093356-08	-1.4	-8.27921	20.6995	154.79	56.6358	40.4059	39.6687	38.5615	25.589	34.4198	30.5451	31.7113	16.0029	27.3157	20.6995	0.000780415	0.00234124	0.00702378	0.0210713	0.0632139	0.189642	0.568925	1.70678	5.12033	15.361	46.0829	Cytarabine	NA	NC\1=N\C(=O)N(\C=C1)[C@@H]2O[C@H](CO)[C@@H](O)[C@@H]2O
familial gastric-SB.mhdgc-1	NCGC00093560-06	-1.1	-6.22921	1.13292	357.204	107.929	126.253	132.981	113.085	140.18	102.268	66.5737	5.95716	4.8556	1.89513	1.13292	0.000780415	0.00234124	0.00702378	0.0210713	0.0632139	0.189642	0.568925	1.70678	5.12033	15.361	46.0829	Finasteride	AR	CC(C)(C)NC(=O)[C@H]1CC[C@H]2[C@@H]3CC[C@H]4NC(=O)\C=C/[C@]4(C)[C@H]3CC[C@]12C
familial gastric-SB.mhdgc-1	NCGC00093656-03	1.4	-8.77921	121.022	563.241	84.5446	112.312	122.288	110.206	127.091	116.79	109.835	131.496	79.8014	115.307	121.022	0.000780415	0.00234124	0.00702378	0.0210713	0.0632139	0.189642	0.568925	1.70678	5.12033	15.361	46.0829	Brivudine	TERT	OC[C@H]1O[C@H](C[C@@H]1O)N2/C=C(/C=C/Br)C(=O)NC2=O
familial gastric-SB.mhdgc-1	NCGC00093704-11	-2.1	-4.72921	17.6436	470.324	110.763	115.137	112.495	108.356	106.519	110.328	109.508	98.2478	80.786	78.8629	17.6436	0.000780415	0.00234124	0.00702378	0.0210713	0.0632139	0.189642	0.568925	1.70678	5.12033	15.361	46.0829	Cyclosporine A	NA	CCC1NC(=O)C(C(O)C(C)C\C=C\C)N(C)C(=O)C(C(C)C)N(C)C(=O)C(CC(C)C)N(C)C(=O)C(CC(C)C)N(C)C(=O)C(C)NC(=O)C(C)NC(=O)C(CC(C)C)N(C)C(=O)C(NC(=O)C(CC(C)C)N(C)C(=O)CN(C)C1=O)C(C)C
familial gastric-SB.mhdgc-1	NCGC00093706-05	-3	-4.42921	64.9969	543.406	113.099	98.7904	122.106	95.4441	101.793	136.944	73.9068	103.404	134.045	132.353	64.9969	0.000780415	0.00234124	0.00702378	0.0210713	0.0632139	0.189642	0.568925	1.70678	5.12033	15.361	46.0829	Cephalexin	NA	CC/1=C(/N2[C@H](SC1)[C@H](NC(=O)C(N)C3=CC=CC=C3)C2=O)C(O)=O
familial gastric-SB.mhdgc-1	NCGC00093802-08	-1.1	-5.77921	32.0011	464.96	131.065	117.961	150.349	123.59	130.991	113.97	110.655	81.3579	40.8925	20.8357	32.0011	0.000780415	0.00234124	0.00702378	0.0210713	0.0632139	0.189642	0.568925	1.70678	5.12033	15.361	46.0829	Dehydroepiandrosterone	NA	C[C@]12CC[C@H]3[C@@H](C\C=C/4C[C@@H](O)CC[C@]34C)[C@@H]1CCC2=O
familial gastric-SB.mhdgc-1	NCGC00093926-04	-1.2	-6.17921	58.7394	457.477	117.791	136.798	119.373	120.791	125.172	117.19	93.1055	61.0248	47.8446	44.8996	58.7394	0.000780415	0.00234124	0.00702378	0.0210713	0.0632139	0.189642	0.568925	1.70678	5.12033	15.361	46.0829	Doxifluridine	TYMS	C[C@H]1O[C@H]([C@H](O)[C@@H]1O)N2\C=C(F)/C(=O)NC2=O
familial gastric-SB.mhdgc-1	NCGC00093976-06	-1.1	-7.37921	2.78592	319.462	106.72	129.357	116.558	112.243	49.8723	42.1431	29.5913	17.328	69.6533	47.8559	2.78592	0.000780415	0.00234124	0.00702378	0.0210713	0.0632139	0.189642	0.568925	1.70678	5.12033	15.361	46.0829	Idarubicin hydrochloride	TOP2A	C[C@@H]1O[C@H](C[C@H](N)[C@@H]1O)O[C@H]2C[C@@](O)(CC3=C(O)C4=C(C(=C23)O)C(=O)C5=C(C=CC=C5)C4=O)C(C)=O
familial gastric-SB.mhdgc-1	NCGC00093985-10	4	-4.42921	97.0125	571.042	120.6	109.892	130.207	173.095	117.031	118.977	119.01	129.546	107.634	124.922	97.0125	0.000780415	0.00234124	0.00702378	0.0210713	0.0632139	0.189642	0.568925	1.70678	5.12033	15.361	46.0829	Metolazone	CA7	CC1NC2=CC(=C(C=C2C(=O)N1C3=C(C)C=CC=C3)[S+](N)([O-])=O)Cl
familial gastric-SB.mhdgc-1	NCGC00094087-06	4	-6.52921	109.834	599.044	118.557	123.867	141.324	126.717	160.902	132.939	107.866	119.092	125.077	126.476	109.834	0.000780415	0.00234124	0.00702378	0.0210713	0.0632139	0.189642	0.568925	1.70678	5.12033	15.361	46.0829	Mizoribine	IMPDH1	NC(=O)C1=C(O)[N](C=N1)[C@@H]2O[C@H](CO)[C@@H](O)[C@H]2O
familial gastric-SB.mhdgc-1	NCGC00094112-06	-2.1	-4.77921	2.3262	407.12	118.389	103.506	112.338	85.4896	103.758	97.164	85.4211	89.8511	72.4055	42.8193	2.3262	0.000780415	0.00234124	0.00702378	0.0210713	0.0632139	0.189642	0.568925	1.70678	5.12033	15.361	46.0829	BIO	GSK3B	O\N=C1\C(NC2=CC=CC=C12)=C3\C(=O)NC4=CC(=CC=C34)Br
familial gastric-SB.mhdgc-1	NCGC00094201-01	4	-4.62921	97.7062	567.171	122.744	105.897	131.071	106.002	123.301	126.019	120.257	122.317	119.549	116.841	97.7062	0.000780415	0.00234124	0.00702378	0.0210713	0.0632139	0.189642	0.568925	1.70678	5.12033	15.361	46.0829	Masoprocol	ALOX5	C[C@H](CC1=CC=C(O)C(=C1)O)[C@@H](C)CC2=CC(=C(O)C=C2)O
familial gastric-SB.mhdgc-1	NCGC00094226-11	-2.4	-4.82921	77.9432	545.002	89.3318	122.197	120.131	115.925	139.774	70.9401	120.348	100.518	104.905	98.9853	77.9432	0.000780415	0.00234124	0.00702378	0.0210713	0.0632139	0.189642	0.568925	1.70678	5.12033	15.361	46.0829	Piceatannol	SYK	OC1=CC(=CC(=C1)/C=C/C2=CC(=C(O)C=C2)O)O
familial gastric-SB.mhdgc-1	NCGC00094358-17	-2.2	-4.62921	43.2416	388.38	92.5708	84.9304	89.9357	91.3605	85.4075	81.2434	84.3792	84.9925	64.2604	76.3801	43.2416	0.000780415	0.00234124	0.00702378	0.0210713	0.0632139	0.189642	0.568925	1.70678	5.12033	15.361	46.0829	Isotretinoin	RARB	CC/1=C(\C=C\C(C)=C\C=C\C(C)=C/C(O)=O)C(C)(C)CCC1
familial gastric-SB.mhdgc-1	NCGC00094374-05	-2.4	-4.82921	42.4804	413.05	109.774	99.2864	75.0368	91.7473	101.675	103.275	75.0337	117.916	87.1732	72.0997	42.4804	0.000780415	0.00234124	0.00702378	0.0210713	0.0632139	0.189642	0.568925	1.70678	5.12033	15.361	46.0829	Seliciclib	CDK1	CC[C@H](CO)NC1=NC(=C2N=C[N](C(C)C)C2=N1)NCC3=CC=CC=C3
familial gastric-SB.mhdgc-1	NCGC00094419-06	-2.1	-4.77921	6.16483	497.024	108.955	112.068	108.845	131.176	112.562	121.739	111.285	112.635	107.171	66.2147	6.16483	0.000780415	0.00234124	0.00702378	0.0210713	0.0632139	0.189642	0.568925	1.70678	5.12033	15.361	46.0829	TPCK	NA	CC1=CC=C(C=C1)[S+]([O-])(=O)N[C@@H](CC2=CC=CC=C2)C(=O)CCl
familial gastric-SB.mhdgc-1	NCGC00094552-04	4	NA	98.9471	574.906	139.276	128.258	116.506	107.574	105.408	159.036	145.989	115.138	114.453	86.1268	98.9471	0.000780415	0.00234124	0.00702378	0.0210713	0.0632139	0.189642	0.568925	1.70678	5.12033	15.361	46.0829	Pyrantel pamoate	NA	CN1CCC/N=C1/C=C/C2=CC=CS2.OC(=O)C3=CC4=CC=CC=C4C(=C3O)CC5=C(O)C(=CC6=CC=CC=C56)C(O)=O
familial gastric-SB.mhdgc-1	NCGC00094571-07	4	NA	43.338	569.491	147.676	129.468	128.699	116.902	129.421	102.706	83.5734	112.004	141.341	150.757	43.338	0.000780415	0.00234124	0.00702378	0.0210713	0.0632139	0.189642	0.568925	1.70678	5.12033	15.361	46.0829	Crotamiton	NA	CCN(C(=O)\C=C\C)C1=CC=CC=C1C
familial gastric-SB.mhdgc-1	NCGC00094575-01	4	-4.72921	83.9148	500.522	92.2805	103.604	122.548	110.165	142.578	93.6174	118.19	106.789	99.8431	98.0689	83.9148	0.000780415	0.00234124	0.00702378	0.0210713	0.0632139	0.189642	0.568925	1.70678	5.12033	15.361	46.0829	Tolterodine tartrate	NA	Cl.CC(C)N(CCC(C1=CC=CC=C1)C2=CC(=CC=C2O)C)C(C)C
familial gastric-SB.mhdgc-1	NCGC00094580-05	4	NA	68.8177	458.007	64.2201	84.5943	98.2646	76.75	116.995	96.597	89.2124	101.688	72.0905	152.117	68.8177	0.000780415	0.00234124	0.00702378	0.0210713	0.0632139	0.189642	0.568925	1.70678	5.12033	15.361	46.0829	Allopurinol	XDH	O=C1N\C=N/C2=C1C=N[NH]2
familial gastric-SB.mhdgc-1	NCGC00094717-05	4	-5.37921	101.453	512.514	107.179	107.661	101.664	93.4454	131.556	122.689	118.275	104.193	99.2696	90.0982	101.453	0.000780415	0.00234124	0.00702378	0.0210713	0.0632139	0.189642	0.568925	1.70678	5.12033	15.361	46.0829	6-mercaptopurine	HPRT1	S=C1N\C=N/C2=C1[NH]C=N2
familial gastric-SB.mhdgc-1	NCGC00094763-03	1.4	-8.97921	108.657	563.398	97.6239	132.544	130.416	111.591	125.141	115.545	114.656	121.24	101.797	113.757	108.657	0.000780415	0.00234124	0.00702378	0.0210713	0.0632139	0.189642	0.568925	1.70678	5.12033	15.361	46.0829	Polymyxin B sulphate	NA	CCC(C)CCCCC(=O)N[C@@H](CCN)C(=O)NC([C@@H](C)O)C(=O)N[C@H](CCN)C(=O)N[C@@H]1CCNC(=O)C(NC(=O)[C@@H](CCN)NC(=O)[C@@H](CCN)NC(=O)[C@@H](CC(C)C)NC(=O)[C@H](CC2=CC=CC=C2)NC(=O)[C@H](CCN)NC1=O)[C@@H](C)O
familial gastric-SB.mhdgc-1	NCGC00094792-06	-1.2	-5.02921	60.4786	467.167	109.33	105.634	103.809	106.922	110.903	88.4507	119.08	93.5178	95.9144	65.5081	60.4786	0.000780415	0.00234124	0.00702378	0.0210713	0.0632139	0.189642	0.568925	1.70678	5.12033	15.361	46.0829	Tioguanine	NA	NC/1=N/C2=C([NH]C=N2)C(=S)N1
familial gastric-SB.mhdgc-1	NCGC00094810-06	1.2	-8.17921	114.339	501.064	79.9648	74.5172	97.5415	106.522	110.042	105.945	107.558	125.49	113.61	103.313	114.339	0.000780415	0.00234124	0.00702378	0.0210713	0.0632139	0.189642	0.568925	1.70678	5.12033	15.361	46.0829	Warfarin sodium	VKORC1	CC(=O)CC(C1=CC=CC=C1)C/2=C(O)/C3=CC=CC=C3OC2=O
familial gastric-SB.mhdgc-1	NCGC00094818-08	-1.2	-5.87921	71.0273	464.834	98.2997	101.457	98.1299	112.849	110.505	126.169	107.935	80.1745	75.9856	71.1059	71.0273	0.000780415	0.00234124	0.00702378	0.0210713	0.0632139	0.189642	0.568925	1.70678	5.12033	15.361	46.0829	Hexestrol	AKR1C1	CCC(C(CC)C1=CC=C(O)C=C1)C2=CC=C(O)C=C2
familial gastric-SB.mhdgc-1	NCGC00094872-08	-1.3	-8.92921	131.3	535.113	175.529	103.543	104.858	102.701	157.001	115.596	109.42	116.738	83.3179	119.713	131.3	0.000780415	0.00234124	0.00702378	0.0210713	0.0632139	0.189642	0.568925	1.70678	5.12033	15.361	46.0829	Piperine	MAOA	O=C(\C=C\C=C\C1=CC=C2OCOC2=C1)N3CCCCC3
familial gastric-SB.mhdgc-1	NCGC00094889-05	1.4	-8.17921	112.266	582.771	95.8333	104.806	107.087	138.515	120.046	123.179	146.273	119.633	122.956	121.339	112.266	0.000780415	0.00234124	0.00702378	0.0210713	0.0632139	0.189642	0.568925	1.70678	5.12033	15.361	46.0829	Fumalic acid	NA	COC1=CC(=CC=C1O)/C=C/C(O)=O
familial gastric-SB.mhdgc-1	NCGC00094927-01	1.4	-8.97921	122.197	608.567	96.9205	138.093	129.712	106.289	139.422	147.604	103.679	131.03	127.013	134.023	122.197	0.000780415	0.00234124	0.00702378	0.0210713	0.0632139	0.189642	0.568925	1.70678	5.12033	15.361	46.0829	Flunisolide	NA	CC1(C)OC2CC3C4CC(F)C/5=C/C(=O)/C=C\C5(C)C4C(O)CC3(C)[C@@]2(O1)C(=O)CO
familial gastric-SB.mhdgc-1	NCGC00094994-06	-2.3	-4.67921	4.0244	460.676	88.7682	132.021	96.8696	68.6693	111.883	102.394	186.26	108.861	115.554	76.9576	4.0244	0.000780415	0.00234124	0.00702378	0.0210713	0.0632139	0.189642	0.568925	1.70678	5.12033	15.361	46.0829	Mefloquine	NA	OC(C1CCCCN1)C2=C3C=CC=C(C3=NC(=C2)C(F)(F)F)C(F)(F)F
familial gastric-SB.mhdgc-1	NCGC00095003-06	-1.1	-5.32921	35.4759	577.278	123.153	155.257	140.964	133.866	150.626	140.238	157.451	109.458	88.3362	51.7725	35.4759	0.000780415	0.00234124	0.00702378	0.0210713	0.0632139	0.189642	0.568925	1.70678	5.12033	15.361	46.0829	Tioxolone	CA1	OC1=CC2=C(SC(=O)O2)C=C1
familial gastric-SB.mhdgc-1	NCGC00095023-04	4	-4.42921	67.6586	444.314	92.565	98.1886	98.7297	98.6869	92.3518	83.4646	91.4209	84.7048	89.1662	109.388	67.6586	0.000780415	0.00234124	0.00702378	0.0210713	0.0632139	0.189642	0.568925	1.70678	5.12033	15.361	46.0829	Ethisterone	PGR	CC\12CCC(=O)\C=C1CCC3C2CCC4(C)C3CCC4(O)C#C
familial gastric-SB.mhdgc-1	NCGC00095042-08	-1.2	-5.47921	47.4253	518.814	108.614	135.442	133.831	121.388	132.439	126.471	122.323	113.985	69.5931	50.3711	47.4253	0.000780415	0.00234124	0.00702378	0.0210713	0.0632139	0.189642	0.568925	1.70678	5.12033	15.361	46.0829	ThioTEPA	NA	S=[P](N1CC1)(N2CC2)N3CC3
familial gastric-SB.mhdgc-1	NCGC00095055-03	-1.1	-6.27921	8.12083	432.255	134.973	117.465	137.082	138.05	115.035	111.526	79.1115	42.3821	42.5805	50.5808	8.12083	0.000780415	0.00234124	0.00702378	0.0210713	0.0632139	0.189642	0.568925	1.70678	5.12033	15.361	46.0829	Salinomycin	WNT1	CCC(C1CCC(C)C(O1)C(C)C(O)C(C)C(=O)C(CC)C2OC\3(O[C@]4(CC[C@@](C)(O4)C5CC[C@@](O)(CC)C(C)O5)C(O)\C=C3)C(C)CC2C)C([O-])=O
familial gastric-SB.mhdgc-1	NCGC00095089-11	4	NA	117.663	572.747	120.759	121.283	130.202	110.448	121.74	127.738	110.526	113.372	117.112	120.051	117.663	0.000780415	0.00234124	0.00702378	0.0210713	0.0632139	0.189642	0.568925	1.70678	5.12033	15.361	46.0829	Fluconazole	NA	OC(C[N]1C=NC=N1)(C[N]2C=NC=N2)C3=CC=C(F)C=C3F
familial gastric-SB.mhdgc-1	NCGC00095099-04	-2.1	-4.57921	15.2138	463.256	130.449	127.685	120.236	114.656	80.9527	101.145	94.4803	96.9459	86.4551	74.4224	15.2138	0.000780415	0.00234124	0.00702378	0.0210713	0.0632139	0.189642	0.568925	1.70678	5.12033	15.361	46.0829	Sildenafil citrate	PDE5A	CCCC1=N[N](C)C2=C1\N=C(/NC2=O)C3=CC(=CC=C3OCC)[S+]([O-])(=O)N4CCN(C)CC4
familial gastric-SB.mhdgc-1	NCGC00095107-10	-2.1	-4.57921	4.69853	500.439	104.836	122.505	101.698	105.515	97.1516	113.954	122.46	130.937	102.172	97.3619	4.69853	0.000780415	0.00234124	0.00702378	0.0210713	0.0632139	0.189642	0.568925	1.70678	5.12033	15.361	46.0829	Gliclazide	NA	CC1=CC=C(C=C1)[S+]([O-])(=O)NC(=O)NN2CC3CCCC3C2
familial gastric-SB.mhdgc-1	NCGC00095109-06	4	-5.52921	90.5805	518.784	109.397	116.02	105.171	105.079	109.593	107.857	133.204	113.392	90.8864	99.4042	90.5805	0.000780415	0.00234124	0.00702378	0.0210713	0.0632139	0.189642	0.568925	1.70678	5.12033	15.361	46.0829	Venlafaxine hydrochloride	HTR1A	COC1=CC=C(C=C1)C(CN(C)C)C2(O)CCCCC2
familial gastric-SB.mhdgc-1	NCGC00095112-04	-1.1	-6.17921	43.2174	394.177	91.275	115.393	109.744	106.385	126.798	98.5989	89.8971	18.1874	29.7461	60.9527	43.2174	0.000780415	0.00234124	0.00702378	0.0210713	0.0632139	0.189642	0.568925	1.70678	5.12033	15.361	46.0829	Avobenzone	NA	COC1=CC=C(C=C1)C(=O)CC(=O)C2=CC=C(C=C2)C(C)(C)C
familial gastric-SB.mhdgc-1	NCGC00095118-05	4	NA	118.087	554.598	111.788	119.131	102.985	129.792	97.4141	100.01	120.642	137.293	118.552	112.857	118.087	0.000780415	0.00234124	0.00702378	0.0210713	0.0632139	0.189642	0.568925	1.70678	5.12033	15.361	46.0829	Rofecoxib	PTGS2	C[S+]([O-])(=O)C1=CC=C(C=C1)C/2=C(/C(=O)OC2)C3=CC=CC=C3
familial gastric-SB.mhdgc-1	NCGC00095124-06	4	NA	108.584	586.07	115.553	116.031	126.715	140.582	120.399	117.426	129.99	117.777	108.631	130.665	108.584	0.000780415	0.00234124	0.00702378	0.0210713	0.0632139	0.189642	0.568925	1.70678	5.12033	15.361	46.0829	Rosiglitazone	PPARG	CN(CCOC1=CC=C(CC2SC(=O)NC2=O)C=C1)C3=CC=CC=N3
familial gastric-SB.mhdgc-1	NCGC00095128-04	1.4	-7.52921	80.8144	514.89	91.4269	102.447	96.6059	95.2138	128.464	114.355	97.1649	104.113	118.317	112.285	80.8144	0.000780415	0.00234124	0.00702378	0.0210713	0.0632139	0.189642	0.568925	1.70678	5.12033	15.361	46.0829	Orlistat	FAS	CCCCCCCCCCCC(CC1OC(=O)C1CCCCCC)OC(=O)C(CC(C)C)NC=O
familial gastric-SB.mhdgc-1	NCGC00095133-04	1.4	-6.87921	120.969	545.593	99.6393	89.1176	113.716	117.738	93.5924	120.076	141.553	119.643	106.267	122.52	120.969	0.000780415	0.00234124	0.00702378	0.0210713	0.0632139	0.189642	0.568925	1.70678	5.12033	15.361	46.0829	Famciclovir	NA	CC(=O)OCC(CC[N]1C=NC2=CN=C(N)N=C12)COC(C)=O
familial gastric-SB.mhdgc-1	NCGC00095134-03	4	NA	103.285	534.479	107.379	112.619	105.822	107.561	116.753	122.84	119.686	106.436	100.146	115.352	103.285	0.000780415	0.00234124	0.00702378	0.0210713	0.0632139	0.189642	0.568925	1.70678	5.12033	15.361	46.0829	Ezetimibe	NPC1L1	OC(CCC1C(N(C1=O)C2=CC=C(F)C=C2)C3=CC=C(O)C=C3)C4=CC=C(F)C=C4
familial gastric-SB.mhdgc-1	NCGC00095135-04	-2.4	-4.77921	79.0597	517.905	103.205	123.186	112.274	117.366	105.124	119.056	110.194	105.865	94.5723	100.837	79.0597	0.000780415	0.00234124	0.00702378	0.0210713	0.0632139	0.189642	0.568925	1.70678	5.12033	15.361	46.0829	Almotriptan	HTR1B	CN(C)CCC1=C[NH]C2=CC=C(C[S+]([O-])(=O)N3CCCC3)C=C12
familial gastric-SB.mhdgc-1	NCGC00095145-01	-1.1	-5.27921	6.58374	394.029	79.3035	96.0328	110.991	92.0384	134.309	123.748	147.546	79.9468	63.4317	22.0371	6.58374	0.000780415	0.00234124	0.00702378	0.0210713	0.0632139	0.189642	0.568925	1.70678	5.12033	15.361	46.0829	Cantharidin	PPP1CA	C[C@]12C3CCC(O3)[C@]1(C)C(=O)OC2=O
familial gastric-SB.mhdgc-1	NCGC00095150-07	4	-5.67921	99.918	545.135	114.587	124.422	137.177	105.378	123.514	107.759	122.074	114.256	95.559	152.579	99.918	0.000780415	0.00234124	0.00702378	0.0210713	0.0632139	0.189642	0.568925	1.70678	5.12033	15.361	46.0829	Telmisartan	AGT	CCCC1=NC2=C(C=C(C=C2C)C3=NC4=CC=CC=C4[N]3C)[N]1CC5=CC=C(C=C5)C6=CC=CC=C6C(O)=O
familial gastric-SB.mhdgc-1	NCGC00095152-07	1.4	-8.62921	45.9457	394.18	55.2752	68.8492	78.0856	78.6711	89.4431	107.273	60.1395	85.6622	76.6657	97.6567	45.9457	0.000780415	0.00234124	0.00702378	0.0210713	0.0632139	0.189642	0.568925	1.70678	5.12033	15.361	46.0829	Alfuzosin hydrochloride	ADRA1A	COC1=CC2=C(C=C1OC)C(=NC(=N2)N(C)CCCNC(=O)C3CCCO3)N
familial gastric-SB.mhdgc-1	NCGC00095157-06	-3	-4.47921	59.1923	437.755	88.021	83.4748	90.9581	88.1927	99.6595	87.6825	103.865	97.2291	96.4775	91.9507	59.1923	0.000780415	0.00234124	0.00702378	0.0210713	0.0632139	0.189642	0.568925	1.70678	5.12033	15.361	46.0829	Oxfendazole	NA	COC(=O)NC1=NC2=CC=C(C=C2[NH]1)[S+]([O-])C3=CC=CC=C3
familial gastric-SB.mhdgc-1	NCGC00095158-05	4	-5.62921	90.1427	513.161	120.055	94.4648	116.34	108.956	116.711	129.441	103.226	102.439	99.0231	93.1426	90.1427	0.000780415	0.00234124	0.00702378	0.0210713	0.0632139	0.189642	0.568925	1.70678	5.12033	15.361	46.0829	Secnidazole	NA	CC(O)C[N]1C(=NC=C1[N+]([O-])=O)C
familial gastric-SB.mhdgc-1	NCGC00095161-04	-1.1	-5.07921	5.74421	395.79	109.101	93.5911	88.2491	119.274	90.6468	102.545	95.165	97.1923	78.6582	6.36576	5.74421	0.000780415	0.00234124	0.00702378	0.0210713	0.0632139	0.189642	0.568925	1.70678	5.12033	15.361	46.0829	Rebamipide	NA	OC(=O)C(CC/1=C/C(=O)NC2=CC=CC=C12)NC(=O)C3=CC=C(Cl)C=C3
familial gastric-SB.mhdgc-1	NCGC00095164-05	2.4	-4.72921	150.442	479.632	107.679	101.518	81.673	119.757	109.029	76.9261	95.0644	75.1499	145.747	112.225	150.442	0.000780415	0.00234124	0.00702378	0.0210713	0.0632139	0.189642	0.568925	1.70678	5.12033	15.361	46.0829	Protionamide	NA	CCCC1=CC(=CC=N1)C(N)=S
familial gastric-SB.mhdgc-1	NCGC00095165-05	-1.2	-6.32921	47.8786	442.1	124.211	130.201	125.506	115.284	118.84	119.069	78.2809	53.3191	52.6954	43.8015	47.8786	0.000780415	0.00234124	0.00702378	0.0210713	0.0632139	0.189642	0.568925	1.70678	5.12033	15.361	46.0829	Carmofur	NA	CCCCCCNC(=O)N1\C=C(F)/C(=O)NC1=O
familial gastric-SB.mhdgc-1	NCGC00095188-04	-3	-5.07921	109.002	508.592	115.123	110.256	114.691	93.7497	113.108	126.42	108.24	119.017	104.153	75.4408	109.002	0.000780415	0.00234124	0.00702378	0.0210713	0.0632139	0.189642	0.568925	1.70678	5.12033	15.361	46.0829	Pantoprazole	NA	COC1=C(OC)C(=NC=C1)C[S+]([O-])C2=NC3=CC(=CC=C3[NH]2)OC(F)F
familial gastric-SB.mhdgc-1	NCGC00095192-06	-1.3	-5.52921	20.8961	437.546	138.98	105.081	148.9	76.0544	121.494	119.585	28.9602	90.7245	44.4849	24.085	20.8961	0.000780415	0.00234124	0.00702378	0.0210713	0.0632139	0.189642	0.568925	1.70678	5.12033	15.361	46.0829	Tegaserod maleate	HTR4	CCCCCNC(=N)N/N=C/C1=C[NH]C2=C1C=C(OC)C=C2
familial gastric-SB.mhdgc-1	NCGC00095245-01	-1.3	-8.37921	105.696	540.431	169.491	75.7632	117.98	103.877	100.007	62.615	99.6123	116.512	125.5	117.41	105.696	0.000780415	0.00234124	0.00702378	0.0210713	0.0632139	0.189642	0.568925	1.70678	5.12033	15.361	46.0829	Testosterone propionate	AR	CCC(=O)OC1CCC2C3CCC/4=C/C(=O)CC[C@@]4(C)C3CC[C@]12C
familial gastric-SB.mhdgc-1	NCGC00095264-05	-2.1	-4.92921	10.8052	543.756	130.933	113.399	132.576	126.21	156.268	141.921	129.752	100.988	126.133	40.7416	10.8052	0.000780415	0.00234124	0.00702378	0.0210713	0.0632139	0.189642	0.568925	1.70678	5.12033	15.361	46.0829	Chloroxine	NA	OC1=C2N=CC=CC2=C(Cl)C=C1Cl
familial gastric-SB.mhdgc-1	NCGC00095322-03	4	-8.32921	92.7389	543.991	94.1045	145.584	109.478	119.744	116.601	121.47	94.0316	118.834	123.183	119.399	92.7389	0.000780415	0.00234124	0.00702378	0.0210713	0.0632139	0.189642	0.568925	1.70678	5.12033	15.361	46.0829	Coenzyme Q10	NA	COC1=C(OC)C(=O)C(C)=C(C\C=C(/C)CC\C=C(/C)CC\C=C(/C)CC\C=C(/C)CC\C=C(/C)CC\C=C(/C)CC\C=C(/C)CC\C=C(/C)CC\C=C(/C)CC\C=C(/C)C)C1=O
familial gastric-SB.mhdgc-1	NCGC00095348-07	-1.1	-6.12921	2.04937	350.65	135.051	107.737	138.431	113.454	93.8785	110.396	87.7159	8.37907	4.17142	2.06225	2.04937	0.000780415	0.00234124	0.00702378	0.0210713	0.0632139	0.189642	0.568925	1.70678	5.12033	15.361	46.0829	Diindolylmethane	AR	C(C1=C[NH]C2=C1C=CC=C2)C3=C[NH]C4=C3C=CC=C4
familial gastric-SB.mhdgc-1	NCGC00095460-06	4	NA	120.278	568.688	128.381	86.3077	135.335	102.647	120.898	125.249	117.196	120.869	129.16	120.992	120.278	0.000780415	0.00234124	0.00702378	0.0210713	0.0632139	0.189642	0.568925	1.70678	5.12033	15.361	46.0829	Hematoxylin	NA	OC1=CC2=C(C=C1O)C3C4=C(OCC3(O)C2)C(=C(O)C=C4)O
familial gastric-SB.mhdgc-1	NCGC00095486-03	4	NA	96.4506	511.938	121.413	103.144	108.724	104.586	106.637	121.268	89.659	115.882	114.669	92.3098	96.4506	0.000780415	0.00234124	0.00702378	0.0210713	0.0632139	0.189642	0.568925	1.70678	5.12033	15.361	46.0829	Ergosterol	NA	CC(C)C(C)/C=C/C(C)C1CCC2\C3=C\C=C/4CC(O)CCC4(C)C3CCC12C
familial gastric-SB.mhdgc-1	NCGC00095537-06	-1.4	-7.02921	119.889	466.99	119.689	93.16	127.274	108.871	113.519	77.6629	127.536	93.0715	103.464	74.0225	119.889	0.000780415	0.00234124	0.00702378	0.0210713	0.0632139	0.189642	0.568925	1.70678	5.12033	15.361	46.0829	Ribitol	NA	OCC(O)C(O)C(O)CO
familial gastric-SB.mhdgc-1	NCGC00095597-02	2.4	-4.76797	121.865	516.575	106.749	115.237	114.307	148.451	83.2167	109.742	102.709	69.9668	92.937	138.246	121.865	0.00156083	0.00468253	0.0140476	0.0421426	0.126428	0.379284	1.13785	3.41355	10.2407	30.722	92.1659	Andrographolide	TNF	C[C@@]1(CO)C(O)CC[C@]2(C)C(C/C=C/3C(O)COC3=O)C(=C)CCC12
familial gastric-SB.mhdgc-1	NCGC00095694-05	-1.1	-5.77921	41.5215	464.395	113.851	124.989	127.542	124.22	123.736	108.492	101.475	80.3214	57.7341	44.0464	41.5215	0.000780415	0.00234124	0.00702378	0.0210713	0.0632139	0.189642	0.568925	1.70678	5.12033	15.361	46.0829	Osthol	GABRA1	COC1=C(CC=C(C)C)C2=C(\C=C/C(=O)O2)C=C1
familial gastric-SB.mhdgc-1	NCGC00095707-03	4	NA	133.251	611.062	117.256	110.757	139.833	141.183	145.82	104.559	125.46	137.205	111.525	129.234	133.251	0.000780415	0.00234124	0.00702378	0.0210713	0.0632139	0.189642	0.568925	1.70678	5.12033	15.361	46.0829	Solanesol	NA	CC(C)=CCC/C(C)=C/CC/C(C)=C/CC/C(C)=C/CC/C(C)=C/CC/C(C)=C/CC\C(C)=C\CC\C(C)=C\CC\C(C)=C\CO
familial gastric-SB.mhdgc-1	NCGC00095709-06	-1.1	-5.57921	3.56842	418.479	119.057	128.248	119.801	129.422	117.457	99.5943	100.588	105.977	9.61212	4.81378	3.56842	0.000780415	0.00234124	0.00702378	0.0210713	0.0632139	0.189642	0.568925	1.70678	5.12033	15.361	46.0829	Tanshinone IIA	TNF	CC1=COC2=C1C(=O)C(=O)C3=C2C=CC4=C3CCCC4(C)C
familial gastric-SB.mhdgc-1	NCGC00095838-03	-3	-4.42921	79.76	558.058	118.426	113.335	121.344	117.482	121.907	120.848	110.257	127.086	101.331	131.031	79.76	0.000780415	0.00234124	0.00702378	0.0210713	0.0632139	0.189642	0.568925	1.70678	5.12033	15.361	46.0829	Sumatriptan succinate	HTR1B	CN[S+]([O-])(=O)CC1=CC=C2[NH]C=C(CCN(C)C)C2=C1
familial gastric-SB.mhdgc-1	NCGC00095899-04	1.4	-8.02921	106.619	589.354	109.086	107.212	111.188	134.708	129.407	119.564	125.726	141.805	120.147	121.282	106.619	0.000780415	0.00234124	0.00702378	0.0210713	0.0632139	0.189642	0.568925	1.70678	5.12033	15.361	46.0829	Rizatriptan benzoate	HTR1B	CN(C)CCC1=C[NH]C2=CC=C(C[N]3C=NC=N3)C=C12
familial gastric-SB.mhdgc-1	NCGC00095977-03	-3	-4.42921	56.9539	545.139	122.263	117.472	121.313	117.358	91.5722	114.131	140.522	110.366	118.436	117.55	56.9539	0.000780415	0.00234124	0.00702378	0.0210713	0.0632139	0.189642	0.568925	1.70678	5.12033	15.361	46.0829	Paeonol	NA	COC1=CC=C(C(C)=O)C(=C1)O
familial gastric-SB.mhdgc-1	NCGC00095986-02	-1.1	-7.82921	57.4826	285.266	126.515	130.293	108.034	65.4896	47.9867	45.276	34.841	14.2208	28.08	27.4012	57.4826	0.000780415	0.00234124	0.00702378	0.0210713	0.0632139	0.189642	0.568925	1.70678	5.12033	15.361	46.0829	10-hydroxycamptothecin	TOP1	CC[C@@]1(O)C(=O)OCC/2=C1/C=C3\N(CC4=CC5=CC(=CC=C5N=C34)O)C2=O
familial gastric-SB.mhdgc-1	NCGC00096075-03	4	NA	104.423	550.706	113.314	112.781	113.437	83.6507	115.775	155.48	73.893	103.765	103.088	109.857	104.423	0.00039023	0.00117065	0.00351189	0.0105357	0.031607	0.0948209	0.284463	0.853388	2.56016	7.68049	23.0415	Parietin	PTP4A1	COC1=CC2=C(C(=C1)O)C(=O)C3=C(C=C(C)C=C3O)C2=O
familial gastric-SB.mhdgc-1	NCGC00096077-05	4	-8.32921	123.588	495.875	114.138	123.597	99.7139	110.745	100.793	97.7714	91.5183	92.5735	99.8348	105.249	123.588	0.000780415	0.00234124	0.00702378	0.0210713	0.0632139	0.189642	0.568925	1.70678	5.12033	15.361	46.0829	Olanzapine	DRD2	CN1CCN(CC1)C/2=N/C3=CC=CC=C3NC4=C2C=C(C)S4
familial gastric-SB.mhdgc-1	NCGC00096081-03	-1.2	-5.12921	49.4642	516.312	115.092	128.094	100.86	133.884	126.199	112.598	135.32	100.237	97.2109	61.7854	49.4642	0.000780415	0.00234124	0.00702378	0.0210713	0.0632139	0.189642	0.568925	1.70678	5.12033	15.361	46.0829	beta-Carotene	NA	CC\1=C(/C=C/C(C)=C/C=C/C(C)=C/C=C/C=C(C)/C=C/C=C(C)/C=C/C2=C(C)/CCCC2(C)C)C(C)(C)CCC1
familial gastric-SB.mhdgc-1	NCGC00096095-02	-2.1	-4.77921	17.6355	517.92	113.19	115.162	118.328	128.132	130.15	102.462	122.174	121.901	108.269	72.2093	17.6355	0.000780415	0.00234124	0.00702378	0.0210713	0.0632139	0.189642	0.568925	1.70678	5.12033	15.361	46.0829	8-Cl-Ado	TERT	NC1=NC=NC2=C1N=C(Cl)[N]2[C@@H]3O[C@H](CO)[C@@H](O)[C@H]3O
familial gastric-SB.mhdgc-1	NCGC00142400-06	4	NA	121.161	478.119	79.4455	101.472	90.8697	98.4409	119.881	97.1083	108.073	95.5742	95.8002	85.5712	121.161	0.000780415	0.00234124	0.00702378	0.0210713	0.0632139	0.189642	0.568925	1.70678	5.12033	15.361	46.0829	Chenodeoxycholic acid	NR14H	C[C@H](CCC(O)=O)[C@H]1CC[C@H]2[C@@H]3[C@H](O)C[C@@H]4C[C@H](O)CC[C@]4(C)[C@H]3CC[C@]12C
familial gastric-SB.mhdgc-1	NCGC00142423-03	-1.4	-7.02921	83.598	435.95	109.289	114.019	93.421	108.317	94.9928	90.0034	72.5513	65.6153	88.538	83.6003	83.598	0.000780415	0.00234124	0.00702378	0.0210713	0.0632139	0.189642	0.568925	1.70678	5.12033	15.361	46.0829	Phlorizin	SCL5A2	OC[C@H]1O[C@@H](OC2=C(C(=O)CCC3=CC=C(O)C=C3)C(=CC(=C2)O)O)[C@H](O)[C@@H](O)[C@@H]1O
familial gastric-SB.mhdgc-1	NCGC00142483-02	4	NA	109.474	499.316	96.9322	92.1003	124.863	103.388	100.504	68.0148	118.237	125.457	104.179	98.4425	109.474	0.000780415	0.00234124	0.00702378	0.0210713	0.0632139	0.189642	0.568925	1.70678	5.12033	15.361	46.0829	Cytidine	NA	NC\1=N\C(=O)N(\C=C1)[C@@H]2O[C@H](CO)[C@@H](O)[C@H]2O
familial gastric-SB.mhdgc-1	NCGC00142598-05	4	NA	95.9361	547.032	121.334	103.831	134.859	110.372	108.897	124.732	102.266	132.39	115.751	97.6693	95.9361	0.000780415	0.00234124	0.00702378	0.0210713	0.0632139	0.189642	0.568925	1.70678	5.12033	15.361	46.0829	beta-Sitosterol	NA	CC[C@H](CC[C@@H](C)[C@H]1CC[C@H]2[C@@H]3C\C=C/4C[C@@H](O)CC[C@]4(C)[C@H]3CC[C@]12C)C(C)C
familial gastric-SB.mhdgc-1	NCGC00142599-02	-1.4	-6.64041	59.3387	448.579	115.189	98.3236	121.869	106.015	103.585	121.966	73.0314	125.804	56.8746	64.4575	59.3387	0.00039023	0.00117065	0.00351189	0.0105357	0.031607	0.0948209	0.284463	0.853388	2.56016	7.68049	23.0415	Stigmasterol	NA	CC[C@H](\C=C\[C@@H](C)[C@H]1CC[C@H]2[C@@H]3C\C=C/4C[C@@H](O)CC[C@]4(C)[C@H]3CC[C@]12C)C(C)C
familial gastric-SB.mhdgc-1	NCGC00142605-03	4	NA	118.966	509.332	100.575	95.3017	99.9175	98.7728	119.21	123.728	105.263	112.614	108.306	85.7926	118.966	0.000780415	0.00234124	0.00702378	0.0210713	0.0632139	0.189642	0.568925	1.70678	5.12033	15.361	46.0829	Salicin	NA	OC[C@H]1O[C@@H](OC2=CC=CC=C2CO)[C@H](O)[C@@H](O)[C@@H]1O
familial gastric-SB.mhdgc-1	NCGC00142615-03	-2.1	-4.41797	20.739	484.029	101.717	102.969	124.423	96.3696	123.437	95.881	102.476	98.7675	98.1388	69.5674	20.739	0.00156083	0.00468253	0.0140476	0.0421426	0.126428	0.379284	1.13785	3.41355	10.2407	30.722	92.1659	Epinephrine	ADRA1A	Oc1ccc(cc1O)[C@@H](O)CNC
familial gastric-SB.mhdgc-1	NCGC00142624-04	-2.4	-4.62921	47.3068	495.715	126.913	113.855	101.92	103.334	108.597	109.268	119.544	87.4086	113.368	91.0535	47.3068	0.000780415	0.00234124	0.00702378	0.0210713	0.0632139	0.189642	0.568925	1.70678	5.12033	15.361	46.0829	Lactulose	NA	OC[C@H]1O[C@@H](O[C@@H]2[C@@H](CO)O[C@](O)(CO)[C@H]2O)[C@H](O)[C@@H](O)[C@H]1O
familial gastric-SB.mhdgc-1	NCGC00159326-02	4	-4.67921	85.3141	524.511	107.326	110.834	105.689	74.8115	134.795	102.014	118.274	95.5631	105.393	103.864	85.3141	0.000780415	0.00234124	0.00702378	0.0210713	0.0632139	0.189642	0.568925	1.70678	5.12033	15.361	46.0829	Lincomycin hydrochloride	NA	Cl.O[C@@H]1[C@@H](O)[C@@H](O)[C@H](O[C@@H]1SC)[C@H](NC(=O)[C@@H]2C[C@@H](CCC)CN2C)[C@@H](C)O
familial gastric-SB.mhdgc-1	NCGC00159336-05	-3	NA	80.6543	534.596	129.153	112.734	103.117	111.665	101.838	123.939	121.896	120.735	111.244	102.402	80.6543	0.000780415	0.00234124	0.00702378	0.0210713	0.0632139	0.189642	0.568925	1.70678	5.12033	15.361	46.0829	Sulbactam	NA	CC1(C)[C@@H](N2[C@@H](CC2=O)[S+]1([O-])=O)C(O)=O
familial gastric-SB.mhdgc-1	NCGC00159337-06	2.4	-6.37921	52.0462	434.966	72.6571	71.1733	81.6826	75.0389	96.6057	93.5791	84.4454	102.608	97.7568	109.529	52.0462	0.000780415	0.00234124	0.00702378	0.0210713	0.0632139	0.189642	0.568925	1.70678	5.12033	15.361	46.0829	Efavirenz	TERT	FC(F)(F)C1(OC(=O)NC2=CC=C(Cl)C=C12)C#CC3CC3
familial gastric-SB.mhdgc-1	NCGC00159341-03	-1.4	-5.61797	73.7806	457.623	83.5337	93.7866	116.982	101.437	72.6929	124.919	116.526	73.8542	94.3262	52.099	73.7806	0.00156083	0.00468253	0.0140476	0.0421426	0.126428	0.379284	1.13785	3.41355	10.2407	30.722	92.1659	Lamivudine	TERT	NC1=NC(=O)N(C=C1)[C@@H]2O[C@H](CO)SC2
familial gastric-SB.mhdgc-1	NCGC00159346-05	4	NA	109.114	496.047	110.765	92.1085	97.2025	114.711	109.735	116.33	101.999	101.586	91.0345	96.9161	109.114	0.000780415	0.00234124	0.00702378	0.0210713	0.0632139	0.189642	0.568925	1.70678	5.12033	15.361	46.0829	Terbinafine hydrochloride	NA	CN(C\C=C\C#CC(C)(C)C)CC1=CC=CC2=C1C=CC=C2
familial gastric-SB.mhdgc-1	NCGC00159349-07	4	NA	98.5028	472.209	92.4641	115.579	96.1659	92.482	87.2275	99.2261	105.751	103.538	88.4024	98.5342	98.5028	0.000780415	0.00234124	0.00702378	0.0210713	0.0632139	0.189642	0.568925	1.70678	5.12033	15.361	46.0829	Levonorgestrel	PGR	CC[C@]12CC[C@H]3[C@@H](CCC/4=C/C(=O)CC[C@H]34)[C@@H]1CC[C@@]2(O)C#C
familial gastric-SB.mhdgc-1	NCGC00159356-02	-3	-4.57921	41.8898	457.567	107.437	91.574	95.9068	77.6425	97.3711	87.8188	98.0829	123.031	118.456	91.3594	41.8898	0.000780415	0.00234124	0.00702378	0.0210713	0.0632139	0.189642	0.568925	1.70678	5.12033	15.361	46.0829	Nandrolone phenylpropionate	NA	O=C5CC[C@H]4C(CC[C@@H]2[C@@H]4CC[C@]3(C)[C@@H](OC(=O)CCc1ccccc1)CC[C@@H]23)=C5
familial gastric-SB.mhdgc-1	NCGC00159360-02	-1.2	-5.27921	48.5474	475.866	96.1475	106.405	108.63	92.6447	118.049	113.927	125.561	132.516	77.3415	46.3421	48.5474	0.000780415	0.00234124	0.00702378	0.0210713	0.0632139	0.189642	0.568925	1.70678	5.12033	15.361	46.0829	Betamethasone dipropionate	NA	CCC(=O)OCC(=O)[C@@]4(OC(=O)CC)[C@@H](C)C[C@@H]3[C@]4(C)C[C@H](O)[C@@]2(F)[C@H]3CCC1=CC(=O)C=C[C@@]12C
familial gastric-SB.mhdgc-1	NCGC00159370-05	4	NA	90.6465	595.544	93.1987	160.749	102.533	139.698	111.864	89.0883	207.626	79.2955	121.393	137.303	90.6465	0.000780415	0.00234124	0.00702378	0.0210713	0.0632139	0.189642	0.568925	1.70678	5.12033	15.361	46.0829	Docosanol	NA	CCCCCCCCCCCCCCCCCCCCCCO
familial gastric-SB.mhdgc-1	NCGC00159406-11	-2.4	-4.72921	67.6672	465.484	88.5031	114.012	89.107	102.13	103.198	87.309	121.159	92.8572	95.5389	87.1881	67.6672	0.000780415	0.00234124	0.00702378	0.0210713	0.0632139	0.189642	0.568925	1.70678	5.12033	15.361	46.0829	Noradrenaline bitartrate monohydrate	ADRA1A	NC[C@H](O)C1=CC=C(O)C(=C1)O
familial gastric-SB.mhdgc-1	NCGC00159418-02	-1.4	-5.21797	63.8434	554.513	120.043	128.971	124.504	131.938	130.089	112.633	131.47	105.736	136.033	68.9362	63.8434	0.00156083	0.00468253	0.0140476	0.0421426	0.126428	0.379284	1.13785	3.41355	10.2407	30.722	92.1659	Tegafur	NA	FC1=CN(C(=O)NC1=O)C2CCCO2
familial gastric-SB.mhdgc-1	NCGC00159422-02	-1.4	-5.17921	81.2012	473.404	91.3643	126.119	84.7101	117.201	114.498	140.129	122.46	120.187	108.35	74.9822	81.2012	0.000780415	0.00234124	0.00702378	0.0210713	0.0632139	0.189642	0.568925	1.70678	5.12033	15.361	46.0829	Tiopronin	NA	OC(=O)CNC(=O)C(C)S
familial gastric-SB.mhdgc-1	NCGC00159438-02	4	-6.31797	92.5153	494.374	98.6532	101.178	105.178	101.894	110.233	102.562	88.176	92.5738	95.4136	103.387	92.5153	0.00156083	0.00468253	0.0140476	0.0421426	0.126428	0.379284	1.13785	3.41355	10.2407	30.722	92.1659	L-selenomethionine	NA	O=C(O)C(N)CC[Se]C
familial gastric-SB.mhdgc-1	NCGC00159453-06	-2.4	-6.72921	120.145	466.959	120.618	111.872	100.718	120.46	106.61	107.738	52.8767	132.871	96.7553	93.0882	120.145	0.000780415	0.00234124	0.00702378	0.0210713	0.0632139	0.189642	0.568925	1.70678	5.12033	15.361	46.0829	Zileuton	ALOX5	CC(N(O)C(N)=O)C1=CC2=CC=CC=C2S1
familial gastric-SB.mhdgc-1	NCGC00159455-04	-1.2	-5.56797	3.99305	277.777	80.0953	94.1035	59.5829	96.4551	74.0677	60.9007	53.1178	41.4225	18.713	9.32627	3.99305	0.00156083	0.00468253	0.0140476	0.0421426	0.126428	0.379284	1.13785	3.41355	10.2407	30.722	92.1659	Gefitinib	EGFR	COC1=CC2=NC=NC(=C2C=C1OCCCN3CCOCC3)NC4=CC=C(F)C(=C4)Cl
familial gastric-SB.mhdgc-1	NCGC00159456-06	-2.4	-4.72921	62.2829	478.222	82.7774	99.4267	112.188	113.646	115.492	130.06	133.068	101.491	115.995	94.8867	62.2829	0.000780415	0.00234124	0.00702378	0.0210713	0.0632139	0.189642	0.568925	1.70678	5.12033	15.361	46.0829	Imatinib	ABL1	CN1CCN(CC1)CC2=CC=C(C=C2)C(=O)NC3=CC=C(C)C(=C3)NC4=NC=CC(=N4)C5=CC=CN=C5
familial gastric-SB.mhdgc-1	NCGC00159459-02	-1.2	-5.87921	88.2833	570.622	158.162	137.83	127.389	127.843	130.802	138.076	118.246	115.609	83.5972	86.798	88.2833	0.000780415	0.00234124	0.00702378	0.0210713	0.0632139	0.189642	0.568925	1.70678	5.12033	15.361	46.0829	Mycophenolate mofetil	IMPDH1	Oc3c1C(=O)OCc1c(C)c(OC)c3C\C=C(/C)CCC(=O)OCCN2CCOCC2
familial gastric-SB.mhdgc-1	NCGC00159460-02	-1.2	-6.07921	37.1228	347.49	87.7217	78.8678	85.1017	88.8615	76.7383	107.126	73.3484	52.782	46.1207	54.1811	37.1228	0.000780415	0.00234124	0.00702378	0.0210713	0.0632139	0.189642	0.568925	1.70678	5.12033	15.361	46.0829	Indinavir	NA	O[C@H](CN1CCN(C[C@H]1C(=O)NC(C)(C)C)Cc2cccnc2)C[C@@H](Cc3ccccc3)C(=O)N[C@H]4c5ccccc5C[C@H]4O.O=S(=O)(O)O
familial gastric-SB.mhdgc-1	NCGC00159461-03	-1.1	-6.02921	20.4648	355.762	93.225	124.259	89.2579	109.684	80.6857	103.653	60.8746	49.9159	40.946	28.0017	20.4648	0.000780415	0.00234124	0.00702378	0.0210713	0.0632139	0.189642	0.568925	1.70678	5.12033	15.361	46.0829	Amprenavir	NA	[H][C@@](O)(CN(CC(C)C)[S+]([O-])(=O)C1=CC=C(N)C=C1)[C@]([H])(CC2=CC=CC=C2)NC(=O)O[C@@]3([H])CCOC3
familial gastric-SB.mhdgc-1	NCGC00159483-03	-1.2	-5.12921	63.4372	476.47	95.2135	101.006	116.325	98.594	118.911	104.127	118.513	102.094	104.016	51.0136	63.4372	0.000780415	0.00234124	0.00702378	0.0210713	0.0632139	0.189642	0.568925	1.70678	5.12033	15.361	46.0829	Hydroxychloroquine sulfate	MAP1LC3A	CCN(CCO)CCCC(C)NC1=CC=NC2=CC(=CC=C12)Cl
familial gastric-SB.mhdgc-1	NCGC00159489-04	4	-7.42921	102.526	496.328	90.8827	118.461	72.0062	84.2633	116.617	120.012	94.201	118.747	120.159	95.5044	102.526	0.000780415	0.00234124	0.00702378	0.0210713	0.0632139	0.189642	0.568925	1.70678	5.12033	15.361	46.0829	Chloramphenicol Palmitate	NA	O=[N+]([O-])c1ccc(cc1)[C@@H](O)[C@@H](COC(=O)CCCCCCCCCCCCCCC)NC(=O)C(Cl)Cl
familial gastric-SB.mhdgc-1	NCGC00159491-05	1.4	-7.97921	135.914	568.78	98.9585	108.053	104.187	126.667	120.996	134.812	107.595	124.85	121.968	115.45	135.914	0.000780415	0.00234124	0.00702378	0.0210713	0.0632139	0.189642	0.568925	1.70678	5.12033	15.361	46.0829	Rimantadine	NA	CC(N)C12CC3CC(CC(C3)C1)C2
familial gastric-SB.mhdgc-1	NCGC00159508-05	-2.4	-4.77921	48.9213	471.054	88.039	87.323	112.753	97.608	112.38	114.599	110.708	108.315	93.0029	78.4824	48.9213	0.000780415	0.00234124	0.00702378	0.0210713	0.0632139	0.189642	0.568925	1.70678	5.12033	15.361	46.0829	Rose Bengal disodium	NA	[O-]C(=O)C1=C(C(=C(Cl)C(=C1Cl)Cl)Cl)C/2=C/3\C=C(I)/C(=O)/C(=C3OC4=C2C=C(I)C(=C4I)[O-])I
familial gastric-SB.mhdgc-1	NCGC00159509-02	4	-7.42921	98.4951	542.453	124.709	114.685	127.24	124.148	106.026	114.632	100.316	121.04	111.88	98.0436	98.4951	0.000780415	0.00234124	0.00702378	0.0210713	0.0632139	0.189642	0.568925	1.70678	5.12033	15.361	46.0829	Perindopril	ACE	O=C(OCC)[C@H](CCC)N[C@@H](C)C(=O)N1[C@@H](C[C@@H]2CCCC[C@H]12)C(=O)O
familial gastric-SB.mhdgc-1	NCGC00159510-04	-2.4	-5.37921	75.4789	455.801	88.7037	124.043	109.143	123.3	101.285	113.38	110.065	93.0512	92.0302	107.694	75.4789	0.000780415	0.00234124	0.00702378	0.0210713	0.0632139	0.189642	0.568925	1.70678	5.12033	15.361	46.0829	Aripiprazole	HTR2A	ClC1=CC=CC(=C1Cl)N2CCN(CCCCOC3=CC=C4CCC(=O)NC4=C3)CC2
familial gastric-SB.mhdgc-1	NCGC00159513-02	-3	-4.42921	4.42023	516.199	107.976	102.277	97.1368	118.267	119.098	101.952	133.526	119.893	108.431	124.795	4.42023	0.000780415	0.00234124	0.00702378	0.0210713	0.0632139	0.189642	0.568925	1.70678	5.12033	15.361	46.0829	Cefprozil	NA	O.Oc1ccc(cc1)[C@@H](N)C(=O)N[C@@H]3C(=O)N2C(=C(C=CC)CS[C@@H]23)C(=O)O
familial gastric-SB.mhdgc-1	NCGC00159515-02	4	-5.32921	117.149	640.141	134.766	128.632	140.614	150.782	138.362	142.668	124.301	137.245	125.35	119.062	117.149	0.000780415	0.00234124	0.00702378	0.0210713	0.0632139	0.189642	0.568925	1.70678	5.12033	15.361	46.0829	Zopiclone	GABRA1	CN1CCN(CC1)C(=O)O[C@H]4c2nccnc2C(=O)N4c3ccc(Cl)cn3
familial gastric-SB.mhdgc-1	NCGC00159518-04	-2.4	-4.67921	68.7341	545.177	119.405	102.339	117.989	118.749	141.38	133.743	115.127	109.699	101.936	102.504	68.7341	0.000780415	0.00234124	0.00702378	0.0210713	0.0632139	0.189642	0.568925	1.70678	5.12033	15.361	46.0829	Rabeprazole	NA	COCCCOC1=CC=NC(=C1C)C[S+]([O-])C2=NC3=CC=CC=C3[N-]2
familial gastric-SB.mhdgc-1	NCGC00159521-05	4	-7.84041	124.311	607.932	115.647	115.77	96.8581	110.69	128.961	113.017	116.575	129.402	119.914	135.342	124.311	0.00039023	0.00117065	0.00351189	0.0105357	0.031607	0.0948209	0.284463	0.853388	2.56016	7.68049	23.0415	Zoledronic acid monohydrate	FDPS	OC(C[N]1C=CN=C1)([P](O)(O)=O)[P](O)(O)=O
familial gastric-SB.mhdgc-1	NCGC00159541-02	-1.2	-5.57921	80.2814	490.519	97.002	97.5306	122.48	115.173	108.35	117.843	109.248	106.49	78.3607	78.0004	80.2814	0.000780415	0.00234124	0.00702378	0.0210713	0.0632139	0.189642	0.568925	1.70678	5.12033	15.361	46.0829	S-Trityl-L-cysteine	KIF11	N[C@H](CSC(C1=CC=CC=C1)(C2=CC=CC=C2)C3=CC=CC=C3)C(O)=O
familial gastric-SB.mhdgc-1	NCGC00159544-02	-2.1	-4.57921	5.91612	509.771	118.231	104.219	134.825	110.031	115.538	122.861	110.035	112.047	96.8868	99.4758	5.91612	0.000780415	0.00234124	0.00702378	0.0210713	0.0632139	0.189642	0.568925	1.70678	5.12033	15.361	46.0829	Zaldaride maleate	CALM1	CC1(CN2CCC(CC2)N3C(=O)NC4=C3C=CC=C4)OCC5=CC=CC=C5[N]6C=CC=C16
familial gastric-SB.mhdgc-1	NCGC00159559-01	1.4	-7.02921	127.384	555.018	101.934	111.625	86.1234	112.09	108.978	116.81	140.488	122.782	118.214	122.035	127.384	0.000780415	0.00234124	0.00702378	0.0210713	0.0632139	0.189642	0.568925	1.70678	5.12033	15.361	46.0829	Eplerenone	NR3C2	[H][C@@]12CC[C@@]3(CCC(=O)O3)[C@@]1(C)C[C@H]4O[C@@]45[C@@]2([H])[C@@H](CC6=CC(=O)CC[C@]56C)C(=O)OC
familial gastric-SB.mhdgc-1	NCGC00159570-01	-2.3	-4.72921	0.154397	371.465	37.5379	88.7221	93.2574	108.905	100.614	109.614	96.9038	48.1513	109.321	67.3383	0.154397	0.000780415	0.00234124	0.00702378	0.0210713	0.0632139	0.189642	0.568925	1.70678	5.12033	15.361	46.0829	RITA	MDM2	OCC1=CC=C(S1)C2=CC=C(O2)C3=CC=C(CO)S3
familial gastric-SB.mhdgc-1	NCGC00159574-02	-2.3	-4.42921	11.7122	465.895	98.5304	105.612	131.427	64.9146	111.955	106.848	159.094	79.5037	97.1579	129.885	11.7122	0.000780415	0.00234124	0.00702378	0.0210713	0.0632139	0.189642	0.568925	1.70678	5.12033	15.361	46.0829	ZM 44739	AURKA	COC1=C(OCCCN2CCOCC2)C=C3N=CN=C(NC4=CC=C(NC(=O)C5=CC=CC=C5)C=C4)C3=C1
familial gastric-SB.mhdgc-1	NCGC00160162-03	-1.3	-8.92921	87.9443	433.488	125.993	88.4028	131.351	87.6017	101.138	101.584	107.958	79.8442	49.6657	90.8531	87.9443	0.000780415	0.00234124	0.00702378	0.0210713	0.0632139	0.189642	0.568925	1.70678	5.12033	15.361	46.0829	Hordenine	NA	CN(C)CCC1=CC=C(O)C=C1
familial gastric-SB.mhdgc-1	NCGC00160163-01	4	-7.57921	100.813	568.87	110.075	101.127	117.834	110.96	125.838	112.152	119.18	125.831	128.954	124.111	100.813	0.000780415	0.00234124	0.00702378	0.0210713	0.0632139	0.189642	0.568925	1.70678	5.12033	15.361	46.0829	Diosgenin	PTGS2	C[C@H]1C2C(CC3C4CC=C5CC(O)CCC5(C)C4CCC23C)O[C@]16CC[C@@H](C)CO6
familial gastric-SB.mhdgc-1	NCGC00160165-01	1.4	-8.97921	114.87	538.714	78.8823	138.274	98.9343	116.438	105.831	140.021	93.9093	122.611	100.155	147.996	114.87	0.000780415	0.00234124	0.00702378	0.0210713	0.0632139	0.189642	0.568925	1.70678	5.12033	15.361	46.0829	(+)-Usniacin	NA	CC(=O)C1=C(O)C(C)=C(O)C2=C1OC3=CC(=O)C(C(C)=O)=C(O)C23C
familial gastric-SB.mhdgc-1	NCGC00160217-02	-3	-4.42921	86.9662	597.745	107.445	127.046	126.166	116.715	128.044	128.128	119.662	123.84	135.477	144.074	86.9662	0.000780415	0.00234124	0.00702378	0.0210713	0.0632139	0.189642	0.568925	1.70678	5.12033	15.361	46.0829	Sophocarpine	KCNH2	O=C1\C=C/C[C@@H]2[C@H]3CCCN4CCC[C@@H](CN12)[C@@H]34
familial gastric-SB.mhdgc-1	NCGC00160275-01	-2.1	-5.12921	9.08195	517.064	142.423	117.303	140.921	130.563	129.673	134.758	121.56	110.609	60.5514	61.3503	9.08195	0.000780415	0.00234124	0.00702378	0.0210713	0.0632139	0.189642	0.568925	1.70678	5.12033	15.361	46.0829	Resistomycin	POLR2A	CC1=C2C(O)=CC3=C4C2=C(C(O)=C1)C(=O)C5=C4C(=C(O)C=C5O)C(=O)C3(C)C
familial gastric-SB.mhdgc-1	NCGC00160391-02	-1.1	-5.42921	5.72274	346.764	90.8155	98.7594	94.9827	69.3791	121.674	89.69	133.374	82.8694	29.5647	4.8901	5.72274	0.000780415	0.00234124	0.00702378	0.0210713	0.0632139	0.189642	0.568925	1.70678	5.12033	15.361	46.0829	Auranofin	TXNRD1	CC[P](CC)(CC)=[Au]S[C@@H]1OC(COC(C)=O)[C@@H](OC(C)=O)[C@H](OC(C)=O)C1OC(C)=O
familial gastric-SB.mhdgc-1	NCGC00160391-05	-1.1	-6.17921	1.17096	344.793	136.199	113.942	120.935	119.586	99.214	107.935	76.5507	11.1432	3.15559	1.41808	1.17096	0.000780415	0.00234124	0.00702378	0.0210713	0.0632139	0.189642	0.568925	1.70678	5.12033	15.361	46.0829	Auranofin	TXNRD1	CC[P](CC)(CC)=[Au]S[C@@H]1OC(COC(C)=O)[C@@H](OC(C)=O)[C@H](OC(C)=O)C1OC(C)=O
familial gastric-SB.mhdgc-1	NCGC00160396-02	4	NA	114.203	562.631	115.647	107.93	116.751	106.285	109.408	129.583	105.187	139.18	135.527	105.962	114.203	0.000780415	0.00234124	0.00702378	0.0210713	0.0632139	0.189642	0.568925	1.70678	5.12033	15.361	46.0829	Pravadoline	MT-CO1	COC1=CC=C(C=C1)C(=O)C2=C(C)[N](CCN3CCOCC3)C4=CC=CC=C24
familial gastric-SB.mhdgc-1	NCGC00160397-01	-3	-4.42921	76.752	521.204	109.708	84.0472	108.063	110.143	95.663	110.419	155.742	121.056	116.991	131.344	76.752	0.000780415	0.00234124	0.00702378	0.0210713	0.0632139	0.189642	0.568925	1.70678	5.12033	15.361	46.0829	Irsogladine maleate	CHRM1	Nc1nc(nc(N)n1)c2cc(Cl)ccc2Cl.O=C(O)/C=C\C(=O)O
familial gastric-SB.mhdgc-1	NCGC00160398-04	4	NA	93.0651	467.203	110.267	95.7661	79.0514	119.825	104.401	94.7674	94.7988	104.346	85.986	91.6925	93.0651	0.000780415	0.00234124	0.00702378	0.0210713	0.0632139	0.189642	0.568925	1.70678	5.12033	15.361	46.0829	Nafamostat mesilate	TPSAB1	NC(=N)NC1=CC=C(C=C1)C(=O)OC2=CC=C3C=C(C=CC3=C2)C(N)=N
familial gastric-SB.mhdgc-1	NCGC00160421-02	1.4	-8.97921	101.873	565.774	92.3922	134.712	127.041	119.274	91.9673	118.663	122.621	127.455	127.084	108.491	101.873	0.000780415	0.00234124	0.00702378	0.0210713	0.0632139	0.189642	0.568925	1.70678	5.12033	15.361	46.0829	Tetrabenazine	SLC18A2	COC1=C(OC)C=C2C3CC(=O)C(CC(C)C)CN3CCC2=C1
familial gastric-SB.mhdgc-1	NCGC00160428-02	-1.2	-6.27921	70.3286	467.648	121.254	106.408	140.063	117.584	97.6787	104.81	95.3227	79.9794	76.0587	61.2253	70.3286	0.000780415	0.00234124	0.00702378	0.0210713	0.0632139	0.189642	0.568925	1.70678	5.12033	15.361	46.0829	Indibulin	TUBB	ClC1=CC=C(C[N]2C=C(C(=O)C(=O)NC3=CC=NC=C3)C4=CC=CC=C24)C=C1
familial gastric-SB.mhdgc-1	NCGC00160514-03	1.4	-7.47921	102.614	566.114	109.985	111.289	99.1423	82.4822	154.022	99.7085	115.176	128.025	241.557	133.864	102.614	0.000780415	0.00234124	0.00702378	0.0210713	0.0632139	0.189642	0.568925	1.70678	5.12033	15.361	46.0829	Idebenone	NA	COC\1=C(/OC)C(=O)\C(=C(C)/C1=O)CCCCCCCCCCO
familial gastric-SB.mhdgc-1	NCGC00160515-03	4	-5.37921	103.807	588.3	115.78	123.372	118.406	111.63	135.564	121.332	151.285	136.469	110.37	149.679	103.807	0.000780415	0.00234124	0.00702378	0.0210713	0.0632139	0.189642	0.568925	1.70678	5.12033	15.361	46.0829	Acarbose	GAA	C[C@H]1O[C@H](O[C@H]2[C@H](O)[C@@H](O)[C@H](O[C@@H]2CO)O[C@H]3[C@H](O)[C@@H](O)C(O)O[C@@H]3CO)[C@H](O)[C@@H](O)[C@@H]1N[C@H]4\C=C(CO)/[C@@H](O)[C@H](O)[C@H]4O
familial gastric-SB.mhdgc-1	NCGC00160519-02	4	NA	135.655	588.907	106.974	113.163	126.295	114.702	136.983	117.749	103.118	153.561	125.758	111.575	135.655	0.000780415	0.00234124	0.00702378	0.0210713	0.0632139	0.189642	0.568925	1.70678	5.12033	15.361	46.0829	Acipimox	NA	CC1=[N+]([O-])C=C(N=C1)C(O)=O
familial gastric-SB.mhdgc-1	NCGC00160527-05	2.4	-5.32921	146.615	572.024	106.683	100.215	121.764	112.794	129.042	110.755	110.613	104.391	132.326	99.1254	146.615	0.000780415	0.00234124	0.00702378	0.0210713	0.0632139	0.189642	0.568925	1.70678	5.12033	15.361	46.0829	Mosapride citrate	HTR4	CCOC1=CC(=C(Cl)C=C1C(=O)NCC2CN(CCO2)CC3=CC=C(F)C=C3)N
familial gastric-SB.mhdgc-1	NCGC00160529-05	1.4	-7.87921	130.727	536.125	87.6185	102.933	79.892	123.049	105.217	104.893	125.013	128.339	125.213	110.237	130.727	0.000780415	0.00234124	0.00702378	0.0210713	0.0632139	0.189642	0.568925	1.70678	5.12033	15.361	46.0829	Tizanidine hydrochloride	ADRA2A	ClC1=C(N\C2=N\CCN2)C3=NSN=C3C=C1
familial gastric-SB.mhdgc-1	NCGC00160530-03	-2.1	-4.62921	3.26008	432.036	77.8764	107.228	104.654	115.898	88.7214	129.33	129.927	96.1354	93.2832	92.0705	3.26008	0.000780415	0.00234124	0.00702378	0.0210713	0.0632139	0.189642	0.568925	1.70678	5.12033	15.361	46.0829	Toremifene	ESR1	CN(C)CCOC1=CC=C(C=C1)/C(=C(/CCCl)C2=CC=CC=C2)C3=CC=CC=C3
familial gastric-SB.mhdgc-1	NCGC00160531-01	-2.4	-4.72921	68.4235	510.237	108.313	97.7659	120.741	108.97	113.189	77.2375	117.327	111.491	92.2042	99.01	68.4235	0.000780415	0.00234124	0.00702378	0.0210713	0.0632139	0.189642	0.568925	1.70678	5.12033	15.361	46.0829	Atorvastatin calcium	HMGCR	[H][C@@](O)(CCN1C(C(C)C)=C(C(=O)NC2=CC=CC=C2)C(=C1C3=CC=C(F)C=C3)C4=CC=CC=C4)C[C@@]([H])(O)CC([O-])=O
familial gastric-SB.mhdgc-1	NCGC00160670-04	-2.3	-4.97921	50.7058	489.288	88.8302	146.043	134.476	121.752	119.884	133.034	123.103	120.121	89.7505	81.2392	50.7058	0.000780415	0.00234124	0.00702378	0.0210713	0.0632139	0.189642	0.568925	1.70678	5.12033	15.361	46.0829	Mecarbinate	NA	CCOC(=O)C1=C(C)[N](C)C2=CC=C(O)C=C12
familial gastric-SB.mhdgc-1	NCGC00161290-05	-2.2	-4.67921	57.3216	521.947	112.814	104.05	107.12	109.667	118.21	130.564	108.012	121.573	107.063	98.3688	57.3216	0.000780415	0.00234124	0.00702378	0.0210713	0.0632139	0.189642	0.568925	1.70678	5.12033	15.361	46.0829	16,16-dimethyl PGE2	NA	CCCCC(C)(C)[C@H](O)/C=C/[C@H]1[C@H](O)CC(=O)[C@@H]1C\C=C/CCCC(O)=O
familial gastric-SB.mhdgc-1	NCGC00161327-05	-1.1	-6.52921	40.5247	436.714	128.822	119.267	114.434	126.56	119.995	108.555	60.3344	60.4504	59.0729	58.9574	40.5247	0.000780415	0.00234124	0.00702378	0.0210713	0.0632139	0.189642	0.568925	1.70678	5.12033	15.361	46.0829	Calcitriol	VDR	C[C@H](CCCC(C)(C)O)[C@H]1CC[C@H]2C(/CCC[C@]12C)=C/C=C3/C[C@@H](O)C[C@H](O)C3=C
familial gastric-SB.mhdgc-1	NCGC00161398-01	1.3	-8.72921	88.37	520.712	56.0122	90.7874	112.574	113.717	139.917	85.4786	102.477	133.04	123.593	102.761	88.37	0.000780415	0.00234124	0.00702378	0.0210713	0.0632139	0.189642	0.568925	1.70678	5.12033	15.361	46.0829	GW-441756	NTRK1	CN1C=C(\C=C2/C(=O)NC3=CC=CN=C23)C4=C1C=CC=C4
familial gastric-SB.mhdgc-1	NCGC00161408-02	-2.2	-4.72921	60.7742	531.117	114.613	121.236	116.583	114.782	109.009	115.664	101.356	134.813	111.237	96.2813	60.7742	0.000780415	0.00234124	0.00702378	0.0210713	0.0632139	0.189642	0.568925	1.70678	5.12033	15.361	46.0829	anagrelide	PDE3A	ClC1=CC=C2N/C3=N/C(=O)CN3CC2=C1Cl
familial gastric-SB.mhdgc-1	NCGC00161410-02	-1.2	-5.52921	36.3152	401.49	97.0296	82.0168	82.2302	97.8637	103.696	111.417	117.686	76.6863	57.7625	42.7568	36.3152	0.000780415	0.00234124	0.00702378	0.0210713	0.0632139	0.189642	0.568925	1.70678	5.12033	15.361	46.0829	CCT-018159	HSP90AB1	CCC1=C(O)C=C(O)C(=C1)C2=NNC(C)=C2C3=CC4=C(OCCO4)C=C3
familial gastric-SB.mhdgc-1	NCGC00161414-02	-3	-4.47921	75.4217	558.61	116.115	128.241	92.8106	117.854	125.062	135.868	153.508	111.896	117.888	115.922	75.4217	0.000780415	0.00234124	0.00702378	0.0210713	0.0632139	0.189642	0.568925	1.70678	5.12033	15.361	46.0829	Tropisetron	HTR3A	CN1[C@H]2CC[C@@H]1CC(C2)OC(=O)C3=C[NH]C4=CC=CC=C34
familial gastric-SB.mhdgc-1	NCGC00161418-02	-1.1	-5.42921	4.72472	415.993	87.919	107.329	119.104	129.182	120.815	113.82	91.8571	106.212	31.2981	5.59146	4.72472	0.000780415	0.00234124	0.00702378	0.0210713	0.0632139	0.189642	0.568925	1.70678	5.12033	15.361	46.0829	JTC-801	OPRL1	CCC1=CC=C(OCC2=C(C=CC=C2)C(=O)NC3=CC4=C(C=C3)N=C(C)C=C4N)C=C1
familial gastric-SB.mhdgc-1	NCGC00161419-03	-1.4	-6.27921	18.6981	345.316	75.3082	89.6343	82.5301	101.963	100.557	96.9547	59.0577	94.3981	40.213	54.8126	18.6981	0.000780415	0.00234124	0.00702378	0.0210713	0.0632139	0.189642	0.568925	1.70678	5.12033	15.361	46.0829	Trimetrexate	DHFR	COC1=C(OC)C(=CC(=C1)NCC2=C(C)C3=C(C=C2)N=C(N)N=C3N)OC
familial gastric-SB.mhdgc-1	NCGC00161599-11	4	NA	98.638	544.211	104.125	112.686	125.49	104.416	117.444	113.112	122.294	104.393	101.177	130.896	98.638	0.000780415	0.00234124	0.00702378	0.0210713	0.0632139	0.189642	0.568925	1.70678	5.12033	15.361	46.0829	Troglitazone	CCL2	CC1=C(O)C(=C2CCC(C)(COC3=CC=C(CC4SC(=O)NC4=O)C=C3)OC2=C1C)C
familial gastric-SB.mhdgc-1	NCGC00161602-05	4	-4.92921	83.9523	507.046	111.688	95.692	102.238	108.275	112.021	104.215	123.555	106.933	119.469	86.2674	83.9523	0.000780415	0.00234124	0.00702378	0.0210713	0.0632139	0.189642	0.568925	1.70678	5.12033	15.361	46.0829	Doxycycline	MMP1	C[C@@H]1[C@H]\2[C@H](O)[C@H]3[C@H](N(C)C)\C(=C(C(N)=O)/C(=O)[C@@]3(O)\C(=C2C(=O)C4=C(O)C=CC=C14)O)O
familial gastric-SB.mhdgc-1	NCGC00161630-02	-3	-4.92921	114.852	539.945	112.744	111.263	118.234	113.647	108.768	115.26	122.832	119.468	134.957	83.1315	114.852	0.000780415	0.00234124	0.00702378	0.0210713	0.0632139	0.189642	0.568925	1.70678	5.12033	15.361	46.0829	Novobiocin sodium	HSP90AB1	CO[C@@H]1[C@@H](OC(N)=O)[C@@H](O)[C@H](OC2=CC=C3\C(=C(NC(=O)C4=CC=C([O-])C(=C4)CC=C(C)C)/C(=O)OC3=C2C)O)OC1(C)C
familial gastric-SB.mhdgc-1	NCGC00161634-07	4	-7.82921	90.478	459.866	104.871	98.7685	103.266	95.338	93.5713	87.6662	90.9396	95.1994	104.92	89.7727	90.478	0.000780415	0.00234124	0.00702378	0.0210713	0.0632139	0.189642	0.568925	1.70678	5.12033	15.361	46.0829	Artemisinin	PfATP6	C[C@@H]1CC[C@H]2[C@@H](C)C(=O)O[C@@H]3O[C@@]4(C)CC[C@@H]1[C@@]23OO4
familial gastric-SB.mhdgc-1	NCGC00161641-04	-1.1	-6.32921	24.8805	417.474	116.134	110.594	126.351	122.859	125.93	112.296	69.3579	37.7393	59.7842	37.7173	24.8805	0.000780415	0.00234124	0.00702378	0.0210713	0.0632139	0.189642	0.568925	1.70678	5.12033	15.361	46.0829	Sinomenine	NA	COC/1=C/[C@@H]2[C@@H]3CC4=C(C(=C(OC)C=C4)O)[C@]2(CCN3C)CC1=O
familial gastric-SB.mhdgc-1	NCGC00161670-06	-1.4	-5.72921	82.191	487.768	91.4028	107.404	114.905	121.135	112.077	111.214	105.16	98.2767	76.3734	82.8705	82.191	0.000780415	0.00234124	0.00702378	0.0210713	0.0632139	0.189642	0.568925	1.70678	5.12033	15.361	46.0829	Pepstatin	NA	OC(=O)C[C@H](O)[C@@H](NC(=O)[C@H](C)NC(=O)C[C@H](O)[C@H](CC(C)C)NC(=O)[C@@H](NC(=O)[C@@H](NC(=O)CC(C)C)C(C)C)C(C)C)CC(C)C
familial gastric-SB.mhdgc-1	NCGC00161679-01	-1.1	-6.32921	3.20278	329.752	103.763	114.466	105.891	129.336	126.25	103.306	45.5507	4.54516	4.71609	3.34569	3.20278	0.000780415	0.00234124	0.00702378	0.0210713	0.0632139	0.189642	0.568925	1.70678	5.12033	15.361	46.0829	MG-132	PSMD1	CC(C)C[C@H](NC(=O)[C@H](CC(C)C)NC(=O)[C@H](CC(C)C)NC(=O)OCC1=CC=CC=C1)C=O
familial gastric-SB.mhdgc-1	NCGC00161703-02	-1.1	-5.17921	2.70501	404.187	94.4609	103.728	105.212	112.131	116.606	89.2066	104.252	85.1988	61.81	20.209	2.70501	0.000780415	0.00234124	0.00702378	0.0210713	0.0632139	0.189642	0.568925	1.70678	5.12033	15.361	46.0829	NCGC00161703	NFKB1	COC1=CC=CC2=C1C(=NC(=N2)C3=CC=CS3)NN4C(=O)\C=C(C)/C4=O
familial gastric-SB.mhdgc-1	NCGC00161825-02	-2.2	-4.77921	48.2113	472.899	93.7325	111.613	102.411	105.599	114.872	117.674	105.155	85.8877	92.5775	80.809	48.2113	0.000780415	0.00234124	0.00702378	0.0210713	0.0632139	0.189642	0.568925	1.70678	5.12033	15.361	46.0829	GSK-3965	ABCA1	OC(=O)CC1=CC=CC(=C1)OCCCN(CC(C2=CC=CC=C2)C3=CC=CC=C3)CC4=CC=CC(=C4Cl)C(F)(F)F
familial gastric-SB.mhdgc-1	NCGC00161834-01	-2.4	-4.87921	78.5602	511.88	111.013	99.6761	109.251	122.545	131.694	97.514	105.57	105.74	110.477	89.7632	78.5602	0.000780415	0.00234124	0.00702378	0.0210713	0.0632139	0.189642	0.568925	1.70678	5.12033	15.361	46.0829	Budesonide	NA	[H][C@@]12CC3OC(CCC)O[C@@]3(C(=O)CO)[C@@]1(C)CC(O)[C@@]4([H])[C@@]2([H])CCC5=CC(=O)C=C[C@]45C
familial gastric-SB.mhdgc-1	NCGC00161923-04	-1.2	-6.47921	45.896	380.977	115.828	115.018	88.8351	120.763	80.1728	102.482	59.3577	54.7544	45.1679	47.6711	45.896	0.000780415	0.00234124	0.00702378	0.0210713	0.0632139	0.189642	0.568925	1.70678	5.12033	15.361	46.0829	Picropodophyllin	IGFR1	COC1=C(OC)C(=CC(=C1)[C@H]2[C@H]3[C@H](COC3=O)[C@@H](O)C4=C2C=C5OCOC5=C4)OC
familial gastric-SB.mhdgc-1	NCGC00161927-03	-1.2	-7.37921	44.7469	357.294	103.819	104.283	104.987	101.41	65.8346	70.4518	63.3604	50.9084	59.2486	50.7633	44.7469	0.000780415	0.00234124	0.00702378	0.0210713	0.0632139	0.189642	0.568925	1.70678	5.12033	15.361	46.0829	4-Demethylepipodophyllotoxin	TUBB	COC1=C(O)C(=CC(=C1)[C@H]2C3C(COC3=O)[C@H](O)C4=C2C=C5OCOC5=C4)OC
familial gastric-SB.mhdgc-1	NCGC00162073-05	-2.1	-4.87921	4.92293	454.854	111.536	119.928	118.902	128.429	120.939	99.6648	102.065	87.9599	62.8597	53.9875	4.92293	0.000780415	0.00234124	0.00702378	0.0210713	0.0632139	0.189642	0.568925	1.70678	5.12033	15.361	46.0829	H-89	AKT1	[O-][S+](=O)(NCCNC\C=C\C1=CC=C(Br)C=C1)C2=CC=CC3=CN=CC=C23
familial gastric-SB.mhdgc-1	NCGC00162094-04	-2.4	-5.27921	60.0452	512.271	144.499	112.313	111.413	109.722	126.854	138.055	105.53	91.6173	107.148	64.2858	60.0452	0.000780415	0.00234124	0.00702378	0.0210713	0.0632139	0.189642	0.568925	1.70678	5.12033	15.361	46.0829	Betamethasone	NA	C[C@H]1CC2C3CCC/4=C/C(=O)/C=C\[C@]4(C)[C@@]3(F)[C@@H](O)C[C@]2(C)[C@@]1(O)C(=O)CO
familial gastric-SB.mhdgc-1	NCGC00162142-03	4	-4.87921	96.9111	478.543	102.489	104.486	88.3474	99.8748	139.945	102.703	94.4604	126.485	107.661	80.3101	96.9111	0.000780415	0.00234124	0.00702378	0.0210713	0.0632139	0.189642	0.568925	1.70678	5.12033	15.361	46.0829	SD-169	MAPK14	NC(=O)C1=CC=C2[NH]C=CC2=C1
familial gastric-SB.mhdgc-1	NCGC00162225-05	1.4	-7.07921	130.389	563.796	102.341	105.21	104.865	118.523	109.262	111.303	135.97	111.66	133.096	125.726	130.389	0.000780415	0.00234124	0.00702378	0.0210713	0.0632139	0.189642	0.568925	1.70678	5.12033	15.361	46.0829	L-tetramisol	CHRNA3	C1CN\2C[C@@H](\N=C2S1)C3=CC=CC=C3
familial gastric-SB.mhdgc-1	NCGC00162249-04	-2.2	-4.62921	25.8639	473.331	97.0299	101.437	102.531	119.974	82.8192	113.455	115.061	112.765	87.2202	93.4248	25.8639	0.000780415	0.00234124	0.00702378	0.0210713	0.0632139	0.189642	0.568925	1.70678	5.12033	15.361	46.0829	MK-886	ALOX5AP	CC(C)C1=CC=C2[N](CC3=CC=C(Cl)C=C3)C(=C(SC(C)(C)C)C2=C1)CC(C)(C)C([O-])=O
familial gastric-SB.mhdgc-1	NCGC00162288-06	-1.4	-5.52921	47.6963	424.668	86.6854	81.7568	121.566	92.2785	80.9008	105.694	97.292	102.164	57.9401	79.7362	47.6963	0.000780415	0.00234124	0.00702378	0.0210713	0.0632139	0.189642	0.568925	1.70678	5.12033	15.361	46.0829	Valproic acid sodium salt	GSK3B	CCCC(CCC)C([O-])=O
familial gastric-SB.mhdgc-1	NCGC00162381-03	-1.1	-6.97921	2.36607	236.584	104.78	92.6428	105.015	93.3145	69.6324	38.848	13.6171	11.6983	9.07784	8.26151	2.36607	0.000780415	0.00234124	0.00702378	0.0210713	0.0632139	0.189642	0.568925	1.70678	5.12033	15.361	46.0829	Thapsigargin	PRKCA	[H][C@]12[C@H](OC(=O)CCCCCCC)[C@@H](OC(=O)C(\C)=C/C)C(C)=C1[C@@H]3OC(=O)[C@@](C)(O)[C@@]3(O)[C@H](C[C@]2(C)OC(C)=O)OC(=O)CCC
familial gastric-SB.mhdgc-1	NCGC00162383-02	1.4	-7.47921	73.2176	503.248	118.344	62.9763	132.916	88.0754	131.115	101.989	114.457	124.278	105.551	121.72	73.2176	0.000780415	0.00234124	0.00702378	0.0210713	0.0632139	0.189642	0.568925	1.70678	5.12033	15.361	46.0829	Vancomycin hydrochloride	NA	CN[C@H](CC(C)C)C(=O)N[C@@H]1[C@H](O)C2=CC=C(OC3=CC4=CC(=C3O[C@@H]5O[C@H](CO)[C@@H](O)[C@H](O)[C@H]5O[C@H]6C[C@](C)(N)[C@H](O)[C@H](C)O6)OC7=C(Cl)C=C(C=C7)[C@@H](O)[C@@H]8NC(=O)[C@H](NC(=O)[C@@H]4NC(=O)[C@H](CC(N)=O)NC1=O)C9=CC=C(O)C(=C9)C%10=C(C=C(O)C=C%10O)[C@H](NC8=O)C(O)=O)C(=C2)Cl
familial gastric-SB.mhdgc-1	NCGC00162385-05	1.4	-8.67921	96.098	450.286	55.7162	80.5872	83.1619	109.313	96.0169	90.763	91.8311	99.6946	140.627	106.332	96.098	0.000780415	0.00234124	0.00702378	0.0210713	0.0632139	0.189642	0.568925	1.70678	5.12033	15.361	46.0829	Olprinone	PDE3A	C\C1=C(\C=C(C#N)/C(=O)N1)C2=C[N]3C=CN=C3C=C2
familial gastric-SB.mhdgc-1	NCGC00162409-03	-1.2	-8.77921	2.65175	111.251	77.8802	29.4274	22.2752	17.3751	19.1118	23.1185	26.473	18.3024	21.0285	15.5956	2.65175	0.000780415	0.00234124	0.00702378	0.0210713	0.0632139	0.189642	0.568925	1.70678	5.12033	15.361	46.0829	Bafilomycin A1	NA	CO[C@H]1\C=C/C=C(/C)C[C@H](C)[C@H](O)[C@H](C)\C=C(C)/C=C(/OC)C(=O)O[C@@H]1[C@@H](C)[C@@H](O)[C@H](C)[C@@]2(O)C[C@@H](O)[C@H](C)[C@H](O2)C(C)C
familial gastric-SB.mhdgc-1	NCGC00162423-04	4	-5.02921	24.2209	135.691	26.1525	30.3951	26.643	30.3429	26.7642	29.0549	28.0729	34.1942	30.4447	21.4988	24.2209	0.000780415	0.00234124	0.00702378	0.0210713	0.0632139	0.189642	0.568925	1.70678	5.12033	15.361	46.0829	Mithramycin	ADH1A	CO[C@@H]([C@@H]1CC2=C(C(=C3C(=C(C)C(=CC3=C2)C[C@H]4C[C@H](O[C@H]5C[C@@H](O)[C@H](O)[C@@H](C)O5)[C@@H](O)[C@@H](C)O4)O)O)C(=O)[C@H]1O[C@@H]6C[C@H](O[C@@H]7C[C@H](O[C@@H]8C[C@](O)(CO)[C@@H](O)[C@H](C)O8)[C@@H](O)[C@H](C)O7)[C@@H](O)[C@H](C)O6)C(=O)[C@@H](O)[C@@H](C)O
familial gastric-SB.mhdgc-1	NCGC00162440-01	-1.1	-7.65705	17.9566	451.397	102.993	109.575	120.815	143.481	125.183	112.443	81.1168	24.5242	48.9857	65.4836	17.9566	3.11982e-05	9.36406e-05	0.000280968	0.000842857	0.00252857	0.00758567	0.022757	0.068271	0.204813	0.614439	1.84332	Elactocin	NA	CCC(\C=C\[C@@H]1OC(=O)C=C[C@@H]1C)=C\[C@H](C)C\C=C\C(C)=C\[C@@H](C)C(=O)[C@@H](C)[C@H](O)[C@@H](C)C\C(C)=C\C(O)=O
familial gastric-SB.mhdgc-1	NCGC00162453-10	-1.1	-5.87921	10.5627	413.375	120.398	117.104	124.578	135.568	109.955	110.56	67.4698	57.4813	53.9196	23.4914	10.5627	0.000780415	0.00234124	0.00702378	0.0210713	0.0632139	0.189642	0.568925	1.70678	5.12033	15.361	46.0829	Trichostatin A	HDAC1	C[C@H](\C=C(C)\C=C\C(=O)NO)C(=O)C1=CC=C(C=C1)N(C)C
familial gastric-SB.mhdgc-1	NCGC00163107-06	-2.4	-4.82921	46.1767	494.612	126.361	140.306	112.781	102.146	135.147	89.9109	142.65	98.8326	96.2867	77.1805	46.1767	0.000780415	0.00234124	0.00702378	0.0210713	0.0632139	0.189642	0.568925	1.70678	5.12033	15.361	46.0829	CITCO	NR1I3	ClC1=CC=C(C=C1)C2=C(\C=N\OCC3=CC(=C(Cl)C=C3)Cl)[N]4C=CSC4=N2
familial gastric-SB.mhdgc-1	NCGC00163125-07	-2.4	-5.07921	82.6918	586.414	112.178	132.41	109.67	147.966	138.708	121.58	151.793	113.917	112.581	96.8655	82.6918	0.000780415	0.00234124	0.00702378	0.0210713	0.0632139	0.189642	0.568925	1.70678	5.12033	15.361	46.0829	Pregnenolone	NA	CC(=O)[C@H]1CC[C@H]2[C@@H]3C/C=C4/C[C@@H](O)CC[C@]4(C)[C@H]3CC[C@]12C
familial gastric-SB.mhdgc-1	NCGC00163127-05	4	NA	134.812	626.932	145.369	111.968	173.914	124.68	139.637	134.736	117.871	132.017	123.996	105.068	134.812	0.000780415	0.00234124	0.00702378	0.0210713	0.0632139	0.189642	0.568925	1.70678	5.12033	15.361	46.0829	Acitretin	NA	COC1=C(C)C(=C(\C=C\C(C)=C\C=C\C(C)=C\C(O)=O)C(=C1)C)C
familial gastric-SB.mhdgc-1	NCGC00163128-07	4	NA	111.944	578.745	126.362	134.08	113.424	139.479	115.235	110.183	108.567	139.821	119.037	105.703	111.944	0.000780415	0.00234124	0.00702378	0.0210713	0.0632139	0.189642	0.568925	1.70678	5.12033	15.361	46.0829	Pioglitazone HCl	PPARG	CCC1=CN=C(CCOC2=CC=C(CC3SC(=O)NC3=O)C=C2)C=C1
familial gastric-SB.mhdgc-1	NCGC00163135-04	4	-7.27921	117.728	621.258	131.047	125.362	118.993	113.772	131.182	131.372	134.479	128.495	141.429	134.342	117.728	0.000780415	0.00234124	0.00702378	0.0210713	0.0632139	0.189642	0.568925	1.70678	5.12033	15.361	46.0829	Niguldipine	NA	COC(=O)C/1=C(C)/N/C(=C(\C1C2=CC(=CC=C2)[N+]([O-])=O)C(=O)OCCCN3CCC(CC3)(C4=CC=CC=C4)C5=CC=CC=C5)C
familial gastric-SB.mhdgc-1	NCGC00163169-02	-3	-4.42921	66.0788	588.477	122.974	113.91	125.512	128.214	130.097	131.14	115.405	125.209	132.73	131.739	66.0788	0.000780415	0.00234124	0.00702378	0.0210713	0.0632139	0.189642	0.568925	1.70678	5.12033	15.361	46.0829	Pizotifen	NA	CN1CCC(CC1)=C2C3=C(CCC4=C2C=CC=C4)SC=C3
familial gastric-SB.mhdgc-1	NCGC00163246-01	4	NA	119.887	583.813	120.059	120.037	149.403	121.858	101.218	125.165	115.388	140.292	113.562	107.815	119.887	0.000780415	0.00234124	0.00702378	0.0210713	0.0632139	0.189642	0.568925	1.70678	5.12033	15.361	46.0829	Huperizine A	ACHE	C\C=C1/C2CC3=C(C=CC(=O)N3)C1(N)CC(C)=C2
familial gastric-SB.mhdgc-1	NCGC00163318-03	1.4	-8.92921	89.0845	479.879	76.5649	100.57	112.81	104.106	98.302	86.4498	113.788	93.1794	108.396	139.184	89.0845	0.000780415	0.00234124	0.00702378	0.0210713	0.0632139	0.189642	0.568925	1.70678	5.12033	15.361	46.0829	Suramin sodium	FGF2	CC1=C(NC(=O)C2=CC=CC(=C2)NC(=O)NC3=CC=CC(=C3)C(=O)NC4=CC(=CC=C4C)C(=O)NC5=CC=C(C6=C5C(=CC(=C6)[S+](O)([O-])=O)[S+](O)([O-])=O)[S+](O)([O-])=O)C=C(C=C1)C(=O)NC7=CC=C(C8=CC(=CC(=C78)[S+](O)([O-])=O)[S+](O)([O-])=O)[S+](O)([O-])=O
familial gastric-SB.mhdgc-1	NCGC00163329-04	4	-8.37921	82.0282	477.6	92.7115	82.2004	103.273	114.594	113.808	95.9308	90.2113	97.5336	96.9297	101.742	82.0282	0.000780415	0.00234124	0.00702378	0.0210713	0.0632139	0.189642	0.568925	1.70678	5.12033	15.361	46.0829	Clopidogrel bisulfate	P2RY12	COC(=O)[C@@H](N1CCC2=C(C1)C=CS2)C3=C(Cl)C=CC=C3
familial gastric-SB.mhdgc-1	NCGC00163381-04	-1.4	-5.37921	36.2812	374.398	77.5224	69.237	100.129	124.857	132.568	99.2808	88.9165	79.8742	71.9241	31.6978	36.2812	0.000780415	0.00234124	0.00702378	0.0210713	0.0632139	0.189642	0.568925	1.70678	5.12033	15.361	46.0829	KN-62	CAMKK2	CN(C(CC1=CC=C(O[S+]([O-])(=O)C2=C3C=CN=CC3=CC=C2)C=C1)C(=O)N4CCN(CC4)C5=CC=CC=C5)[S+]([O-])(=O)C6=CC=CC7=CN=CC=C67
familial gastric-SB.mhdgc-1	NCGC00163409-05	-2.4	-4.82921	76.0725	583.044	136.54	122.325	132.347	111.119	99.59	132.305	144.897	127.361	119.921	98.0605	76.0725	0.000780415	0.00234124	0.00702378	0.0210713	0.0632139	0.189642	0.568925	1.70678	5.12033	15.361	46.0829	Betulinic acid	CASP3	CC(=C)[C@@H]1CC[C@@]2(CC[C@]3(C)[C@H](CC[C@@H]4[C@@]5(C)CC[C@H](O)C(C)(C)[C@@H]5CC[C@@]34C)[C@@H]12)C(O)=O
familial gastric-SB.mhdgc-1	NCGC00163411-05	4	NA	61.5706	301.517	59.0578	67.7667	64.4873	56.5442	68.8135	65.43	67.0609	58.7781	56.6657	61.517	61.5706	0.000780415	0.00234124	0.00702378	0.0210713	0.0632139	0.189642	0.568925	1.70678	5.12033	15.361	46.0829	Triptolide	POLR2A	CC(C)[C@]12O[C@H]1[C@@H]3O[C@@]34[C@@]5(C)CC\C6=C(COC6=O)/[C@@H]5C[C@@H]7O[C@]47[C@@H]2O
familial gastric-SB.mhdgc-1	NCGC00163415-03	-1.1	-5.17921	1.24498	434.504	108.257	109.744	111.167	90.9605	118.889	133.628	115.501	98.7639	74.2976	2.8829	1.24498	0.000780415	0.00234124	0.00702378	0.0210713	0.0632139	0.189642	0.568925	1.70678	5.12033	15.361	46.0829	Parthenolide	NFKB1	CC/1=C\CC[C@@]2(C)O[C@@H]2[C@H]3OC(=O)C(=C)[C@@H]3CC1
familial gastric-SB.mhdgc-1	NCGC00163424-03	-1.1	-7.27921	3.64389	363.341	124.731	130.722	122.015	130.797	67.4896	55.0472	49.5454	50.3943	48.5583	42.501	3.64389	0.000780415	0.00234124	0.00702378	0.0210713	0.0632139	0.189642	0.568925	1.70678	5.12033	15.361	46.0829	Tanespimycin	HSP90AB1	CO[C@H]1C[C@H](C)C\C2=C(NCC=C)\C(=O)\C=C(NC(=O)\C(=C\C=C/[C@H](OC)[C@@H](OC(N)=O)C(=C/[C@H](C)[C@H]1O)/C)C)/C2=O
familial gastric-SB.mhdgc-1	NCGC00163431-03	-2.1	-4.77921	19.6764	512.339	119.838	110.874	143.858	97.0068	119.369	129.302	134.26	100.277	88.9518	78.696	19.6764	0.000780415	0.00234124	0.00702378	0.0210713	0.0632139	0.189642	0.568925	1.70678	5.12033	15.361	46.0829	CA-074 Me	CTSB	CCCNC(=O)[C@H]1O[C@@H]1C(=O)N[C@@H](C(C)CC)C(=O)N2CCC[C@H]2C(=O)OC
familial gastric-SB.mhdgc-1	NCGC00163451-03	-2.1	-5.07921	7.78968	340.819	101.892	91.0727	85.5679	95.621	88.0126	72.8575	85.8243	65.8018	47.4067	26.7386	7.78968	0.000780415	0.00234124	0.00702378	0.0210713	0.0632139	0.189642	0.568925	1.70678	5.12033	15.361	46.0829	G?-6976	PRKCA	C[N]1C2=C(C=CC=C2)C3=C4C(=O)NCC4=C5C6=C(C=CC=C6)[N](CCC#N)C5=C13
familial gastric-SB.mhdgc-1	NCGC00163468-06	-1.3	-7.92921	12.3532	199.024	89.1643	100.664	72.1664	36.3031	37.5989	30.8025	82.4545	28.6852	16.1938	13.3009	12.3532	0.000780415	0.00234124	0.00702378	0.0210713	0.0632139	0.189642	0.568925	1.70678	5.12033	15.361	46.0829	Mitomycin	NA	CO[C@@]12[C@H](COC(N)=O)C/3=C(N1C[C@@H]4N[C@H]24)/C(=O)/C(=C(N)\C3=O)C
familial gastric-SB.mhdgc-1	NCGC00163470-09	-2.4	-5.32921	86.3431	461.64	96.791	124.491	99.593	77.2462	125.37	84.351	114.622	115.64	78.2628	63.2561	86.3431	0.000780415	0.00234124	0.00702378	0.0210713	0.0632139	0.189642	0.568925	1.70678	5.12033	15.361	46.0829	FK-506	NA	CO[C@@H]1C[C@@H](CC[C@H]1O)/C=C(C)/[C@H]2OC(=O)[C@@H]3CCCCN3C(=O)C(=O)[C@]4(O)O[C@H]([C@H](C[C@@H](C)C\C(=C\[C@@H](CC=C)C(=O)C[C@H](O)[C@H]2C)C)OC)[C@H](C[C@H]4C)OC
familial gastric-SB.mhdgc-1	NCGC00163474-05	-2.1	-4.67921	25.3729	485.659	118.901	121.614	117.861	116.426	124.448	94.0612	100.807	99.1535	94.6848	74.8167	25.3729	0.000780415	0.00234124	0.00702378	0.0210713	0.0632139	0.189642	0.568925	1.70678	5.12033	15.361	46.0829	Cyclopamine	SMO	C[C@@H]1CN[C@H]2[C@@H](C)[C@@]\3(CC[C@H]\4[C@@H]5C/C=C6/C[C@@H](O)CC[C@]6(C)[C@H]5CC4=C3C)O[C@@H]2C1
familial gastric-SB.mhdgc-1	NCGC00163485-03	-2.4	-4.72921	51.1494	443.278	99.6748	89.4652	89.9203	91.1053	93.6781	118.512	108.987	94.21	84.9095	79.0693	51.1494	0.000780415	0.00234124	0.00702378	0.0210713	0.0632139	0.189642	0.568925	1.70678	5.12033	15.361	46.0829	Wortmannin	PIK3CA	COC[C@H]1OC(=O)C2=COC3=C2[C@@]1(C)\C4=C(C5CCC(=O)[C@@]5(C)C[C@H]4OC(C)=O)/C3=O
familial gastric-SB.mhdgc-1	NCGC00163489-04	-1.1	-6.12921	2.53725	320.844	89.2075	102.337	79.8197	98.4839	142.284	112.108	73.6874	7.18948	5.66433	4.82189	2.53725	0.000780415	0.00234124	0.00702378	0.0210713	0.0632139	0.189642	0.568925	1.70678	5.12033	15.361	46.0829	Shikonin	CCR5	CC(C)=CC[C@@H](O)C/1=C/C(=O)C2=C(O)C=CC(=C2C1=O)O
familial gastric-SB.mhdgc-1	NCGC00163492-04	4	NA	67.8697	475.176	115.839	81.0971	76.6123	96.9727	114.983	127.186	107.462	95.5426	90.4936	108.681	67.8697	0.000780415	0.00234124	0.00702378	0.0210713	0.0632139	0.189642	0.568925	1.70678	5.12033	15.361	46.0829	Cerulenin	FAS	C\C=C\C\C=C\CCC(=O)[C@H]1O[C@H]1C(N)=O
familial gastric-SB.mhdgc-1	NCGC00163505-03	-1.2	-6.77921	67.4361	354.376	85.9286	92.1629	90.3399	74.7945	88.5129	70.895	59.7126	62.2397	54.704	67.685	67.4361	0.000780415	0.00234124	0.00702378	0.0210713	0.0632139	0.189642	0.568925	1.70678	5.12033	15.361	46.0829	G?-6983	PRKCA	COC1=CC=C2[N](CCCN(C)C)C=C(C2=C1)C/3=C(/C(=O)NC3=O)C4=C[NH]C5=C4C=CC=C5
familial gastric-SB.mhdgc-1	NCGC00163507-02	-3	NA	46.1144	421.659	103.239	101.782	92.9446	77.3906	93.5166	68.7426	88.6561	95.5172	103.042	84.0645	46.1144	0.000780415	0.00234124	0.00702378	0.0210713	0.0632139	0.189642	0.568925	1.70678	5.12033	15.361	46.0829	Octylonium bromide	NA	CCCCCCCCOC1=C(C=CC=C1)C(=O)NC2=CC=C(C=C2)C(=O)OCC[N+](C)(CC)CC
familial gastric-SB.mhdgc-1	NCGC00163510-03	-1.4	-8.72921	87.4089	478.888	129.458	109.181	142.602	95.1746	102.673	96.0369	96.7614	96.2069	97.3657	93.2003	87.4089	0.000780415	0.00234124	0.00702378	0.0210713	0.0632139	0.189642	0.568925	1.70678	5.12033	15.361	46.0829	Aloe-emodin	CASP3	OCC1=CC2=C(C(=C1)O)C(=O)C3=C(C=CC=C3O)C2=O
familial gastric-SB.mhdgc-1	NCGC00163532-01	4	NA	124.163	530.62	114.557	107.501	118.234	104.814	119.77	93.6864	117.734	109.617	115.202	96.989	124.163	0.000780415	0.00234124	0.00702378	0.0210713	0.0632139	0.189642	0.568925	1.70678	5.12033	15.361	46.0829	Daidzin	ADH1	OC[C@H]1O[C@@H](OC2=CC3=C(C=C2)C(=O)C(=CO3)C4=CC=C(O)C=C4)[C@H](O)[C@@H](O)[C@@H]1O
familial gastric-SB.mhdgc-1	NCGC00163540-03	-2.1	-5.37921	42.0735	504.034	162.325	133.542	122.733	103.643	124.245	119.898	119.154	114.733	59.8953	53.239	42.0735	0.000780415	0.00234124	0.00702378	0.0210713	0.0632139	0.189642	0.568925	1.70678	5.12033	15.361	46.0829	Hesperetin	NA	COC1=CC=C(C=C1O)C/2=C/C(=O)C3=C(O2)C=C(O)C=C3O
familial gastric-SB.mhdgc-1	NCGC00163547-02	4	-4.42921	141.514	582.106	120.976	119.102	114.617	123.707	119.996	111.181	123.06	135.94	120.274	110.408	141.514	0.000780415	0.00234124	0.00702378	0.0210713	0.0632139	0.189642	0.568925	1.70678	5.12033	15.361	46.0829	Ecdysone	NA	C[C@H]([C@H](O)CCC(C)(C)O)[C@H]1CC[C@@]2(O)C/3=C/C(=O)[C@@H]4C[C@@H](O)[C@@H](O)C[C@]4(C)[C@H]3CC[C@]12C
familial gastric-SB.mhdgc-1	NCGC00163548-02	-1.4	-8.57921	52.7022	313.141	102.207	85.4037	40.2956	49.0569	62.2474	65.5791	83.6038	64.8501	65.9461	57.963	52.7022	0.000780415	0.00234124	0.00702378	0.0210713	0.0632139	0.189642	0.568925	1.70678	5.12033	15.361	46.0829	Echinomycin	NA	CS[C@H]1SC[C@H]2N(C)C(=O)[C@@H](C)NC(=O)[C@H](COC(=O)[C@@H](C(C)C)N(C)C(=O)[C@@H]1N(C)C(=O)[C@@H](C)NC(=O)[C@H](COC(=O)[C@@H](C(C)C)N(C)C2=O)NC(=O)C3=NC4=CC=CC=C4N=C3)NC(=O)C5=NC6=CC=CC=C6N=C5
familial gastric-SB.mhdgc-1	NCGC00163553-02	-2.4	-4.62921	58.087	546.455	136.625	176.991	134.102	106.22	117.174	110.059	117.915	97.5591	138.402	86.8527	58.087	0.000780415	0.00234124	0.00702378	0.0210713	0.0632139	0.189642	0.568925	1.70678	5.12033	15.361	46.0829	Evodiamine	NA	CN1C2N(CCC3=C2[NH]C4=C3C=CC=C4)C(=O)C5=C1C=CC=C5
familial gastric-SB.mhdgc-1	NCGC00163567-03	-2.2	-4.67921	30.6382	441.045	110.342	110.875	93.4077	83.4822	107.187	116.589	94.9025	92.3303	79.4074	73.4403	30.6382	0.000780415	0.00234124	0.00702378	0.0210713	0.0632139	0.189642	0.568925	1.70678	5.12033	15.361	46.0829	Honokiol	NFKB1	OC1=CC=C(C=C1CC=C)C2=CC(=CC=C2O)CC=C
familial gastric-SB.mhdgc-1	NCGC00163620-02	-1.1	-5.02921	65.0139	572.714	130.762	145.075	123.941	145.422	112.324	120.596	138.13	125.821	140.85	45.478	65.0139	0.000780415	0.00234124	0.00702378	0.0210713	0.0632139	0.189642	0.568925	1.70678	5.12033	15.361	46.0829	Sclareolide	NA	CC1(C)CCC[C@@]2(C)[C@H]1CC[C@@]3(C)OC(=O)C[C@H]23
familial gastric-SB.mhdgc-1	NCGC00163633-03	-2.4	-6.82921	51.2567	436.518	118.324	100.917	103.093	117.378	89.7241	77.6969	78.6462	89.7149	81.7561	87.3778	51.2567	0.000780415	0.00234124	0.00702378	0.0210713	0.0632139	0.189642	0.568925	1.70678	5.12033	15.361	46.0829	Tetrahydropapaverine	NA	COC1=C(OC)C=C(CC2NCCC3=C2C=C(OC)C(=C3)OC)C=C1
familial gastric-SB.mhdgc-1	NCGC00163650-02	-1.1	-5.22921	3.87491	428.722	91.5564	99.6297	133.401	114.482	104.931	126.181	99.5752	90.2522	71.2303	10.8743	3.87491	0.000780415	0.00234124	0.00702378	0.0210713	0.0632139	0.189642	0.568925	1.70678	5.12033	15.361	46.0829	Cryptotanshinone	STAT3	C[C@H]1COC/2=C1/C(=O)C(=O)C3=C4CCCC(C)(C)C4=CC=C23
familial gastric-SB.mhdgc-1	NCGC00163683-02	1.4	-5.97921	139.828	555.848	117.369	114.955	113.635	99.5743	148.134	107.043	104.468	131.839	123.71	127.489	139.828	0.000780415	0.00234124	0.00702378	0.0210713	0.0632139	0.189642	0.568925	1.70678	5.12033	15.361	46.0829	Metenkephalin	NA	CSCC[C@@H](NC(=O)[C@@H](CC1=CC=CC=C1)NC(=O)CNC(=O)CNC(=O)[C@@H](N)CC2=CC=C(O)C=C2)C(O)=O
familial gastric-SB.mhdgc-1	NCGC00163700-04	4	-4.82921	33.5012	259.716	60.0256	71.2926	55.9573	56.9277	52.9244	57.201	51.4344	60.5746	45.2314	43.5458	33.5012	0.000780415	0.00234124	0.00702378	0.0210713	0.0632139	0.189642	0.568925	1.70678	5.12033	15.361	46.0829	Vincristine sulfate	TUBB	CC[C@]1(O)C[C@H]2CN(CCC3=C([NH]C4=C3C=CC=C4)[C@@](C2)(C(=O)OC)C5=CC6=C(C=C5OC)N(C=O)[C@H]7[C@](O)([C@H](OC(C)=O)[C@]8(CC)\C=C/C[N@@]9CC[C@]67[C@H]89)C(=O)OC)C1
familial gastric-SB.mhdgc-1	NCGC00164296-03	4	NA	125.913	544.368	135.287	118.774	92.7143	118.084	161.488	95.2634	112.316	133.169	111.034	58.1495	125.913	0.000780415	0.00234124	0.00702378	0.0210713	0.0632139	0.189642	0.568925	1.70678	5.12033	15.361	46.0829	3-indolebutyric acid	NA	OC(=O)CCCC1=C[NH]C2=CC=CC=C12
familial gastric-SB.mhdgc-1	NCGC00164336-05	-2.2	-5.62921	68.0572	466.78	122.792	114.677	111.779	99.6857	95.9387	107.053	93.7373	99.0564	83.0016	72.9179	68.0572	0.000780415	0.00234124	0.00702378	0.0210713	0.0632139	0.189642	0.568925	1.70678	5.12033	15.361	46.0829	L-Thyroxine	NA	N[C@@H](CC1=CC(=C(OC2=CC(=C(O)C(=C2)I)I)C(=C1)I)I)C(O)=O
familial gastric-SB.mhdgc-1	NCGC00164353-03	4	-6.02921	111.856	598.447	121.701	118.096	87.5299	125.536	119.531	119.267	118.42	135.828	132.659	128.494	111.856	0.000780415	0.00234124	0.00702378	0.0210713	0.0632139	0.189642	0.568925	1.70678	5.12033	15.361	46.0829	Mannitol	NA	OC[C@@H](O)[C@@H](O)[C@H](O)[C@@H](O)CO
familial gastric-SB.mhdgc-1	NCGC00164380-02	4	NA	96.7606	601.859	117.644	99.3199	147.737	130.708	141.954	151.552	118.026	113.932	127.215	116.608	96.7606	0.000780415	0.00234124	0.00702378	0.0210713	0.0632139	0.189642	0.568925	1.70678	5.12033	15.361	46.0829	Formestane	CYP19A1	O=C2CC[C@H]3[C@@H]4CCC1=C(O)C(=O)CC[C@]1(C)[C@H]4CC[C@]23C
familial gastric-SB.mhdgc-1	NCGC00164385-04	-2.1	-4.67921	14.5323	454.485	91.3115	84.4111	120.13	102.386	125.634	80.9374	110.235	99.3072	93.2112	82.3035	14.5323	0.000780415	0.00234124	0.00702378	0.0210713	0.0632139	0.189642	0.568925	1.70678	5.12033	15.361	46.0829	Clomifene citrate	ESR1	CCN(CC)CCOC1=CC=C(C=C1)\C(=C(/Cl)C2=CC=CC=C2)C3=CC=CC=C3
familial gastric-SB.mhdgc-1	NCGC00164447-01	-2.3	-5.01797	26.5864	514.211	115.113	115.935	121.273	115.619	141.841	105.073	125.476	121.037	67.1276	103.513	26.5864	0.00156083	0.00468253	0.0140476	0.0421426	0.126428	0.379284	1.13785	3.41355	10.2407	30.722	92.1659	Ciprofibrate	PPARA	ClC2(Cl)CC2c1ccc(OC(C)(C)C(=O)O)cc1
familial gastric-SB.mhdgc-1	NCGC00164547-06	-2.1	-4.77921	3.37752	419.64	72.9046	66.6021	93.654	95.4238	88.1902	111.599	104.772	117.308	104.529	59.0556	3.37752	0.000780415	0.00234124	0.00702378	0.0210713	0.0632139	0.189642	0.568925	1.70678	5.12033	15.361	46.0829	Zafirlukast	CYSLTR1	Cc1ccccc1S(=O)(=O)NC(=O)c5ccc(Cc3cn(C)c2ccc(cc23)NC(=O)OC4CCCC4)c(OC)c5
familial gastric-SB.mhdgc-1	NCGC00164549-01	4	-5.32921	122.258	536.57	111.648	111.112	121.139	125.368	134.066	107.106	101.936	126.87	100.759	89.1972	122.258	0.000780415	0.00234124	0.00702378	0.0210713	0.0632139	0.189642	0.568925	1.70678	5.12033	15.361	46.0829	Dofetilide	NA	CS(=O)(=O)Nc1ccc(cc1)CCN(C)CCOc2ccc(cc2)NS(C)(=O)=O
familial gastric-SB.mhdgc-1	NCGC00164550-01	-3	-4.47921	68.6215	537.164	100.034	125.403	88.7114	113.212	118.634	117.28	143.133	99.613	116.223	114.21	68.6215	0.000780415	0.00234124	0.00702378	0.0210713	0.0632139	0.189642	0.568925	1.70678	5.12033	15.361	46.0829	Lafutidine	HRH2	O=S(CC(=O)NC/C=C\COc2cc(CN1CCCCC1)ccn2)Cc3ccco3
familial gastric-SB.mhdgc-1	NCGC00164553-03	-1.1	-7.82921	21.7279	277.495	119.485	97.6935	97.0849	67.6625	57.9131	38.0639	50.9877	48.7848	26.708	24.4829	21.7279	0.000780415	0.00234124	0.00702378	0.0210713	0.0632139	0.189642	0.568925	1.70678	5.12033	15.361	46.0829	Clofarabine	NA	NC1=NC(=NC2=C1N=C[N]2[C@@H]3O[C@H](CO)[C@@H](O)[C@@H]3F)Cl
familial gastric-SB.mhdgc-1	NCGC00164559-04	-1.1	-5.52921	6.32872	415.762	104.87	85.475	117.028	105.346	124.653	109.444	125.739	78.8459	39.8703	28.9257	6.32872	0.000780415	0.00234124	0.00702378	0.0210713	0.0632139	0.189642	0.568925	1.70678	5.12033	15.361	46.0829	Duloxetine hydrochloride	SLC6A4	CNCC[C@H](OC1=CC=CC2=C1C=CC=C2)C3=CC=CS3
familial gastric-SB.mhdgc-1	NCGC00164561-03	4	-6.77921	145.467	613.632	133.418	137.349	118.473	141.815	138.768	125.578	116.734	132.261	111.441	125.128	145.467	0.000780415	0.00234124	0.00702378	0.0210713	0.0632139	0.189642	0.568925	1.70678	5.12033	15.361	46.0829	Zanamivir	NA	CC(=O)N[C@@H]1[C@@H](NC(N)=N)\C=C(/O[C@H]1[C@H](O)[C@H](O)CO)C(O)=O
familial gastric-SB.mhdgc-1	NCGC00164566-02	1.4	-7.52921	85.7809	488.607	87.0053	81.7992	94.3	87.9509	119.557	102.228	89.4169	110.827	118.04	112.085	85.7809	0.000780415	0.00234124	0.00702378	0.0210713	0.0632139	0.189642	0.568925	1.70678	5.12033	15.361	46.0829	Pitavastatin calcium	HMGCR	O[C@H](C[C@H](O)\C=C\C1=C(C2=CC=C(F)C=C2)C3=C(C=CC=C3)N=C1C4CC4)CC([O-])=O
familial gastric-SB.mhdgc-1	NCGC00164569-03	-1.4	-8.97921	89.804	487.379	138.658	67.666	148.974	115.418	107.289	91.3865	102.934	99.6839	110.642	114.037	89.804	0.000780415	0.00234124	0.00702378	0.0210713	0.0632139	0.189642	0.568925	1.70678	5.12033	15.361	46.0829	Capecitabine	NA	CCCCCOC(=O)NC\1=N\C(=O)N(\C=C1F)[C@@H]2O[C@H](C)[C@@H](O)[C@H]2O
familial gastric-SB.mhdgc-1	NCGC00164572-01	-2.1	-4.77921	5.10643	415.56	87.2275	105.582	82.7194	95.0912	89.7968	92.7326	109.246	101.139	92.8498	55.2704	5.10643	0.000780415	0.00234124	0.00702378	0.0210713	0.0632139	0.189642	0.568925	1.70678	5.12033	15.361	46.0829	Rimonabant	CNR1	O=C(NN1CCCCC1)c4nn(c2ccc(Cl)cc2Cl)c(c3ccc(Cl)cc3)c4C
familial gastric-SB.mhdgc-1	NCGC00164574-05	-1.2	-6.37921	33.0845	379.277	103.586	113.673	112.77	99.6095	98.7366	87.9026	69.9635	46.4073	49.6938	45.3788	33.0845	0.000780415	0.00234124	0.00702378	0.0210713	0.0632139	0.189642	0.568925	1.70678	5.12033	15.361	46.0829	Erlotinib hydrochloride	EGFR	COCCOC1=CC2=NC=NC(=C2C=C1OCCOC)NC3=CC=CC(=C3)C#C
familial gastric-SB.mhdgc-1	NCGC00164576-03	-2.4	-4.62921	53.1777	453.2	107.157	108.788	101.1	90.7538	97.971	84.6093	110.185	91.1282	97.3421	83.8692	53.1777	0.000780415	0.00234124	0.00702378	0.0210713	0.0632139	0.189642	0.568925	1.70678	5.12033	15.361	46.0829	Lopinavir	NA	CC(C)[C@H](N1CCCNC1=O)C(=O)N[C@H](C[C@H](O)[C@H](CC2=CC=CC=C2)NC(=O)COC3=C(C)C=CC=C3C)CC4=CC=CC=C4
familial gastric-SB.mhdgc-1	NCGC00164588-03	-3	-4.67921	74.281	505.306	99.0864	115.031	107.683	127.586	105.671	98.2472	117.289	94.654	101.513	99.1995	74.281	0.000780415	0.00234124	0.00702378	0.0210713	0.0632139	0.189642	0.568925	1.70678	5.12033	15.361	46.0829	Malotilate	NA	CC(C)OC(=O)C(C(=O)OC(C)C)=C1S\C=C/S1
familial gastric-SB.mhdgc-1	NCGC00164590-03	4	NA	119.786	523.67	105.469	106.54	90.9481	89.9387	107.088	131.826	124.058	135.084	104.457	86.0987	119.786	0.000780415	0.00234124	0.00702378	0.0210713	0.0632139	0.189642	0.568925	1.70678	5.12033	15.361	46.0829	Drospirenone	PGR	C[C@]\12CCC(=O)\C=C1[C@@H]3C[C@@H]3[C@@H]4[C@@H]2CC[C@@]5(C)[C@H]4[C@@H]6C[C@@H]6[C@@]57CCC(=O)O7
familial gastric-SB.mhdgc-1	NCGC00164591-02	4	-5.52921	97.7114	543.528	112.728	118.446	127.418	94.9565	130.278	122.849	112.652	122.616	90.0836	107.407	97.7114	0.000780415	0.00234124	0.00702378	0.0210713	0.0632139	0.189642	0.568925	1.70678	5.12033	15.361	46.0829	Artemether	PfATP6	[H][C@@]1(C)CC[C@@]2([H])[C@@]([H])(C)[C@@]([H])(OC)O[C@]3([H])O[C@@]4(C)CC[C@]1([H])[C@@]23OO4
familial gastric-SB.mhdgc-1	NCGC00164594-01	1.4	-6.77921	92.8342	493.06	94.9897	85.2578	89.1642	98.6293	96.5875	102.066	129.236	116.595	105.042	103.753	92.8342	0.000780415	0.00234124	0.00702378	0.0210713	0.0632139	0.189642	0.568925	1.70678	5.12033	15.361	46.0829	Loteprednol etabonate	NA	O=C(OCCl)[C@@]4(OC(=O)OCC)CC[C@@H]3[C@]4(C)C[C@H](O)[C@H]2[C@H]3CCC1=CC(=O)C=C[C@@]12C
familial gastric-SB.mhdgc-1	NCGC00164600-03	-2.1	-5.02921	9.23064	441.021	128.049	123.173	125.392	102.79	96.4345	111.15	86.4122	84.6159	62.747	62.2982	9.23064	0.000780415	0.00234124	0.00702378	0.0210713	0.0632139	0.189642	0.568925	1.70678	5.12033	15.361	46.0829	Artesunate (AS)	PfATP6	C[C@@H]1CC[C@H]2[C@@H](C)[C@H](O[C@@H]3O[C@@]4(C)CC[C@@H]1[C@@]23OO4)OC(=O)CCC(O)=O
familial gastric-SB.mhdgc-1	NCGC00164601-03	1.4	-8.62921	90.5223	517.448	85.6808	98.0369	103.03	115.597	116.334	107.811	128.863	100.635	97.4485	110.481	90.5223	0.000780415	0.00234124	0.00702378	0.0210713	0.0632139	0.189642	0.568925	1.70678	5.12033	15.361	46.0829	Liranaftate	NA	COC1=NC(=CC=C1)N(C)C(=S)OC2=CC=C3CCCCC3=C2
familial gastric-SB.mhdgc-1	NCGC00164604-03	-3	-4.52921	71.4026	444.753	78.1981	97.4778	109.202	112.746	113.909	105.65	106.754	94.5704	97.4816	102.104	71.4026	0.000780415	0.00234124	0.00702378	0.0210713	0.0632139	0.189642	0.568925	1.70678	5.12033	15.361	46.0829	Fluvastatin	HMGCR	CC(C)[N]1C2=CC=CC=C2C(=C1\C=C\[C@H](O)C[C@H](O)CC([O-])=O)C3=CC=C(F)C=C3
familial gastric-SB.mhdgc-1	NCGC00164613-03	-1.4	-6.47921	84.9388	498.865	104.984	101.671	123.55	108.114	109.038	121.57	78.5955	91.6561	102.387	107.722	84.9388	0.000780415	0.00234124	0.00702378	0.0210713	0.0632139	0.189642	0.568925	1.70678	5.12033	15.361	46.0829	Epalrestat	AKR1B1	CC(=C/C1=CC=CC=C1)\C=C2/SC(=S)N(CC(O)=O)C2=O
familial gastric-SB.mhdgc-1	NCGC00164615-03	4	NA	93.9178	513.727	85.0097	114.282	85.2038	127.548	103.594	125.551	87.7151	137.507	93.5032	105.379	93.9178	0.000780415	0.00234124	0.00702378	0.0210713	0.0632139	0.189642	0.568925	1.70678	5.12033	15.361	46.0829	Prulifloxacin	NA	CC1SC/2=C(C(O)=O)/C(=O)C3=CC(=C(C=C3N12)N4CCN(CC4)C\C5=C(C)\OC(=O)O5)F
familial gastric-SB.mhdgc-1	NCGC00164617-05	-1.2	-5.27921	59.3582	515.201	122.456	101.395	119.439	108.421	106.396	139.434	130.906	122.576	91.3531	64.5761	59.3582	0.000780415	0.00234124	0.00702378	0.0210713	0.0632139	0.189642	0.568925	1.70678	5.12033	15.361	46.0829	Adapalene	NA	COC1=CC=C(C=C1C23CC4CC(CC(C4)C2)C3)C5=CC=C6C=C(C=CC6=C5)C(O)=O
familial gastric-SB.mhdgc-1	NCGC00164619-04	4	-5.17921	103.109	611.591	114.434	117.101	123.392	142.702	116.755	160.227	115.403	121.927	147.835	141.923	103.109	0.000780415	0.00234124	0.00702378	0.0210713	0.0632139	0.189642	0.568925	1.70678	5.12033	15.361	46.0829	Anastrozole	CYP19A1	CC(C)(C#N)C1=CC(=CC(=C1)C[N]2C=NC=N2)C(C)(C)C#N
familial gastric-SB.mhdgc-1	NCGC00164622-04	4	NA	97.6691	558.317	134.764	103.067	121.86	100.125	129.828	107.56	135.638	119.439	105.256	123.937	97.6691	0.000780415	0.00234124	0.00702378	0.0210713	0.0632139	0.189642	0.568925	1.70678	5.12033	15.361	46.0829	Voriconazole	CYP51A1	C[C@@H](C1=NC=NC=C1F)[C@](O)(C[N]2C=NC=N2)C3=CC=C(F)C=C3F
familial gastric-SB.mhdgc-1	NCGC00164624-03	-1.1	-6.92921	13.7889	248.158	92.8457	77.726	59.0941	68.0391	62.3359	46.7732	46.8961	42.4744	31.1462	31.2892	13.7889	0.000780415	0.00234124	0.00702378	0.0210713	0.0632139	0.189642	0.568925	1.70678	5.12033	15.361	46.0829	Adefovir dipivoxil	NA	CC(C)(C)C(=O)OCO[P](=O)(COCC[N]1C=NC2=C1N=CN=C2N)OCOC(=O)C(C)(C)C
familial gastric-SB.mhdgc-1	NCGC00164629-03	4	NA	96.6479	549.381	101.416	119.252	132.938	134.971	110.868	94.8275	124.507	100.848	124.434	102.597	96.6479	0.000780415	0.00234124	0.00702378	0.0210713	0.0632139	0.189642	0.568925	1.70678	5.12033	15.361	46.0829	Alibendol	NA	COC1=C(O)C(=CC(=C1)CC=C)C(=O)NCCO
familial gastric-SB.mhdgc-1	NCGC00164631-03	-1.1	-5.31797	1.8529	381.635	95.9768	101.94	106.049	101.771	112.934	116.014	91.8388	74.8157	5.02667	1.67003	1.8529	0.00156083	0.00468253	0.0140476	0.0421426	0.126428	0.379284	1.13785	3.41355	10.2407	30.722	92.1659	Sunitinib malate	FLT1	CCN(CC)CCNC(=O)C1=C(C)[NH]C(=C1C)/C=C/2C(=O)NC3=CC=C(F)C=C23
familial gastric-SB.mhdgc-1	NCGC00164634-01	-2.2	-4.67921	50.6051	486.645	115.165	106.486	107.152	118.047	101.649	108.908	109.496	104.949	88.9907	87.6402	50.6051	0.000780415	0.00234124	0.00702378	0.0210713	0.0632139	0.189642	0.568925	1.70678	5.12033	15.361	46.0829	Balsalazide disodium	NA	OC(=O)c1cc(ccc1O)/N=N/c2ccc(cc2)C(=O)NCCC(=O)O
familial gastric-SB.mhdgc-1	NCGC00164637-04	-2.4	-4.67921	31.9629	430.834	73.3468	91.2787	102.354	108.484	99.9412	118.443	102.056	105.381	112.145	90.1892	31.9629	0.000780415	0.00234124	0.00702378	0.0210713	0.0632139	0.189642	0.568925	1.70678	5.12033	15.361	46.0829	Nifekalant	NA	CN1C(=O)/C=C(/NCCN(CCO)CCCC2=CC=C(C=C2)[N+]([O-])=O)N(C)C1=O
familial gastric-SB.mhdgc-1	NCGC00164789-05	4	-5.07921	90.9058	531.02	117.463	111.582	124.518	122.239	115.446	98.8653	113.986	112.556	103.917	98.922	90.9058	0.000780415	0.00234124	0.00702378	0.0210713	0.0632139	0.189642	0.568925	1.70678	5.12033	15.361	46.0829	Fulvestrant	ESR1	C[C@]12CC[C@H]3[C@@H]([C@H](CCCCCCCCC[S+]([O-])CCCC(F)(F)C(F)(F)F)CC4=CC(=CC=C34)O)[C@@H]1CC[C@@H]2O
familial gastric-SB.mhdgc-1	NCGC00165721-02	4	NA	110.421	549.615	122.664	116.24	109.207	128.34	87.7843	130.749	109.641	122.145	116.577	106.514	110.421	0.000780415	0.00234124	0.00702378	0.0210713	0.0632139	0.189642	0.568925	1.70678	5.12033	15.361	46.0829	A 83-01	TGBR1	CC1=CC=CC(=N1)C2=N[N](C=C2C3=CC=NC4=C3C=CC=C4)C(=S)NC5=CC=CC=C5
familial gastric-SB.mhdgc-1	NCGC00165722-02	4	-8.07921	109.298	578.591	116.621	99.7179	114.622	120.982	128.713	126.136	119.622	114.935	113.659	137.189	109.298	0.000780415	0.00234124	0.00702378	0.0210713	0.0632139	0.189642	0.568925	1.70678	5.12033	15.361	46.0829	Plerixafor hydrochloride	CXCR4	C1CNCCNCCCN(CCNC1)CC2=CC=C(CN3CCCNCCNCCCNCC3)C=C2
familial gastric-SB.mhdgc-1	NCGC00165727-02	-2.3	-5.62921	44.2596	418.914	95.9621	130.134	112.92	140.571	100.464	102.801	95.379	85.5456	70.97	78.8674	44.2596	0.000780415	0.00234124	0.00702378	0.0210713	0.0632139	0.189642	0.568925	1.70678	5.12033	15.361	46.0829	AKT inhibitor VIII	AKT1	O=C1NC2=CC=CC=C2N1C3CCN(CC3)CC4=CC=C(C=C4)C5=C(N=C6C=C7[NH]C=NC7=CC6=N5)C8=CC=CC=C8
familial gastric-SB.mhdgc-1	NCGC00165736-02	4	-6.82921	138.195	549.159	118.755	128.683	119.46	112.802	124.619	110.59	104.157	145.559	109.12	111.505	138.195	0.000780415	0.00234124	0.00702378	0.0210713	0.0632139	0.189642	0.568925	1.70678	5.12033	15.361	46.0829	Acadesine	PRKAA1	NC(=O)C1=C(N)[N](C=N1)[C@@H]2O[C@H](CO)[C@@H](O)[C@H]2O
familial gastric-SB.mhdgc-1	NCGC00165740-04	-1.1	-5.02921	2.05436	458.558	121.92	117.862	89.6161	114.764	92.0821	121.103	117.372	137.849	93.1443	15.1604	2.05436	0.000780415	0.00234124	0.00702378	0.0210713	0.0632139	0.189642	0.568925	1.70678	5.12033	15.361	46.0829	Benzapril	ACE	CCOC(=O)[C@H](CCC1=CC=CC=C1)N[C@H]2CCC3=C(C=CC=C3)N(CC(O)=O)C2=O
familial gastric-SB.mhdgc-1	NCGC00165761-02	-1.1	-6.17921	12.401	365.677	97.9388	121.232	96.8929	113.216	110.666	72.0409	77.0874	37.5503	40.6543	40.991	12.401	0.000780415	0.00234124	0.00702378	0.0210713	0.0632139	0.189642	0.568925	1.70678	5.12033	15.361	46.0829	BMS-345541	IKBKB	CC1=CC=C2N=C(NCCN)C3=NC=C(C)[N]3C2=C1
familial gastric-SB.mhdgc-1	NCGC00165768-02	-2.2	-4.77921	36.4176	360.195	76.1545	76.8095	84.1646	89.7509	81.4288	75.5981	72.5494	72.3002	81.5477	61.7931	36.4176	0.000780415	0.00234124	0.00702378	0.0210713	0.0632139	0.189642	0.568925	1.70678	5.12033	15.361	46.0829	339253	CHEK2	NC(=O)C1=CC2=C([NH]C(=N2)C3=CC=C(OC4=CC=C(Cl)C=C4)C=C3)C=C1
familial gastric-SB.mhdgc-1	NCGC00165770-03	1.3	-8.52921	101.086	451.655	38.2952	78.0414	84.8377	81.1787	83.595	110.71	120.503	111.949	92.4394	106.174	101.086	0.000780415	0.00234124	0.00702378	0.0210713	0.0632139	0.189642	0.568925	1.70678	5.12033	15.361	46.0829	Cardiogenol	NA	COC1=CC=C(NC2=NC(=CC=N2)NCCO)C=C1
familial gastric-SB.mhdgc-1	NCGC00165772-02	1.4	-8.72921	94.8737	530.173	81.3127	107.209	98.3836	110.417	117.644	135.842	114.51	112.923	114.872	100.832	94.8737	0.000780415	0.00234124	0.00702378	0.0210713	0.0632139	0.189642	0.568925	1.70678	5.12033	15.361	46.0829	C-75	FAS	CCCCCCCCC1OC(=O)C(=C)C1C(O)=O
familial gastric-SB.mhdgc-1	NCGC00165782-02	1.4	-7.97921	120.837	535.629	91.3244	94.1161	84.2888	141.736	91.4969	154.248	111.503	138.34	123.892	120.701	120.837	0.000780415	0.00234124	0.00702378	0.0210713	0.0632139	0.189642	0.568925	1.70678	5.12033	15.361	46.0829	GW 4869	NSMAF	O=C(NC1=CC=C(C=C1)/C2=N/CCN2)\C=C\C3=CC=C(\C=C\C(=O)NC4=CC=C(C=C4)C/5=N/CCN5)C=C3
familial gastric-SB.mhdgc-1	NCGC00165783-02	-2.2	-5.07921	36.2745	460.962	122.208	108.429	96.5306	120.931	102.933	114.218	112.891	77.7618	84.6458	65.8556	36.2745	0.000780415	0.00234124	0.00702378	0.0210713	0.0632139	0.189642	0.568925	1.70678	5.12033	15.361	46.0829	Vadimezan	NA	CC1=C(C)C2=C(C=C1)C(=O)C3=C(O2)C(=CC=C3)CC(O)=O
familial gastric-SB.mhdgc-1	NCGC00165799-02	-1.1	-5.47921	13.1492	446.727	119.163	93.9698	132.326	107.749	84.8111	127.522	117.16	119.607	37.8417	48.1754	13.1492	0.000780415	0.00234124	0.00702378	0.0210713	0.0632139	0.189642	0.568925	1.70678	5.12033	15.361	46.0829	GW-6471	PPARA	CCC(=O)NC[C@H](CC1=CC=C(OCCC2=C(C)OC(=N2)C3=CC=CC=C3)C=C1)N\C(C)=C/C(=O)C4=CC=C(C=C4)C(F)(F)F
familial gastric-SB.mhdgc-1	NCGC00165811-03	-1.1	-5.77921	4.32672	319.786	95.8309	94.4477	104.453	110.163	74.1213	83.2042	118.572	57.8499	14.8256	10.2485	4.32672	0.000780415	0.00234124	0.00702378	0.0210713	0.0632139	0.189642	0.568925	1.70678	5.12033	15.361	46.0829	IMD-0354	IKBKB	OC1=C(C=C(Cl)C=C1)C(=O)NC2=CC(=CC(=C2)C(F)(F)F)C(F)(F)F
familial gastric-SB.mhdgc-1	NCGC00165815-05	-1.1	-5.22921	3.5654	377.567	75.7245	81.5923	96.3659	90.7163	116.418	108.253	102.533	93.3296	58.7349	3.49015	3.5654	0.000780415	0.00234124	0.00702378	0.0210713	0.0632139	0.189642	0.568925	1.70678	5.12033	15.361	46.0829	NSC-724771	NA	CCOC(=O)N1CCN(CC1)[N+](/[O-])=N/OC2=C(C=C(C=C2)[N+]([O-])=O)[N+]([O-])=O
familial gastric-SB.mhdgc-1	NCGC00165816-02	1.4	-7.92921	107.568	541.484	99.8481	91.0363	88.408	127.289	124.662	121.017	143.494	104.903	126.202	96.1901	107.568	0.000780415	0.00234124	0.00702378	0.0210713	0.0632139	0.189642	0.568925	1.70678	5.12033	15.361	46.0829	KI-16425	LPAR1	CC(OC(=O)NC1=C(ON=C1C)C2=CC=C(CSCCC(O)=O)C=C2)C3=C(Cl)C=CC=C3
familial gastric-SB.mhdgc-1	NCGC00165833-04	-2.2	-4.82921	44.9183	505.622	112.07	124.561	123.464	115.311	106.141	102.175	124.025	109.245	93.6466	79.3364	44.9183	0.000780415	0.00234124	0.00702378	0.0210713	0.0632139	0.189642	0.568925	1.70678	5.12033	15.361	46.0829	Entinostat	HDAC1	NC1=C(NC(=O)C2=CC=C(CNC(=O)OCC3=CC=CN=C3)C=C2)C=CC=C1
familial gastric-SB.mhdgc-1	NCGC00165844-02	-1.2	-5.32921	53.7415	432.061	89.7663	95.9124	94.7509	87.1035	102.096	93.0683	115.028	106.86	71.5905	63.4046	53.7415	0.000780415	0.00234124	0.00702378	0.0210713	0.0632139	0.189642	0.568925	1.70678	5.12033	15.361	46.0829	NU-6027	CDK1	NC1=NC(=C(N=O)C(=N1)OCC2CCCCC2)N
familial gastric-SB.mhdgc-1	NCGC00165863-02	-2.1	-4.77921	2.11516	471.475	96.5203	112.997	101.501	118.922	112.978	109.018	118.209	107.106	98.6141	59.3462	2.11516	0.000780415	0.00234124	0.00702378	0.0210713	0.0632139	0.189642	0.568925	1.70678	5.12033	15.361	46.0829	PD-173074	FGFR	CCN(CC)CCCCNC1=NC=C2C=C(C(=NC2=N1)NC(=O)NC(C)(C)C)C3=CC(=CC(=C3)OC)OC
familial gastric-SB.mhdgc-1	NCGC00165869-03	-2.1	-4.82921	2.61618	435.637	106.25	97.8791	109.959	82.549	117.979	106.027	100.931	103.017	92.0487	48.0348	2.61618	0.000780415	0.00234124	0.00702378	0.0210713	0.0632139	0.189642	0.568925	1.70678	5.12033	15.361	46.0829	Dorsomorphin	TGBR1	C1CCN(CC1)CCOC2=CC=C(C=C2)C3=C[N]4N=CC(=C4N=C3)C5=CC=NC=C5
familial gastric-SB.mhdgc-1	NCGC00165873-02	-2.4	-4.77921	36.5805	441.988	105.762	116.233	105.352	94.7446	108.901	88.8446	136.348	96.1818	82.4378	67.2669	36.5805	0.000780415	0.00234124	0.00702378	0.0210713	0.0632139	0.189642	0.568925	1.70678	5.12033	15.361	46.0829	PS-1145	IKBKB	ClC1=CC2=C([NH]C3=C2C=CN=C3)C(=C1)NC(=O)C4=CC=CN=C4
familial gastric-SB.mhdgc-1	NCGC00165875-03	-2.1	-4.77921	9.74922	482.287	107.846	139.91	105.211	91.0719	90.1666	133.066	111.234	120.226	89.0956	71.3244	9.74922	0.000780415	0.00234124	0.00702378	0.0210713	0.0632139	0.189642	0.568925	1.70678	5.12033	15.361	46.0829	PB-28	SIGMAR1	COC1=C2CCCC(CCCN3CCN(CC3)C4CCCCC4)C2=CC=C1
familial gastric-SB.mhdgc-1	NCGC00165880-04	-2.1	-4.62921	5.26788	499.015	134.754	106.398	121.473	107.734	144.582	106.176	92.6011	118.432	101.922	76.1668	5.26788	0.000780415	0.00234124	0.00702378	0.0210713	0.0632139	0.189642	0.568925	1.70678	5.12033	15.361	46.0829	Reversine	ADORA3	C1CCC(CC1)NC2=C3N=C[NH]C3=NC(=N2)NC4=CC=C(C=C4)N5CCOCC5
familial gastric-SB.mhdgc-1	NCGC00165889-02	-2.1	-4.82921	7.36231	511.635	127.202	120.54	135.652	122.214	131.088	107.865	119.529	117.823	99.7956	50.0018	7.36231	0.000780415	0.00234124	0.00702378	0.0210713	0.0632139	0.189642	0.568925	1.70678	5.12033	15.361	46.0829	SB-505124	TGBR1	CC1=NC(=CC=C1)C2=C(N=C([NH]2)C(C)(C)C)C3=CC4=C(OCO4)C=C3
familial gastric-SB.mhdgc-1	NCGC00165898-02	-3	-4.57921	48.8075	467.124	90.2765	127.351	98.5048	93.1518	122.095	135.662	110.596	108.839	111.158	107.336	48.8075	0.000780415	0.00234124	0.00702378	0.0210713	0.0632139	0.189642	0.568925	1.70678	5.12033	15.361	46.0829	SD-208	TGBR1	FC1=C(C=C(Cl)C=C1)C2=NC3=NC=CN=C3C(=N2)NC4=CC=NC=C4
familial gastric-SB.mhdgc-1	NCGC00165902-02	-3	-4.42921	80.765	583.593	119.144	148.626	119.238	110.398	136.83	109.519	123.052	121.033	158.512	125.326	80.765	0.000780415	0.00234124	0.00702378	0.0210713	0.0632139	0.189642	0.568925	1.70678	5.12033	15.361	46.0829	SU-MI-2	MET	CN1CCN(CC1)C(=O)C2=C(C)[NH]C(=C2C)\C=C3/C(=O)NC4=CC=C(C=C34)[S+]([O-])(=O)N(C)C5=CC(=CC=C5)Cl
familial gastric-SB.mhdgc-1	NCGC00165909-03	-2.4	-5.47921	66.8587	512.54	127.413	114.372	117.823	137.699	97.1269	133.863	103.791	105.723	78.8404	82.8944	66.8587	0.000780415	0.00234124	0.00702378	0.0210713	0.0632139	0.189642	0.568925	1.70678	5.12033	15.361	46.0829	TRAM-34	NA	ClC1=CC=CC=C1C([N]2C=CC=N2)(C3=CC=CC=C3)C4=CC=CC=C4
familial gastric-SB.mhdgc-1	NCGC00165915-03	-2.4	-4.87921	51.5958	462.745	105.38	109.794	110.197	106.151	104.135	116.334	84.7477	97.5522	88.5603	119.945	51.5958	0.000780415	0.00234124	0.00702378	0.0210713	0.0632139	0.189642	0.568925	1.70678	5.12033	15.361	46.0829	KDS-4103	FAAH	NC(=O)C1=CC(=CC=C1)C2=CC=CC(=C2)OC(=O)NC3CCCCC3
familial gastric-SB.mhdgc-1	NCGC00165966-02	-2.3	-5.02921	15.2141	264.021	116.943	70.658	103.364	64.242	57.4522	70.3681	55.1837	52.8333	59.8464	46.0057	15.2141	0.000780415	0.00234124	0.00702378	0.0210713	0.0632139	0.189642	0.568925	1.70678	5.12033	15.361	46.0829	Vinorelbine	TUBB	O=C(O)C(O)C(O)C(=O)O.O=C(O)C(O)C(O)C(=O)O.O=C(OC)[C@@]2(C[C@@H]4C=C(CC)C[N@](Cc1c3ccccc3nc12)C4)c5cc9c(cc5OC)N(C)[C@@H]6[C@]98CCN7CC=C[C@@](CC)([C@@H](OC(C)=O)[C@]6(O)C(=O)OC)[C@H]78
familial gastric-SB.mhdgc-1	NCGC00166035-02	-1.2	-8.12921	33.3043	278.226	88.9104	84.5504	70.3791	57.6757	53.7594	48.6707	42.8954	53.4557	56.1988	51.9688	33.3043	0.000780415	0.00234124	0.00702378	0.0210713	0.0632139	0.189642	0.568925	1.70678	5.12033	15.361	46.0829	Demecolcine	TUBB	CN[C@H]1CCC2=CC(=C(OC)C(=C2C/3=C/C=C(OC)\C(=O)/C=C13)OC)OC
familial gastric-SB.mhdgc-1	NCGC00166076-06	-2.2	-4.92921	39.5461	404.075	71.9263	95.0258	98.6549	78.7615	86.3336	102.85	93.2002	90.2022	87.8107	55.3896	39.5461	0.000780415	0.00234124	0.00702378	0.0210713	0.0632139	0.189642	0.568925	1.70678	5.12033	15.361	46.0829	Arbutin	NA	OC[C@H]1O[C@@H](OC2=CC=C(O)C=C2)[C@H](O)[C@@H](O)[C@@H]1O
familial gastric-SB.mhdgc-1	NCGC00166088-05	-1.4	-6.97921	63.133	481.356	101.517	128.731	116.592	116.591	117.456	78.791	97.1307	91.3508	88.6566	86.5622	63.133	0.000780415	0.00234124	0.00702378	0.0210713	0.0632139	0.189642	0.568925	1.70678	5.12033	15.361	46.0829	Decitabine	DNMT1	NC\1=N\C(=O)N(\C=N1)[C@H]2C[C@H](O)[C@@H](CO)O2
familial gastric-SB.mhdgc-1	NCGC00166111-04	-2.4	-5.52921	106.427	513.415	113.614	116.265	106.219	120.048	108.865	115.734	123.984	101.121	94.922	83.9138	106.427	0.000780415	0.00234124	0.00702378	0.0210713	0.0632139	0.189642	0.568925	1.70678	5.12033	15.361	46.0829	Estriol	ESR1	C[C@]12CC[C@H]3[C@@H](CCC4=CC(=CC=C34)O)[C@@H]1C[C@@H](O)[C@@H]2O
familial gastric-SB.mhdgc-1	NCGC00166125-01	1.4	-8.82921	110.684	555.937	96.4452	114.572	123.129	116.461	126.217	122.621	119.39	98.4684	119.191	113.354	110.684	0.000780415	0.00234124	0.00702378	0.0210713	0.0632139	0.189642	0.568925	1.70678	5.12033	15.361	46.0829	Meglumine	NA	O[C@H]([C@@H](O)CNC)[C@H](O)[C@H](O)CO
familial gastric-SB.mhdgc-1	NCGC00166281-02	4	-4.42921	88.0792	519.89	106.535	102.094	109.136	103.022	108.11	117.767	107.738	116.144	106.768	115.012	88.0792	0.000780415	0.00234124	0.00702378	0.0210713	0.0632139	0.189642	0.568925	1.70678	5.12033	15.361	46.0829	Quinine	NA	COC1=CC2=C(C=C1)N=CC=C2[C@@H](O)[C@@H]3CC4CCN3C[C@@H]4C=C
familial gastric-SB.mhdgc-1	NCGC00166294-02	4	-5.79041	118.811	556.447	110.773	87.9734	104.05	107.776	102.877	102.865	122.732	98.0932	123.059	118.263	118.811	0.00039023	0.00117065	0.00351189	0.0105357	0.031607	0.0948209	0.284463	0.853388	2.56016	7.68049	23.0415	Sparfloxacin	TOP2B	C[C@H]1CN(C[C@@H](C)N1)C2=C(F)C3=C(C(=C2F)N)C(=O)\C(=C/N3C4CC4)C(O)=O
familial gastric-SB.mhdgc-1	NCGC00166310-03	1.4	-7.87921	121.287	558.229	113.475	103.235	89.176	125.946	112.49	122.586	112.018	126.317	137.274	114.565	121.287	0.000780415	0.00234124	0.00702378	0.0210713	0.0632139	0.189642	0.568925	1.70678	5.12033	15.361	46.0829	Marbofloxacin	NA	CN1CCN(CC1)C2=C3OCN(C)N4\C=C(C(O)=O)/C(=O)C(=C34)C=C2F
familial gastric-SB.mhdgc-1	NCGC00166323-03	-1.2	-6.47921	40.0097	432.63	106.314	117.338	134.915	109.935	108.128	100.417	75.143	56.6265	58.4947	69.619	40.0097	0.000780415	0.00234124	0.00702378	0.0210713	0.0632139	0.189642	0.568925	1.70678	5.12033	15.361	46.0829	Trifluridine	TYMS	OC[C@H]1O[C@H](C[C@@H]1O)N2/C=C(C(=O)NC2=O)/C(F)(F)F
familial gastric-SB.mhdgc-1	NCGC00166413-03	-1.1	-5.17921	18.2681	401.649	96.6068	111.735	101.741	94.0949	109.365	77.4116	106.827	88.6317	79.9061	13.31	18.2681	0.000780415	0.00234124	0.00702378	0.0210713	0.0632139	0.189642	0.568925	1.70678	5.12033	15.361	46.0829	Argatroban	NA	C[C@@H]1CCN([C@H](C1)C(O)=O)C(=O)[C@H](CCCNC(N)=N)N[S+]([O-])(=O)C2=CC=CC3=C2NCC(C)C3
familial gastric-SB.mhdgc-1	NCGC00167328-02	-3	-4.47921	63.3938	510.505	92.456	120.323	110.252	114.917	132.65	121.568	133.403	127.171	108.397	125.044	63.3938	0.000780415	0.00234124	0.00702378	0.0210713	0.0632139	0.189642	0.568925	1.70678	5.12033	15.361	46.0829	Aloxistatin	CAPN1	CCOC(=O)[C@H]1O[C@@H]1C(=O)N[C@@H](CC(C)C)C(=O)NCCC(C)C
familial gastric-SB.mhdgc-1	NCGC00167403-03	-1.2	-5.22921	40.4374	429.03	98.5811	91.5217	88.0565	114.561	112.898	103.256	114.767	84.5714	79.9218	37.1406	40.4374	0.000780415	0.00234124	0.00702378	0.0210713	0.0632139	0.189642	0.568925	1.70678	5.12033	15.361	46.0829	Pluripotin	RASAL1	C[N]1N=C(C)C=C1NC2=NC=C3CN(C(=O)N(C)C3=N2)C4=C(C)C=CC(=C4)NC(=O)C5=CC=CC(=C5)C(F)(F)F
familial gastric-SB.mhdgc-1	NCGC00167429-05	4	-6.47921	99.7669	491.731	94.5527	107.99	53.4803	97.0538	92.799	81.0386	122.21	98.8161	106.821	110.587	99.7669	0.000780415	0.00234124	0.00702378	0.0210713	0.0632139	0.189642	0.568925	1.70678	5.12033	15.361	46.0829	Temozolomide	TOP2A	CN1\N=N/C2=C(N=C[N]2C1=O)C(N)=O
familial gastric-SB.mhdgc-1	NCGC00167430-03	1.4	-6.82921	87.4454	544.326	92.3009	104.079	136.61	102.692	104	112.926	117.959	129.401	120.062	127.17	87.4454	0.000780415	0.00234124	0.00702378	0.0210713	0.0632139	0.189642	0.568925	1.70678	5.12033	15.361	46.0829	Tioconazole	NA	ClC1=CC=C(C(C[N]2C=CN=C2)OCC3=C(Cl)SC=C3)C(=C1)Cl
familial gastric-SB.mhdgc-1	NCGC00167431-02	-1.1	-7.37921	7.61048	232.669	101.254	92.8119	78.6838	79.486	45.6216	25.1278	12.2093	21.2347	41.9929	35.4851	7.61048	0.000780415	0.00234124	0.00702378	0.0210713	0.0632139	0.189642	0.568925	1.70678	5.12033	15.361	46.0829	Rifapentine	PRKDC	CO[C@H]1/C=C/O[C@@]2(C)OC3=C(C2=O)C4=C(C(=C3C)O)C(=C(NC(=O)\C(=C/C=C/[C@H](C)[C@H](O)[C@@H](C)[C@@H](O)[C@@H](C)[C@H](OC(C)=O)[C@@H]1C)C)C(=C4O)\C=N/N5CCN(CC5)C6CCCC6)O
familial gastric-SB.mhdgc-1	NCGC00167433-02	-1.4	-8.37921	108.781	577.969	137.187	134.988	119.906	117.246	111.101	114.561	97.5523	134.762	127.526	122.662	108.781	0.000780415	0.00234124	0.00702378	0.0210713	0.0632139	0.189642	0.568925	1.70678	5.12033	15.361	46.0829	Rocuronium bromide	NA	CC(=O)O[C@H]1[C@H](C[C@H]2[C@@H]3CC[C@H]4C[C@H](O)[C@H](C[C@]4(C)[C@H]3CC[C@]12C)N5CCOCC5)[N+]6(CCCC6)CC=C
familial gastric-SB.mhdgc-1	NCGC00167438-02	4	NA	87.2966	476.023	109.696	88.3971	84.1159	95.4091	122.908	96.7882	91.5796	113.456	94.2485	105.816	87.2966	0.000780415	0.00234124	0.00702378	0.0210713	0.0632139	0.189642	0.568925	1.70678	5.12033	15.361	46.0829	Trospium chloride	NA	[Cl-].OC(c1ccccc1)(c2ccccc2)C(=O)O[C@@H]3C[C@@H]5CC[C@H](C3)[N+]45CCCC4
familial gastric-SB.mhdgc-1	NCGC00167441-03	4	NA	85.897	495.351	81.9576	90.5651	105.346	112.746	122.532	107.705	85.1351	98.4318	133.2	92.2401	85.897	0.000780415	0.00234124	0.00702378	0.0210713	0.0632139	0.189642	0.568925	1.70678	5.12033	15.361	46.0829	Pramipexole hydrochloride	DRD3	CCCN[C@H]1CCC2=C(C1)SC(=N2)N
familial gastric-SB.mhdgc-1	NCGC00167453-02	4	NA	106.283	581.328	120.85	134.643	127.948	116.294	119.058	121.233	111.714	106.943	140.218	118.897	106.283	0.000780415	0.00234124	0.00702378	0.0210713	0.0632139	0.189642	0.568925	1.70678	5.12033	15.361	46.0829	Clinofibrate	NA	O=C(O)C(C)(CC)Oc1ccc(cc1)C2(CCCCC2)c3ccc(OC(C)(CC)C(=O)O)cc3
familial gastric-SB.mhdgc-1	NCGC00167466-03	4	NA	125.272	550.763	120.602	115.565	114.223	118.475	98.6216	123.182	110.742	123.663	103.519	114.116	125.272	0.000780415	0.00234124	0.00702378	0.0210713	0.0632139	0.189642	0.568925	1.70678	5.12033	15.361	46.0829	Lomustine	NA	ClCCN(N=O)C(=O)NC1CCCCC1
familial gastric-SB.mhdgc-1	NCGC00167467-04	-1.1	-5.92921	49.0569	491.579	140.391	96.6528	125.064	126.72	126.282	115.096	134.104	62.1278	59.4809	50.3321	49.0569	0.000780415	0.00234124	0.00702378	0.0210713	0.0632139	0.189642	0.568925	1.70678	5.12033	15.361	46.0829	Vecuronium bromide	NA	CC(=O)O[C@H]1C[C@@H]2CC[C@@H]3[C@H](CC[C@@]4(C)[C@H]3C[C@@H]([C@@H]4OC(C)=O)[N+]5(C)CCCCC5)[C@@]2(C)C[C@@H]1N6CCCCC6
familial gastric-SB.mhdgc-1	NCGC00167472-02	4	-4.42921	69.981	477.219	99.1087	95.2658	89.843	101.397	123.083	62.5955	101.521	92.735	92.0235	102.291	69.981	0.000780415	0.00234124	0.00702378	0.0210713	0.0632139	0.189642	0.568925	1.70678	5.12033	15.361	46.0829	Amlexanox	NA	CC(C)C1=CC=C2OC3=NC(=C(C=C3C(=O)C2=C1)C(O)=O)N
familial gastric-SB.mhdgc-1	NCGC00167485-02	4	NA	89.0436	495.827	91.8763	100.912	90.8313	97.151	109.987	111.591	134.8	99.3996	100.751	96.7097	89.0436	0.000780415	0.00234124	0.00702378	0.0210713	0.0632139	0.189642	0.568925	1.70678	5.12033	15.361	46.0829	Doripenem	NA	C[C@H](O)[C@H]1[C@@H]2[C@H](C)C(=C(\N2C1=O)C(O)=O)/S[C@@H]3CN[C@H](CN[S+](N)([O-])=O)C3
familial gastric-SB.mhdgc-1	NCGC00167487-01	-1.1	-6.32921	1.23648	301.426	104.846	77.205	105.268	125.33	117.838	96.3403	44.5947	5.17867	3.91362	2.95743	1.23648	0.000780415	0.00234124	0.00702378	0.0210713	0.0632139	0.189642	0.568925	1.70678	5.12033	15.361	46.0829	(R)-Bicalutamide	AR	Fc1ccc(cc1)S(=O)(=O)C[C@](C)(O)C(=O)Nc2cc(c(C#N)cc2)C(F)(F)F
familial gastric-SB.mhdgc-1	NCGC00167488-03	-2.1	-5.07921	9.42418	494.023	103.964	125.557	90.8763	147.864	121.701	124.402	137.118	113.09	61.6639	55.7557	9.42418	0.000780415	0.00234124	0.00702378	0.0210713	0.0632139	0.189642	0.568925	1.70678	5.12033	15.361	46.0829	Sorafenib	FLT1	CNC(=O)C1=CC(=CC=N1)OC2=CC=C(NC(=O)NC3=CC=C(Cl)C(=C3)C(F)(F)F)C=C2
familial gastric-SB.mhdgc-1	NCGC00167490-02	-3	-4.47921	11.9526	559.519	118.921	119.397	124.75	118.058	124.494	121.932	136.861	117.197	121.25	122.432	11.9526	0.000780415	0.00234124	0.00702378	0.0210713	0.0632139	0.189642	0.568925	1.70678	5.12033	15.361	46.0829	Lumefantrine	NA	CCCCN(CCCC)CC(O)C1=C2C3=CC=C(Cl)C=C3C(=C/C4=CC=C(Cl)C=C4)/C2=CC(=C1)Cl
familial gastric-SB.mhdgc-1	NCGC00167491-02	4	-4.26797	119.795	478.124	102.74	113.187	84.6407	94.8582	97.8175	90.4972	94.9089	90.5439	86.2686	96.4764	119.795	0.00156083	0.00468253	0.0140476	0.0421426	0.126428	0.379284	1.13785	3.41355	10.2407	30.722	92.1659	Lenalidomide	TNF	NC1=C2CN(C3CCC(=O)NC3=O)C(=O)C2=CC=C1
familial gastric-SB.mhdgc-1	NCGC00167493-04	3	-4.92921	114.711	587.979	125.928	111.109	138.316	127.752	103.169	105.709	77.2565	101.589	105.739	173.002	114.711	0.000780415	0.00234124	0.00702378	0.0210713	0.0632139	0.189642	0.568925	1.70678	5.12033	15.361	46.0829	Manidipine	NA	Cl.Cl.[O-][N+](=O)c1cccc(c1)C2C(C(=O)OC)=C(C)NC(C)=C2C(=O)OCCN3CCN(CC3)C(c4ccccc4)c5ccccc5
familial gastric-SB.mhdgc-1	NCGC00167496-02	-1.1	-5.82921	4.29584	383.54	108.721	117.585	109.019	120.684	126.54	97.0247	104.361	50.6861	12.7364	8.39806	4.29584	0.000780415	0.00234124	0.00702378	0.0210713	0.0632139	0.189642	0.568925	1.70678	5.12033	15.361	46.0829	Methylene blue	NA	CN(C)C1=CC2=C(C=C1)N=C3C=CC(=CC3=[S+]2)N(C)C
familial gastric-SB.mhdgc-1	NCGC00167503-02	-1.1	-6.77921	34.6791	361.651	116.395	116.551	105.328	101.455	98.3557	80.3816	32.342	16.6694	66.7027	62.0881	34.6791	0.000780415	0.00234124	0.00702378	0.0210713	0.0632139	0.189642	0.568925	1.70678	5.12033	15.361	46.0829	Aclarubicin	TOP2A	CC[C@@]1(O)C[C@H](O[C@H]2C[C@@H]([C@H](O[C@H]3C[C@H](O)[C@H](O[C@H]4CCC(=O)[C@H](C)O4)[C@H](C)O3)[C@H](C)O2)N(C)C)C5=C(O)C6=C(C=C5[C@H]1C(=O)OC)C(=O)C7=CC=CC(=C7C6=O)O
familial gastric-SB.mhdgc-1	NCGC00167506-03	-2.2	-4.97921	38.6098	473.713	112.623	96.997	106.987	116.824	128.813	125.098	95.3011	102.747	75.6067	65.9981	38.6098	0.000780415	0.00234124	0.00702378	0.0210713	0.0632139	0.189642	0.568925	1.70678	5.12033	15.361	46.0829	Pimecrolimus	NA	CC[C@@H]1/C=C(C)/C[C@H](C)C[C@H](OC)[C@H]2O[C@](O)([C@H](C)C[C@@H]2OC)C(=O)C(=O)N3CCCC[C@H]3C(=O)O[C@@H]([C@H](C)[C@@H](O)CC1=O)/C(C)=C/[C@@H]4CC[C@H](Cl)[C@@H](C4)OC
familial gastric-SB.mhdgc-1	NCGC00167507-03	-2.3	-5.27921	3.18115	482.713	157.62	167.442	70.1876	102.819	105.141	99.3514	108.729	76.6767	89.9897	45.803	3.18115	0.000780415	0.00234124	0.00702378	0.0210713	0.0632139	0.189642	0.568925	1.70678	5.12033	15.361	46.0829	Lapatinib	EGFR	C[S+]([O-])(=O)CCNCC1=CC=C(O1)C2=CC3=C(NC4=CC=C(OCC5=CC(=CC=C5)F)C(=C4)Cl)N=CN=C3C=C2
familial gastric-SB.mhdgc-1	NCGC00167513-03	-2.1	-4.67921	3.38928	410.454	89.7977	95.1475	92.6539	87.4684	110.246	102.3	82.9156	100.785	70.0481	71.8615	3.38928	0.000780415	0.00234124	0.00702378	0.0210713	0.0632139	0.189642	0.568925	1.70678	5.12033	15.361	46.0829	Vandetanib	EGFR	COC1=CC2=C(NC3=CC=C(Br)C=C3F)N=CN=C2C=C1OCC4CCN(C)CC4
familial gastric-SB.mhdgc-1	NCGC00167518-03	-3	-4.47921	12.5744	345.714	60.9088	83.7441	82.9605	82.0953	92.544	83.0756	77.214	80.7522	94.0361	82.813	12.5744	0.000780415	0.00234124	0.00702378	0.0210713	0.0632139	0.189642	0.568925	1.70678	5.12033	15.361	46.0829	Temsirolimus	MTOR	CO[C@@H]1C[C@@H](CC[C@H]1OC(=O)C(C)(CO)CO)C[C@@H](C)[C@@H]2CC(=O)[C@H](C)\C=C(C)\[C@@H](O)[C@@H](OC)C(=O)[C@H](C)C[C@H](C)\C=C\C=C\C=C(C)\[C@H](C[C@@H]3CC[C@@H](C)[C@@](O)(O3)C(=O)C(=O)N4CCCC[C@H]4C(=O)O2)OC
familial gastric-SB.mhdgc-1	NCGC00167519-04	4	-5.12921	96.4129	482.294	108.791	88.5751	107.05	110.723	110.215	107.677	107.97	98.7636	97.7315	81.1432	96.4129	0.000780415	0.00234124	0.00702378	0.0210713	0.0632139	0.189642	0.568925	1.70678	5.12033	15.361	46.0829	Ramatroban	PTGDR2	OC(=O)CC[N]1C2=C(C[C@@H](CC2)N[S+]([O-])(=O)C3=CC=C(F)C=C3)C4=CC=CC=C14
familial gastric-SB.mhdgc-1	NCGC00167520-03	-2.4	-4.82921	73.8362	534.952	114.981	118.805	100.899	114.507	105.689	126.792	132.897	110.285	119.011	92.4301	73.8362	0.000780415	0.00234124	0.00702378	0.0210713	0.0632139	0.189642	0.568925	1.70678	5.12033	15.361	46.0829	Cilomilast	PDE4A	COC1=CC=C(C=C1OC2CCCC2)C3(CCC(CC3)C(O)=O)C#N
familial gastric-SB.mhdgc-1	NCGC00167524-03	-3	-4.57921	24.2714	378.364	56.4226	88.0661	79.2906	106.453	70.172	95.9001	79.8137	76.7188	120.467	77.3944	24.2714	0.000780415	0.00234124	0.00702378	0.0210713	0.0632139	0.189642	0.568925	1.70678	5.12033	15.361	46.0829	Amorolfine hydrochloride	NA	CCC(C)(C)C1=CC=C(CC(C)CN2C[C@H](C)O[C@H](C)C2)C=C1
familial gastric-SB.mhdgc-1	NCGC00167525-03	-3	-4.47921	54.926	533.408	102.823	104.616	91.0026	122.361	114.789	134.844	118.688	115.127	120.346	113.246	54.926	0.000780415	0.00234124	0.00702378	0.0210713	0.0632139	0.189642	0.568925	1.70678	5.12033	15.361	46.0829	Tazarotene	RARB	CCOC(=O)C1=CC=C(N=C1)C#CC2=CC=C3SCCC(C)(C)C3=C2
familial gastric-SB.mhdgc-1	NCGC00167526-03	-2.4	-4.77921	44.7163	388.696	71.0537	99.8125	92.6824	92.0065	68.2011	87.305	84.4213	90.6395	71.3906	67.004	44.7163	0.000780415	0.00234124	0.00702378	0.0210713	0.0632139	0.189642	0.568925	1.70678	5.12033	15.361	46.0829	Camostat mesylate	NA	CN(C)C(=O)COC(=O)CC1=CC=C(OC(=O)C2=CC=C(NC(N)=N)C=C2)C=C1
familial gastric-SB.mhdgc-1	NCGC00167531-03	-1.4	-6.07921	105.578	615.348	119.023	158.984	122.362	158.682	133.854	125.315	133.174	104.217	117.83	115.15	105.578	0.000780415	0.00234124	0.00702378	0.0210713	0.0632139	0.189642	0.568925	1.70678	5.12033	15.361	46.0829	Rivastigmine tartrate	ACHE	CCN(C)C(=O)OC1=CC(=CC=C1)[C@H](C)N(C)C
familial gastric-SB.mhdgc-1	NCGC00167532-01	-2.2	-5.62921	85.9481	518.242	134.012	133.638	117.467	110.973	103.146	116.018	112.779	113.04	87.795	74.9665	85.9481	0.000780415	0.00234124	0.00702378	0.0210713	0.0632139	0.189642	0.568925	1.70678	5.12033	15.361	46.0829	Balofloxacin	NA	CNC1CCCN(C1)c2c(F)cc3c(c2OC)N(C=C(C3=O)C(=O)O)C4CC4
familial gastric-SB.mhdgc-1	NCGC00167533-03	-2.1	-4.72921	29.8213	503.804	113.327	103.973	122.566	108.519	116.223	116.967	114.416	103.405	115.883	80.1831	29.8213	0.000780415	0.00234124	0.00702378	0.0210713	0.0632139	0.189642	0.568925	1.70678	5.12033	15.361	46.0829	Vardenafil	PDE5A	CCCC1=NC(=C2[N]1NC(=N\C2=O)/C3=CC(=CC=C3OCC)[S+]([O-])(=O)N4CCN(CC)CC4)C
familial gastric-SB.mhdgc-1	NCGC00167535-01	2.4	-6.57921	149.739	597.357	94.8612	120.367	112.843	115.173	109.337	134.24	130.183	128.656	130.565	137.218	149.739	0.000780415	0.00234124	0.00702378	0.0210713	0.0632139	0.189642	0.568925	1.70678	5.12033	15.361	46.0829	Tenofovir	TERT	O=C(O)C=CC(=O)O.CC(C)OC(=O)OCOP(=O)(OCOC(=O)OC(C)C)CO[C@H](C)Cn2cnc1c(N)ncnc12
familial gastric-SB.mhdgc-1	NCGC00167558-01	4	NA	106.181	497.194	87.1396	105.294	101.62	99.6404	122.609	95.9406	107.758	90.5946	105.191	108.877	106.181	0.000780415	0.00234124	0.00702378	0.0210713	0.0632139	0.189642	0.568925	1.70678	5.12033	15.361	46.0829	Fleroxacin	NA	CN1CCN(CC1)c2c(F)c3c(cc2F)C(=O)C(=CN3CCF)C(=O)O
familial gastric-SB.mhdgc-1	NCGC00167565-01	1.4	-8.27921	132.81	576.352	106.504	94.1292	119.624	132.754	106.81	123.272	128.841	122.578	124.052	126.398	132.81	0.000780415	0.00234124	0.00702378	0.0210713	0.0632139	0.189642	0.568925	1.70678	5.12033	15.361	46.0829	Carbazochrome sodium sulfonate	NA	[Na+].NC(=O)N\N=C1/C=C2CC(N(C)C2=CC1=O)S([O-])(=O)=O
familial gastric-SB.mhdgc-1	NCGC00167739-03	-1.2	-5.32921	80.5864	501.233	108.464	108.279	121.526	110.149	119.186	97.9988	116.723	97.4791	97.3219	81.3629	80.5864	0.000780415	0.00234124	0.00702378	0.0210713	0.0632139	0.189642	0.568925	1.70678	5.12033	15.361	46.0829	GW-4064X	NR14H	CC(C)C1=C(COC2=CC=C(\C=C\C3=CC=CC(=C3)C(O)=O)C(=C2)Cl)C(=NO1)C4=C(Cl)C=CC=C4Cl
familial gastric-SB.mhdgc-1	NCGC00167740-01	-3	-5.07921	79.1975	471.266	105.9	105.772	98.3042	128.088	113.451	123.051	93.7664	94.1807	101.751	48.5389	79.1975	0.000780415	0.00234124	0.00702378	0.0210713	0.0632139	0.189642	0.568925	1.70678	5.12033	15.361	46.0829	Costunolide	TERT	CC/1=C/CC\C(=C/C2OC(=O)C(=C)C2CC1)C
familial gastric-SB.mhdgc-1	NCGC00167746-01	-2.4	-4.87921	83.2449	508.664	97.983	128.193	124.043	128.252	121.639	110.638	118.925	131.331	121.14	98.2409	83.2449	0.000780415	0.00234124	0.00702378	0.0210713	0.0632139	0.189642	0.568925	1.70678	5.12033	15.361	46.0829	PNU-120596	CHRNA7	COC1=C(Cl)C=C(NC(=O)NC2=NOC(=C2)C)C(=C1)OC
familial gastric-SB.mhdgc-1	NCGC00167751-03	-3	-4.42921	2.92181	474.79	100.796	106.802	99.6005	95.2371	99.8928	92.6258	112.428	104.721	103.449	128.281	2.92181	0.000780415	0.00234124	0.00702378	0.0210713	0.0632139	0.189642	0.568925	1.70678	5.12033	15.361	46.0829	SSR-69071	ELA2	COC1=CC(=C2C(=O)N(COC/3=C/C(=O)N4\C=C/C=C(OCCN5CCCCC5)\C4=N3)[S+]([O-])(=O)C2=C1)C(C)C
familial gastric-SB.mhdgc-1	NCGC00167767-03	-2.1	-5.07921	3.29863	414.366	136.984	94.6737	101.892	111.179	122.857	94.3946	99.907	90.6572	77.5102	5.01408	3.29863	0.000780415	0.00234124	0.00702378	0.0210713	0.0632139	0.189642	0.568925	1.70678	5.12033	15.361	46.0829	IKK16	IKBKB	O=C(N1CCC(CC1)N2CCCC2)C3=CC=C(NC4=NC=CC(=N4)C5=CC6=C(S5)C=CC=C6)C=C3
familial gastric-SB.mhdgc-1	NCGC00167768-02	-3	-4.47921	26.1294	490.004	123.726	103.533	94.3289	107.532	113.23	97.1531	107.872	118.178	98.2963	110.01	26.1294	0.000780415	0.00234124	0.00702378	0.0210713	0.0632139	0.189642	0.568925	1.70678	5.12033	15.361	46.0829	KI-8751	FLT1	COC1=C(OC)C=C2C(=CC=NC2=C1)OC3=CC=C(NC(=O)NC4=CC=C(F)C=C4F)C(=C3)F
familial gastric-SB.mhdgc-1	NCGC00167773-03	-2.1	-5.92921	3.19469	298.266	90.3458	109.394	95.4606	88.2254	70.2648	61.7123	51.9336	39.2248	36.8618	25.0508	3.19469	0.000780415	0.00234124	0.00702378	0.0210713	0.0632139	0.189642	0.568925	1.70678	5.12033	15.361	46.0829	TPCA-1	IKBKB	NC(=O)NC1=C(C=C(S1)C2=CC=C(F)C=C2)C(N)=O
familial gastric-SB.mhdgc-1	NCGC00167781-07	4	-7.82921	101.341	561.09	119.505	129.997	125.228	115.022	117.92	104.059	118.964	105.49	118.448	122.913	101.341	0.000780415	0.00234124	0.00702378	0.0210713	0.0632139	0.189642	0.568925	1.70678	5.12033	15.361	46.0829	Cetirizine hydrochloride	HRH1	OC(=O)COCCN1CCN(CC1)C(C2=CC=CC=C2)C3=CC=C(Cl)C=C3
familial gastric-SB.mhdgc-1	NCGC00167785-02	-1.1	-5.12921	13.0901	521.252	121.802	139.364	134.928	124.758	133.26	129.512	134.756	105.728	94.973	26.7965	13.0901	0.000780415	0.00234124	0.00702378	0.0210713	0.0632139	0.189642	0.568925	1.70678	5.12033	15.361	46.0829	PAC-1	CASP3	OC1=C(C=CC=C1CC=C)/C=N/NC(=O)CN2CCN(CC2)CC3=CC=CC=C3
familial gastric-SB.mhdgc-1	NCGC00167798-02	-2.1	-4.72921	21.6049	451.062	116.087	100.12	104.355	112.772	129.831	103.489	90.0503	95.6506	69.5379	69.1269	21.6049	0.000780415	0.00234124	0.00702378	0.0210713	0.0632139	0.189642	0.568925	1.70678	5.12033	15.361	46.0829	Oxaliplatin	NA	O=C1O[Pt]2(NC3CCCCC3N2)OC1=O
familial gastric-SB.mhdgc-1	NCGC00167801-01	-2.2	-4.72921	62.02	460.931	106.172	104.073	106.183	96.2933	107.952	100.914	91.6341	97.7428	91.7669	80.8054	62.02	0.000780415	0.00234124	0.00702378	0.0210713	0.0632139	0.189642	0.568925	1.70678	5.12033	15.361	46.0829	CL 82198	MMP13	O=C(NCCCCN1CCOCC1)C2=CC3=CC=CC=C3O2
familial gastric-SB.mhdgc-1	NCGC00167803-03	4	-5.92921	88.939	501.022	108.024	91.9883	102.177	111.516	114.038	108.323	121.11	95.3998	93.1137	107.341	88.939	0.000780415	0.00234124	0.00702378	0.0210713	0.0632139	0.189642	0.568925	1.70678	5.12033	15.361	46.0829	GSI-9	NOTCH1	C[C@H](NC(=O)CC1=CC(=CC(=C1)F)F)C(=O)N[C@H](C(=O)OC(C)(C)C)C2=CC=CC=C2
familial gastric-SB.mhdgc-1	NCGC00167805-02	4	-8.67921	101.877	503.585	93.2192	100.907	107.605	105.142	117.368	107.329	99.4233	106.946	99.0235	106.609	101.877	0.000780415	0.00234124	0.00702378	0.0210713	0.0632139	0.189642	0.568925	1.70678	5.12033	15.361	46.0829	Ivachtin	CASP3	CC(=O)OCCN1C(=O)C2=C(C)N=C3C=CC(=CC3=C2C1=O)[S+]([O-])(=O)N4CCOCC4
familial gastric-SB.mhdgc-1	NCGC00167811-03	1.4	-8.72921	126.803	533.08	86.478	107.474	126.893	103.406	109.15	128.949	99.2112	107.101	104.139	114.902	126.803	0.000780415	0.00234124	0.00702378	0.0210713	0.0632139	0.189642	0.568925	1.70678	5.12033	15.361	46.0829	GW-9508	FFAR1	OC(=O)CCC1=CC=C(NCC2=CC=CC(=C2)OC3=CC=CC=C3)C=C1
familial gastric-SB.mhdgc-1	NCGC00167831-01	-1.1	-8.47921	57.0873	226.671	110.796	90.6358	45.1454	51.9492	45.2509	25.8952	15.0362	16.5116	53.5641	42.9109	57.0873	0.000780415	0.00234124	0.00702378	0.0210713	0.0632139	0.189642	0.568925	1.70678	5.12033	15.361	46.0829	SN-38	TOP1	CCC1=C2CN3C(=O)\C4=C(/C=C3/C2=NC5=CC=C(O)C=C15)[C@@](O)(CC)C(=O)OC4
familial gastric-SB.mhdgc-1	NCGC00167832-04	-2.4	-4.72921	86.2358	589.658	136.175	109.389	124.587	140.498	113.393	129.18	142.867	121.325	128.022	108.996	86.2358	0.000780415	0.00234124	0.00702378	0.0210713	0.0632139	0.189642	0.568925	1.70678	5.12033	15.361	46.0829	Carvedilol	ADRB1	COC1=C(OCCNCC(O)COC2=CC=CC3=C2C4=CC=CC=C4[NH]3)C=CC=C1
familial gastric-SB.mhdgc-1	NCGC00167967-01	4	-4.72921	82.058	502.671	107.607	116.724	109.426	108.759	110.629	95.0518	100.931	104.643	109.624	96.8349	82.058	0.000780415	0.00234124	0.00702378	0.0210713	0.0632139	0.189642	0.568925	1.70678	5.12033	15.361	46.0829	Telithromycin	NA	CC[C@H]1OC(=O)[C@H](C)C(=O)[C@H](C)[C@@H](O[C@H]2O[C@H](C)C[C@@H]([C@H]2O)N(C)C)[C@@](C)(C[C@@H](C)C(=O)[C@H](C)[C@H]3N(CCCC[N]4C=NC(=C4)C5=CN=CC=C5)C(=O)O[C@]13C)OC
familial gastric-SB.mhdgc-1	NCGC00167971-03	4	NA	118.139	477.44	86.837	101.602	100.883	117.299	86.2236	125.054	90.8587	79.7273	102.201	85.5583	118.139	0.000780415	0.00234124	0.00702378	0.0210713	0.0632139	0.189642	0.568925	1.70678	5.12033	15.361	46.0829	Tiotropium bromide	NA	C[N+]1(C)[C@@H]2CC(C[C@H]1[C@@H]3O[C@H]23)OC(=O)C(O)(C4=CC=CS4)C5=CC=CS5
familial gastric-SB.mhdgc-1	NCGC00167977-03	-1.1	-6.42921	2.85217	314.056	114.15	120.357	113.106	116.083	112.191	108.133	16.7327	5.12847	4.18783	3.59968	2.85217	0.000780415	0.00234124	0.00702378	0.0210713	0.0632139	0.189642	0.568925	1.70678	5.12033	15.361	46.0829	Bicalutamide	AR	CC(O)(C[S+]([O-])(=O)C1=CC=C(F)C=C1)C(=O)NC2=CC=C(C#N)C(=C2)C(F)(F)F
familial gastric-SB.mhdgc-1	NCGC00167978-02	-3	-4.42921	14.867	492.64	101.162	108.233	90.2451	116.78	124.789	129.991	79.5834	106.969	97.6218	119.196	14.867	0.000780415	0.00234124	0.00702378	0.0210713	0.0632139	0.189642	0.568925	1.70678	5.12033	15.361	46.0829	Ceftiofur hydrochloride	NA	CO\N=C(C(=O)N[C@H]1[C@H]2SC\C(=C(/N2C1=O)C(O)=O)CSC(=O)C3=CC=CO3)/C4=CSC(=N4)N
familial gastric-SB.mhdgc-1	NCGC00167982-02	-1.1	-6.07921	22.3927	367.244	117.346	112.328	112.894	102.126	101.774	115.015	78.4414	38.6052	10.048	26.9429	22.3927	0.000780415	0.00234124	0.00702378	0.0210713	0.0632139	0.189642	0.568925	1.70678	5.12033	15.361	46.0829	Pirarubicin	TOP2A	COC1=C2C(=O)C3=C(C(=C4C[C@](O)(C[C@H](O[C@H]5C[C@H](N)[C@H](O[C@H]6CCCCO6)[C@H](C)O5)C4=C3O)C(=O)CO)O)C(=O)C2=CC=C1
familial gastric-SB.mhdgc-1	NCGC00168041-01	-2.4	-5.32921	85.6128	556.61	115.19	116.95	108.593	105.581	139.265	125.944	131.467	135.82	102.276	134.48	85.6128	0.000780415	0.00234124	0.00702378	0.0210713	0.0632139	0.189642	0.568925	1.70678	5.12033	15.361	46.0829	Dextromethorphan hydrobromide	GRIN2A	COC1=CC2=C(CC3C4CCCC[C@@]24CCN3C)C=C1
familial gastric-SB.mhdgc-1	NCGC00168085-02	-1.2	-5.62921	43.408	455.74	106.447	116.539	121.803	109.227	126.06	104.133	95.4167	81.8333	67.7751	54.2482	43.408	0.000780415	0.00234124	0.00702378	0.0210713	0.0632139	0.189642	0.568925	1.70678	5.12033	15.361	46.0829	Vorinostat	HDAC1	O=C(Nc1ccccc1)CCCCCCC(=O)NO
familial gastric-SB.mhdgc-1	NCGC00168108-02	-1.4	-5.52921	63.0478	455.947	100.13	115.059	109.037	105.923	128.42	79.1079	100.955	96.6347	71.221	62.992	63.0478	0.000780415	0.00234124	0.00702378	0.0210713	0.0632139	0.189642	0.568925	1.70678	5.12033	15.361	46.0829	AG-14361	PARP1	CN(C)CC1=CC=C(C=C1)C2=NC3=CC=CC4=C3[N]2CCNC4=O
familial gastric-SB.mhdgc-1	NCGC00168109-01	4	-8.22921	97.3475	538.776	126.431	127.575	113.877	111.449	107.221	119.61	99.2301	115.679	102.226	113.237	97.3475	0.000780415	0.00234124	0.00702378	0.0210713	0.0632139	0.189642	0.568925	1.70678	5.12033	15.361	46.0829	Secin H3	ARHGEF1	COC1=N[N](C2=CC=C(NC(=O)CSC3=CC=CC=C3)C=C2)C(=N1)C4=CC=C5OCOC5=C4
familial gastric-SB.mhdgc-1	NCGC00168110-01	-2.4	-5.07921	43.9703	408.035	113.413	100.021	137.737	100.712	81.9456	103.624	59.2403	97.9866	71.8034	57.5443	43.9703	0.000780415	0.00234124	0.00702378	0.0210713	0.0632139	0.189642	0.568925	1.70678	5.12033	15.361	46.0829	Tozasertib	AURKA	CN1CCN(CC1)C2=CC(=NC(=N2)SC3=CC=C(NC(=O)C4CC4)C=C3)NC5=CC(=N[NH]5)C
familial gastric-SB.mhdgc-1	NCGC00168114-03	-2.2	-5.42921	27.7139	359.839	93.2189	105.498	100.141	85.4488	92.2063	74.3677	77.232	66.4904	48.3971	41.8818	27.7139	0.000780415	0.00234124	0.00702378	0.0210713	0.0632139	0.189642	0.568925	1.70678	5.12033	15.361	46.0829	IC-87114	PIK3CA	CC1=CC=CC=C1N2\C(=N/C3=C(C(=CC=C3)C)C2=O)C[N]4C=NC5=C4N=CN=C5N
familial gastric-SB.mhdgc-1	NCGC00168459-04	-1.3	-5.22921	4.95026	523.725	129.4	63.3895	171.532	129.805	138.533	110.83	122.654	104.035	82.7963	19.4834	4.95026	0.000780415	0.00234124	0.00702378	0.0210713	0.0632139	0.189642	0.568925	1.70678	5.12033	15.361	46.0829	NCGC00168459-01	PDE4A	COC1=CC(=C(OC)C=C1)C2=NN=C3C=CC(=N[N]23)C4=CC(=C(OC)C=C4)O[C@@H]5CCOC5
familial gastric-SB.mhdgc-1	NCGC00168759-04	4	NA	114.4	613.521	136.814	125.069	108.275	127.007	139.955	129.697	131.325	147.754	121.205	121.491	114.4	0.000780415	0.00234124	0.00702378	0.0210713	0.0632139	0.189642	0.568925	1.70678	5.12033	15.361	46.0829	PTC-124	CFTR	OC(=O)C1=CC=CC(=C1)C2=NOC(=N2)C3=CC=CC=C3F
familial gastric-SB.mhdgc-1	NCGC00168773-01	-1.3	-5.67921	44.6564	442.306	132.329	96.3716	113.591	128.128	69.2286	107.406	109.46	93.6044	40.0627	28.8305	44.6564	0.000780415	0.00234124	0.00702378	0.0210713	0.0632139	0.189642	0.568925	1.70678	5.12033	15.361	46.0829	Darunavir	NA	Nc1ccc(cc1)S(=O)(=O)N(CC(C)C)C[C@@H](O)[C@H](Cc2ccccc2)NC(=O)O[C@H]3CO[C@H]4OCC[C@@H]34
familial gastric-SB.mhdgc-1	NCGC00168774-01	3	-4.92921	138.801	573.802	106.276	113.275	114.114	121.367	117.619	131.436	108.762	120.315	126.246	116.653	138.801	0.000780415	0.00234124	0.00702378	0.0210713	0.0632139	0.189642	0.568925	1.70678	5.12033	15.361	46.0829	Rasagiline mesilate	MAOB	CS(=O)(=O)O.C#CCN[C@@H]2CCc1ccccc12
familial gastric-SB.mhdgc-1	NCGC00168781-01	4	NA	107.127	549.112	130.916	114.521	78.3347	121.111	111.691	126.118	118.011	109.567	107.266	137.288	107.127	0.000780415	0.00234124	0.00702378	0.0210713	0.0632139	0.189642	0.568925	1.70678	5.12033	15.361	46.0829	Tadalafil	PDE5A	O=C6N(C)CC(=O)N4[C@@H]6Cc1c5ccccc5nc1[C@H]4c2ccc3OCOc3c2
familial gastric-SB.mhdgc-1	NCGC00168784-01	-1.1	-7.22921	32.7903	340.584	113.553	111.048	108.523	103.791	68.5047	60.5535	53.3745	45.7402	40.5885	46.0996	32.7903	0.000780415	0.00234124	0.00702378	0.0210713	0.0632139	0.189642	0.568925	1.70678	5.12033	15.361	46.0829	Gemcitabine	RRM2	Cl.NC1=NC(=O)N(C=C1)[C@@H]2O[C@H](CO)[C@@H](O)C2(F)F
familial gastric-SB.mhdgc-1	NCGC00168785-02	-2.1	-4.77921	8.67868	538.411	99.6156	109.081	112.129	108.23	147.27	129.399	131.416	134.627	124.784	76.7293	8.67868	0.000780415	0.00234124	0.00702378	0.0210713	0.0632139	0.189642	0.568925	1.70678	5.12033	15.361	46.0829	Diclazuril	NA	ClC1=CC=C(C=C1)C(C#N)C2=C(Cl)C=C(C=C2Cl)N3\N=C/C(=O)NC3=O
familial gastric-SB.mhdgc-1	NCGC00168853-03	2.4	-5.12921	134.302	608.966	103.156	119.238	106.431	116.053	151.455	114.556	145.343	103.37	132.794	172.567	134.302	0.000780415	0.00234124	0.00702378	0.0210713	0.0632139	0.189642	0.568925	1.70678	5.12033	15.361	46.0829	Lupeol	NA	CC(=C)[C@@H]1CC[C@]2(C)CC[C@]3(C)[C@H](CC[C@@H]4[C@@]5(C)CC[C@H](O)C(C)(C)[C@@H]5CC[C@@]34C)[C@@H]12
familial gastric-SB.mhdgc-1	NCGC00169145-02	4	NA	90.2257	524.985	134.003	64.7247	98.598	137.569	142.856	107.211	70.3355	130.823	106.384	123.002	90.2257	0.000780415	0.00234124	0.00702378	0.0210713	0.0632139	0.189642	0.568925	1.70678	5.12033	15.361	46.0829	Salidroside	APP	Oc2ccc(CCO[C@@H]1O[C@H](CO)[C@@H](O)[C@H](O)[C@H]1O)cc2
familial gastric-SB.mhdgc-1	NCGC00169864-03	-3	-4.47921	57.3716	495.274	92.7525	101.097	109.786	147.072	104.464	122.512	110.699	104.7	89.4654	108.877	57.3716	0.000780415	0.00234124	0.00702378	0.0210713	0.0632139	0.189642	0.568925	1.70678	5.12033	15.361	46.0829	Sesamin	NFKB1	C1OC2=C(O1)C=C(C=C2)[C@H]3OC[C@H]4[C@@H]3CO[C@@H]4C5=CC6=C(OCO6)C=C5
familial gastric-SB.mhdgc-1	NCGC00173359-06	-3	-4.62921	72.4971	549.92	108.072	119.2	109.459	127.809	119.251	112.492	106.011	120.57	129.776	112.343	72.4971	0.000780415	0.00234124	0.00702378	0.0210713	0.0632139	0.189642	0.568925	1.70678	5.12033	15.361	46.0829	Tetrahydroberberine Canadine	NA	COC1=C(OC)C2=C(CC3N(CCC4=C3C=C5OCOC5=C4)C2)C=C1
familial gastric-SB.mhdgc-1	NCGC00174736-02	-1.4	-6.52921	103.944	571.874	131.693	143.398	115.888	124.531	131.546	119.541	119.747	104.469	139.055	107.8	103.944	0.000780415	0.00234124	0.00702378	0.0210713	0.0632139	0.189642	0.568925	1.70678	5.12033	15.361	46.0829	Uridine triacetate	NA	CC(=O)OC[C@@H]1O[C@H]([C@H](OC(C)=O)[C@@H]1OC(C)=O)N2\C=C/C(=O)NC2=O
familial gastric-SB.mhdgc-1	NCGC00177979-03	-1.1	-6.07921	9.67644	406.924	119.066	97.3106	109.536	124.392	130.572	104.991	70.1481	52.3123	53.6311	44.8903	9.67644	0.000780415	0.00234124	0.00702378	0.0210713	0.0632139	0.189642	0.568925	1.70678	5.12033	15.361	46.0829	Azelastine hydrochloride	HRH1	CN1CCCC(CC1)N2\N=C(CC3=CC=C(Cl)C=C3)/C4=C(C=CC=C4)C2=O
familial gastric-SB.mhdgc-1	NCGC00177986-04	4	NA	96.3477	545.417	107.722	107.525	140.179	99.6611	137.585	113.87	112.538	103.478	99.4614	119.654	96.3477	0.000780415	0.00234124	0.00702378	0.0210713	0.0632139	0.189642	0.568925	1.70678	5.12033	15.361	46.0829	Pefloxacin	NA	CCN1\C=C(C(O)=O)/C(=O)C2=C1C=C(N3CCN(C)CC3)C(=C2)F
familial gastric-SB.mhdgc-1	NCGC00177995-04	-1.4	-5.57921	95.3407	497.826	90.5325	127.05	129.649	131.736	123.667	130.605	107.465	123.646	80.2639	98.0876	95.3407	0.000780415	0.00234124	0.00702378	0.0210713	0.0632139	0.189642	0.568925	1.70678	5.12033	15.361	46.0829	Sarafloxacin hydrochloride	NA	OC(=O)\C1=C\N(C2=CC=C(F)C=C2)C3=C(C=C(F)C(=C3)N4CCNCC4)C1=O
familial gastric-SB.mhdgc-1	NCGC00178054-05	-3	-4.42921	26.2422	385.677	94.6789	102.555	59.8989	82.1744	82.8732	66.8266	88.8153	83.8166	90.9273	88.045	26.2422	0.000780415	0.00234124	0.00702378	0.0210713	0.0632139	0.189642	0.568925	1.70678	5.12033	15.361	46.0829	Clarithromycin	NA	CC[C@H]1OC(=O)[C@H](C)[C@@H](O[C@H]2C[C@@](C)(OC)[C@@H](O)[C@H](C)O2)[C@H](C)[C@@H](O[C@@H]3O[C@H](C)C[C@@H]([C@H]3O)N(C)C)[C@@](C)(C[C@@H](C)C(=O)[C@H](C)[C@@H](O)[C@]1(C)O)OC
familial gastric-SB.mhdgc-1	NCGC00178127-04	-2.1	-5.17921	3.60453	444.206	113.525	135.539	114.528	106.831	133.255	98.0578	97.5846	82.8466	72.6955	30.8425	3.60453	0.000780415	0.00234124	0.00702378	0.0210713	0.0632139	0.189642	0.568925	1.70678	5.12033	15.361	46.0829	Ramipril	ACE	CCOC(=O)[C@H](CCC1=CC=CC=C1)N[C@@H](C)C(=O)N2[C@H]3CCC[C@H]3C[C@H]2C(O)=O
familial gastric-SB.mhdgc-1	NCGC00178319-07	-2.4	-4.77921	43.5301	462	73.3131	117.615	84.0893	105.279	111.481	119.491	112.967	147.991	120.277	82.9278	43.5301	0.000780415	0.00234124	0.00702378	0.0210713	0.0632139	0.189642	0.568925	1.70678	5.12033	15.361	46.0829	Thiamphenicol	NA	C[S+]([O-])(=O)C1=CC=C(C=C1)[C@@H](O)[C@@H](CO)NC(=O)C(Cl)Cl
familial gastric-SB.mhdgc-1	NCGC00178483-04	4	-5.72921	119.649	598.275	123.479	124.116	115.888	131.164	115.239	120.034	120.092	126.253	134.765	129.988	119.649	0.000780415	0.00234124	0.00702378	0.0210713	0.0632139	0.189642	0.568925	1.70678	5.12033	15.361	46.0829	Limonin	NA	CC1(C)O[C@H]2CC(=O)OC[C@]23[C@H]4CC[C@@]5(C)[C@@H](OC(=O)[C@H]6O[C@@]56[C@]4(C)C(=O)C[C@@H]13)C7=COC=C7
familial gastric-SB.mhdgc-1	NCGC00178499-03	1.4	-8.37921	99.9027	575.244	101.919	93.9669	126.678	117.891	116.667	137.752	136.432	111.465	116.128	125.593	99.9027	0.000780415	0.00234124	0.00702378	0.0210713	0.0632139	0.189642	0.568925	1.70678	5.12033	15.361	46.0829	Cefdinir	NA	NC1=NC(=CS1)\C(=N\O)C(=O)N[C@H]2[C@H]3SC\C(=C(/N3C2=O)C(O)=O)C=C
familial gastric-SB.mhdgc-1	NCGC00178520-05	4	-5.22921	106.446	578.311	118.015	130.054	101.87	128.603	119.629	140.348	125.563	132.86	116.126	96.8957	106.446	0.000780415	0.00234124	0.00702378	0.0210713	0.0632139	0.189642	0.568925	1.70678	5.12033	15.361	46.0829	Bromhexine hydrochloride	NA	CN(CC1=C(N)C(=CC(=C1)Br)Br)C2CCCCC2
familial gastric-SB.mhdgc-1	NCGC00178529-03	2.4	-4.82921	128.66	528.202	104.97	110.425	105.804	114.199	105.397	109.597	106.086	109.509	101.788	117.886	128.66	0.000780415	0.00234124	0.00702378	0.0210713	0.0632139	0.189642	0.568925	1.70678	5.12033	15.361	46.0829	Levofloxacin	TOP2B	C[C@H]1COC2=C3N1\C=C(C(O)=O)/C(=O)C3=CC(=C2N4CCN(C)CC4)F
familial gastric-SB.mhdgc-1	NCGC00178638-04	4	NA	109.879	528.309	130.511	110.074	60.8815	158.572	101.115	137.742	89.959	112.985	97.1376	110.464	109.879	0.000780415	0.00234124	0.00702378	0.0210713	0.0632139	0.189642	0.568925	1.70678	5.12033	15.361	46.0829	Valaciclovir	NA	CC(C)[C@H](N)C(=O)OCCOC[N]1C=NC2=C1\N=C(N)/NC2=O
familial gastric-SB.mhdgc-1	NCGC00178697-05	-1.2	-6.77921	26.6151	320.651	104.823	92.7914	91.5232	102.145	101.507	58.2524	36.5435	35.2	51.7637	34.6305	26.6151	0.000780415	0.00234124	0.00702378	0.0210713	0.0632139	0.189642	0.568925	1.70678	5.12033	15.361	46.0829	Irinotecan	TOP1	CCC1=C2C=C(OC(=O)N3CCC(CC3)N4CCCCC4)C=CC2=NC\5=C1CN6C(=O)\C7=C(/C=C56)[C@@](O)(CC)C(=O)OC7
familial gastric-SB.mhdgc-1	NCGC00178698-04	2.4	-5.77921	143.88	529.363	90.863	95.0318	93.524	113.886	120.497	102.235	118.134	109.942	111.891	116.296	143.88	0.000780415	0.00234124	0.00702378	0.0210713	0.0632139	0.189642	0.568925	1.70678	5.12033	15.361	46.0829	Oseltamivir phosphate	NA	CCOC(=O)\C1=C\[C@@H](OC(CC)CC)[C@H](NC(C)=O)[C@@H](N)C1
familial gastric-SB.mhdgc-1	NCGC00178707-03	-2.3	-4.87921	48.0038	509.997	138.845	112.603	123.205	85.5694	121.012	109.381	101.327	105.623	90.7179	85.9383	48.0038	0.000780415	0.00234124	0.00702378	0.0210713	0.0632139	0.189642	0.568925	1.70678	5.12033	15.361	46.0829	Ramelteon	MTNR1A	CCC(=O)NCC[C@@H]1CCC2=C1C3=C(OCC3)C=C2
familial gastric-SB.mhdgc-1	NCGC00178734-03	-2.4	-4.87921	92.724	586.992	116.452	123.739	131.039	130.818	141.202	118.915	107.153	120.246	141.362	104.331	92.724	0.000780415	0.00234124	0.00702378	0.0210713	0.0632139	0.189642	0.568925	1.70678	5.12033	15.361	46.0829	Sitagliptin	DPP4	N[C@@H](CC(=O)N1CC[N]2C(=NN=C2C(F)(F)F)C1)CC3=C(F)C=C(F)C(=C3)F
familial gastric-SB.mhdgc-1	NCGC00178840-06	4	-5.32921	97.3901	513.414	98.1689	125.879	122.166	116.01	125.341	121.81	139.984	119.551	109.787	102.549	97.3901	0.000780415	0.00234124	0.00702378	0.0210713	0.0632139	0.189642	0.568925	1.70678	5.12033	15.361	46.0829	Sodium cloxacillin	NA	CC1=C(C(=O)N[C@H]2[C@H]3SC(C)(C)[C@@H](N3C2=O)C([O-])=O)C(=NO1)C4=C(Cl)C=CC=C4
familial gastric-SB.mhdgc-1	NCGC00178852-06	4	-5.17921	110.146	535.824	112.735	104.36	109.079	94.6974	108.383	118.081	106.138	108.575	114.438	128.895	110.146	0.000780415	0.00234124	0.00702378	0.0210713	0.0632139	0.189642	0.568925	1.70678	5.12033	15.361	46.0829	Tobramycin	NA	NC[C@H]1O[C@H](O[C@@H]2[C@@H](N)C[C@@H](N)[C@H](O[C@H]3O[C@H](CO)[C@@H](O)[C@H](N)[C@H]3O)[C@H]2O)[C@H](N)C[C@@H]1O
familial gastric-SB.mhdgc-1	NCGC00178913-04	-1.1	-5.57921	5.12396	447.781	129.192	116.225	137.524	121.533	125.055	118.039	123.338	114.664	6.70048	7.88745	5.12396	0.000780415	0.00234124	0.00702378	0.0210713	0.0632139	0.189642	0.568925	1.70678	5.12033	15.361	46.0829	Tripterin	HSP90AB1	CC/1=C(\O)C(=O)\C=C2/C1=C/C=C3\[C@@]2(C)CC[C@@]4(C)[C@@H]5C[C@@](C)(CC[C@]5(C)CC[C@]34C)C(O)=O
familial gastric-SB.mhdgc-1	NCGC00179034-08	-2.4	-4.97921	53.8379	463.544	78.8842	107.751	106.349	116.218	130.049	132.923	121.445	108.244	97.0615	74.4626	53.8379	0.000780415	0.00234124	0.00702378	0.0210713	0.0632139	0.189642	0.568925	1.70678	5.12033	15.361	46.0829	Pentamidine isethionate	NA	NC(=N)C1=CC=C(OCCCCCOC2=CC=C(C=C2)C(N)=N)C=C1
familial gastric-SB.mhdgc-1	NCGC00179244-04	-2.4	-5.32921	138.264	525.954	137.061	118.793	80.4696	113.28	120.071	136.612	90.1373	102.743	114.049	77.5578	138.264	0.000780415	0.00234124	0.00702378	0.0210713	0.0632139	0.189642	0.568925	1.70678	5.12033	15.361	46.0829	Dorzolamide hydrochloride	CA2	CCN[C@H]1C[C@H](C)[S+]([O-])(=O)C2=C1C=C(S2)[S+](N)([O-])=O
familial gastric-SB.mhdgc-1	NCGC00179250-04	-2.1	-4.67921	32.8939	535.22	117.812	133.145	104.077	120.955	109.492	135.007	117.498	118.794	105.254	99.7504	32.8939	0.000780415	0.00234124	0.00702378	0.0210713	0.0632139	0.189642	0.568925	1.70678	5.12033	15.361	46.0829	Halofantrine	NA	CCCCN(CCCC)CCC(O)C1=C2C=CC(=CC2=C3C=C(Cl)C=C(Cl)C3=C1)C(F)(F)F
familial gastric-SB.mhdgc-1	NCGC00179302-02	-1.4	-7.32921	47.9544	345.341	96.7008	117.052	73.8579	86.7159	86.1916	60.0231	50.1114	49.5312	60.7498	63.6781	47.9544	0.000780415	0.00234124	0.00702378	0.0210713	0.0632139	0.189642	0.568925	1.70678	5.12033	15.361	46.0829	Indirubin	CDK1	O=C\1NC2=C(C=CC=C2)C1=C3\NC4=C(C=CC=C4)C3=O
familial gastric-SB.mhdgc-1	NCGC00179308-05	-2.1	-4.72921	32.2155	519.395	120.701	132.437	120.199	110.371	98.4002	122.037	112.194	122.644	109.604	81.8626	32.2155	0.000780415	0.00234124	0.00702378	0.0210713	0.0632139	0.189642	0.568925	1.70678	5.12033	15.361	46.0829	Fluticasone propionate	NA	CCC(=O)O[C@@]1([C@H](C)C[C@H]2[C@@H]3C[C@H](F)\C4=C\C(=O)\C=C/[C@]4(C)[C@@]3(F)[C@@H](O)C[C@]12C)C(=O)SCF
familial gastric-SB.mhdgc-1	NCGC00179341-02	4	-5.82921	109.353	561.972	119.376	105.462	117.565	112.914	101.233	116.326	112.419	122.354	133.025	125.045	109.353	0.000780415	0.00234124	0.00702378	0.0210713	0.0632139	0.189642	0.568925	1.70678	5.12033	15.361	46.0829	Ondansetron hydrochloride	HTR3A	O=C1C(CCc3c1c2ccccc2n3C)Cn4ccnc4C
familial gastric-SB.mhdgc-1	NCGC00179363-04	4	-5.57921	120.56	491.074	111.628	146.375	83.57	120.64	112.554	113.921	123.626	103.608	87.2904	82.9724	120.56	0.000780415	0.00234124	0.00702378	0.0210713	0.0632139	0.189642	0.568925	1.70678	5.12033	15.361	46.0829	Ursodiol	NA	C[C@H](CCC(O)=O)[C@H]1CC[C@H]2[C@@H]3[C@@H](O)C[C@@H]4C[C@H](O)CC[C@]4(C)[C@H]3CC[C@]12C
familial gastric-SB.mhdgc-1	NCGC00179435-07	4	-4.72921	48.2758	349.67	75.2129	69.0936	69.7773	65.2125	78.7447	99.3203	63.8585	88.377	67.3284	65.8319	48.2758	0.000780415	0.00234124	0.00702378	0.0210713	0.0632139	0.189642	0.568925	1.70678	5.12033	15.361	46.0829	Ifomide	NA	ClCCN[P]1(=O)OCCCN1CCCl
familial gastric-SB.mhdgc-1	NCGC00179454-04	-1.1	-6.99041	26.8431	304.327	95.3552	92.8255	106.258	106.965	81.2766	60.5986	44.594	25.0909	20.576	19.6321	26.8431	0.00039023	0.00117065	0.00351189	0.0105357	0.031607	0.0948209	0.284463	0.853388	2.56016	7.68049	23.0415	Monensin sodium salt	NA	CC[C@]1(CC[C@@H](O1)[C@]2(C)CC[C@]3(C[C@H](O)[C@@H](C)[C@H](O3)[C@@H](C)[C@@H](OC)[C@H](C)C([O-])=O)O2)[C@@H]4O[C@H](C[C@@H]4C)[C@H]5O[C@@](O)(CO)[C@H](C)C[C@@H]5C
familial gastric-SB.mhdgc-1	NCGC00179501-04	4	NA	87.099	504.797	90.2287	111.688	106.865	117.502	111.893	106.653	93.3794	117.27	91.9393	105.684	87.099	0.000780415	0.00234124	0.00702378	0.0210713	0.0632139	0.189642	0.568925	1.70678	5.12033	15.361	46.0829	Aurantiamarin	NA	COC1=C(O)C=C(C=C1)[C@@H]2CC(=O)C3=C(O2)C=C(O[C@@H]4O[C@H](CO[C@@H]5O[C@@H](C)[C@H](O)[C@@H](O)[C@H]5O)[C@@H](O)[C@H](O)[C@H]4O)C=C3O
familial gastric-SB.mhdgc-1	NCGC00179501-05	2.4	-6.37921	76.429	579.206	100.598	115.011	96.4936	108.911	112.761	124.171	126.336	133.655	117.412	145.408	76.429	0.000780415	0.00234124	0.00702378	0.0210713	0.0632139	0.189642	0.568925	1.70678	5.12033	15.361	46.0829	Aurantiamarin	NA	COC1=C(O)C=C(C=C1)[C@@H]2CC(=O)C3=C(O2)C=C(O[C@@H]4O[C@H](CO[C@@H]5O[C@@H](C)[C@H](O)[C@@H](O)[C@H]5O)[C@@H](O)[C@H](O)[C@H]4O)C=C3O
familial gastric-SB.mhdgc-1	NCGC00179504-06	-1.4	-6.27921	30.067	264.326	60.0509	71.9303	53.8593	98.9321	71.1283	80.1855	48.8837	43.5412	37.5587	37.1284	30.067	0.000780415	0.00234124	0.00702378	0.0210713	0.0632139	0.189642	0.568925	1.70678	5.12033	15.361	46.0829	Etoposide	TOP2A	COC1=C(O)C(=CC(=C1)[C@H]2[C@@H]3[C@H](COC3=O)[C@H](O[C@@H]4O[C@@H]5CO[C@@H](C)O[C@H]5[C@H](O)[C@H]4O)C6=C2C=C7OCOC7=C6)OC
familial gastric-SB.mhdgc-1	NCGC00179511-04	-1.2	-6.67921	48.9072	332.911	96.7542	90.2979	96.3164	95.5134	96.7117	76.266	20.7013	24.5049	55.2673	65.7085	48.9072	0.000780415	0.00234124	0.00702378	0.0210713	0.0632139	0.189642	0.568925	1.70678	5.12033	15.361	46.0829	Racecadotril	NA	CC(=O)SCC(CC1=CC=CC=C1)C(=O)NCC(=O)OCC2=CC=CC=C2
familial gastric-SB.mhdgc-1	NCGC00179578-04	-2.1	-4.82921	4.20277	398.006	90.5224	100.252	99.2675	104.029	92.6816	117.672	92.0572	61.5195	81.9788	37.0499	4.20277	0.000780415	0.00234124	0.00702378	0.0210713	0.0632139	0.189642	0.568925	1.70678	5.12033	15.361	46.0829	Mometasone furoate	NA	C[C@@H]1C[C@H]2[C@@H]3CC\C4=C\C(=O)\C=C/[C@]4(C)[C@@]3(Cl)[C@@H](O)C[C@]2(C)[C@@]1(OC(=O)C5=CC=CO5)C(=O)CCl
familial gastric-SB.mhdgc-1	NCGC00179596-04	-3	-4.52921	24.8605	426.375	82.8296	88.8992	86.6361	89.372	93.976	97.1285	106.74	95.9496	90.9031	88.3443	24.8605	0.000780415	0.00234124	0.00702378	0.0210713	0.0632139	0.189642	0.568925	1.70678	5.12033	15.361	46.0829	Butoconazole nitrate	NA	ClC1=CC=C(CCC(C[N]2C=CN=C2)SC3=C(Cl)C=CC=C3Cl)C=C1
familial gastric-SB.mhdgc-1	NCGC00179642-04	4	NA	50.2033	504.662	125.707	65.431	116.352	131.562	59.9857	119.29	152.688	94.7579	132.235	93.7376	50.2033	0.000780415	0.00234124	0.00702378	0.0210713	0.0632139	0.189642	0.568925	1.70678	5.12033	15.361	46.0829	Isoconazole nitrate	NA	ClC1=CC(=C(C=C1)C(C[N]2C=CN=C2)OCC3=C(Cl)C=CC=C3Cl)Cl
familial gastric-SB.mhdgc-1	NCGC00179649-07	-2.4	-4.47921	70.7556	558.463	138.337	110.909	109.09	112.219	131.064	139.497	121.671	116.127	98.4943	121.613	70.7556	0.000780415	0.00234124	0.00702378	0.0210713	0.0632139	0.189642	0.568925	1.70678	5.12033	15.361	46.0829	Prednisolone	NA	C[C@]12C[C@H](O)[C@H]3[C@@H](CC\C4=C\C(=O)\C=C/[C@]34C)[C@@H]1CC[C@]2(O)C(=O)CO
familial gastric-SB.mhdgc-1	NCGC00179673-04	4	NA	115.036	585.582	122.647	138.383	102.916	127.839	116.971	122.764	132.047	108.802	134.535	115.683	115.036	0.000780415	0.00234124	0.00702378	0.0210713	0.0632139	0.189642	0.568925	1.70678	5.12033	15.361	46.0829	Idoxuridine	NA	OC[C@H]1O[C@H](C[C@@H]1O)N2\C=C(\I)C(=O)NC2=O
familial gastric-SB.mhdgc-1	NCGC00181000-03	4	NA	83.369	432.981	84.9687	88.5299	95.635	61.5849	100.332	95.3508	100.912	94.8298	81.0237	98.9281	83.369	0.000780415	0.00234124	0.00702378	0.0210713	0.0632139	0.189642	0.568925	1.70678	5.12033	15.361	46.0829	Suplatast tosilate	NA	CCOCC(O)COC1=CC=C(NC(=O)CC[S+](C)C)C=C1
familial gastric-SB.mhdgc-1	NCGC00181002-02	4	NA	115.226	546.086	102.649	119.083	119.248	128.843	118.78	118.529	96.3622	108.088	121.189	96.9259	115.226	0.000780415	0.00234124	0.00702378	0.0210713	0.0632139	0.189642	0.568925	1.70678	5.12033	15.361	46.0829	Cinacalcet	CASR	C[C@@H](NCCCC1=CC=CC(=C1)C(F)(F)F)C2=CC=CC3=CC=CC=C23
familial gastric-SB.mhdgc-1	NCGC00181011-01	-1.4	-5.12921	90.0912	580.026	120.987	173.495	120.601	126.476	132.677	133.767	130.512	140.837	125.113	72.6716	90.0912	0.000780415	0.00234124	0.00702378	0.0210713	0.0632139	0.189642	0.568925	1.70678	5.12033	15.361	46.0829	Gimeracil	DPYD	ClC1=CNC(=O)C=C1O
familial gastric-SB.mhdgc-1	NCGC00181013-01	-2.4	-4.77921	64.6431	518.866	99.2785	101.5	134.673	130.185	122.997	113.896	98.9355	112.064	85.0941	101.386	64.6431	0.000780415	0.00234124	0.00702378	0.0210713	0.0632139	0.189642	0.568925	1.70678	5.12033	15.361	46.0829	Mizolastine	HRH1	O=C1C=CN=C(N1)N(C)C2CCN(CC2)c4nc5ccccc5n4Cc3ccc(F)cc3
familial gastric-SB.mhdgc-1	NCGC00181016-03	4	NA	107.583	513.351	116.497	94.9233	101.03	107.136	116.116	97.9192	125.25	98.5495	104.198	110.781	107.583	0.000780415	0.00234124	0.00702378	0.0210713	0.0632139	0.189642	0.568925	1.70678	5.12033	15.361	46.0829	Bexarotene	RXRA	CC1=C(C=C2C(=C1)C(C)(C)CCC2(C)C)C(=C)C3=CC=C(C=C3)C(O)=O
familial gastric-SB.mhdgc-1	NCGC00181033-02	4	-5.22921	109.318	659.301	140.29	122.053	146.185	140.569	126.162	141.186	132.098	112.487	141.086	158.715	109.318	0.000780415	0.00234124	0.00702378	0.0210713	0.0632139	0.189642	0.568925	1.70678	5.12033	15.361	46.0829	Taltirelin	TRHR	CN1C(=O)C[C@@H](NC1=O)C(=O)N[C@@H](CC2=CN=C[NH]2)C(=O)N3CCC[C@H]3C(N)=O
familial gastric-SB.mhdgc-1	NCGC00181098-01	-3	-4.62921	75.0279	503.523	112.105	129.336	90.786	121.618	98.0467	109.1	100.602	105.421	101.68	99.6076	75.0279	0.000780415	0.00234124	0.00702378	0.0210713	0.0632139	0.189642	0.568925	1.70678	5.12033	15.361	46.0829	Nelarabine	NA	Nc3nc2c(ncn2[C@@H]1O[C@H](CO)[C@@H](O)[C@@H]1O)c(OC)n3
familial gastric-SB.mhdgc-1	NCGC00181111-01	4	NA	104.354	560.599	115.06	119.008	126.227	106.118	115.572	104.465	132.483	113.749	116.399	123.485	104.354	0.000780415	0.00234124	0.00702378	0.0210713	0.0632139	0.189642	0.568925	1.70678	5.12033	15.361	46.0829	Tamibarotene	RARB	O=C(O)c1ccc(cc1)C(=O)Nc2ccc3c(c2)C(C)(C)CCC3(C)C
familial gastric-SB.mhdgc-1	NCGC00181129-05	-2.4	-4.87921	53.2102	416.439	94.967	109.881	91.1389	99.2386	82.2987	87.6591	78.8809	87.9029	92.7744	65.0007	53.2102	0.000780415	0.00234124	0.00702378	0.0210713	0.0632139	0.189642	0.568925	1.70678	5.12033	15.361	46.0829	Dasatinib	ABL1	CC1=NC(=CC(=N1)NC2=NC=C(S2)C(=O)NC3=C(Cl)C=CC=C3C)N4CCN(CCO)CC4
familial gastric-SB.mhdgc-1	NCGC00181131-02	4	-4.82921	33.8566	244.696	40.3164	49.7641	50.6733	58.0187	55.4569	55.1666	44.7622	60.7614	57.1319	41.5236	33.8566	0.000780415	0.00234124	0.00702378	0.0210713	0.0632139	0.189642	0.568925	1.70678	5.12033	15.361	46.0829	Epothilone B	TUBB	C[C@H]1CCC[C@@]2(C)O[C@H]2C[C@H](OC(=O)C[C@H](O)C(C)(C)C(=O)[C@H](C)[C@H]1O)\C(C)=C\C3=CSC(=N3)C
familial gastric-SB.mhdgc-1	NCGC00181152-01	4	NA	123.908	540.862	104.688	113.97	113.851	132.088	112.57	110.143	104.365	102.907	104.127	116.072	123.908	0.000780415	0.00234124	0.00702378	0.0210713	0.0632139	0.189642	0.568925	1.70678	5.12033	15.361	46.0829	Nedaplatin	NA	O=C1O[Pt](N)(N)OC1
familial gastric-SB.mhdgc-1	NCGC00181166-01	4	-4.92921	98.2831	502.187	97.6534	102.173	100.005	104.118	121.61	87.1344	91.2944	95.5222	100.521	127.889	98.2831	0.000780415	0.00234124	0.00702378	0.0210713	0.0632139	0.189642	0.568925	1.70678	5.12033	15.361	46.0829	Mesna	NA	[Na+].[O-]S(=O)(=O)CCS
familial gastric-SB.mhdgc-1	NCGC00181170-03	-2.4	-4.67921	60.2449	542.316	129.323	93.1997	129.884	113.879	121.816	122.351	118.977	102.525	96.1985	102.15	60.2449	0.000780415	0.00234124	0.00702378	0.0210713	0.0632139	0.189642	0.568925	1.70678	5.12033	15.361	46.0829	Bendamustine	XRCC1	C[N]1C(=NC2=C1C=CC(=C2)N(CCCl)CCCl)CCCC(O)=O
familial gastric-SB.mhdgc-1	NCGC00181296-01	1.4	-8.82921	95.1671	426.541	55.4212	87.7966	97.1138	83.5181	86.2425	79.3825	93.2979	93.8255	87.943	102.508	95.1671	0.000780415	0.00234124	0.00702378	0.0210713	0.0632139	0.189642	0.568925	1.70678	5.12033	15.361	46.0829	Seratrodast	TBXA2R	O=C2C(C)=C(C)C(=O)C(C)=C2C(CCCCCC(=O)O)c1ccccc1
familial gastric-SB.mhdgc-1	NCGC00181303-02	4	NA	134.988	577.786	105.014	120.337	128.586	127.19	131.224	127.205	109.21	119.657	101.102	116.447	134.988	0.000780415	0.00234124	0.00702378	0.0210713	0.0632139	0.189642	0.568925	1.70678	5.12033	15.361	46.0829	Neomycin sulfate	NA	O=S(=O)(O)O.O=S(=O)(O)O.O=S(=O)(O)O.N[C@@H]4[C@@H](O)[C@H](O)[C@@H](CN)O[C@@H]4O[C@@H]3[C@@H](N)C[C@@H](N)[C@H](O)[C@H]3O[C@@H]2O[C@H](CO)[C@@H](O[C@H]1O[C@@H](CN)[C@@H](O)[C@H](O)[C@H]1N)[C@H]2O
familial gastric-SB.mhdgc-1	NCGC00181304-01	4	-8.02921	109.879	571.204	105.905	105.581	106.791	133.769	108.989	132.48	113.145	109.602	127.497	131.098	109.879	0.000780415	0.00234124	0.00702378	0.0210713	0.0632139	0.189642	0.568925	1.70678	5.12033	15.361	46.0829	Imexon	RRM1	O=C1N=C(N)C2CN12
familial gastric-SB.mhdgc-1	NCGC00181306-03	4	-4.67921	45.6125	311.663	70.0256	77.2221	59.0947	65.6481	68.2228	70.2385	68.1844	62.9059	58.2099	62.283	45.6125	0.000780415	0.00234124	0.00702378	0.0210713	0.0632139	0.189642	0.568925	1.70678	5.12033	15.361	46.0829	Docetaxel	TUBB	CC(=O)O[C@@]12CO[C@@H]1C[C@H](O)[C@]3(C)[C@@H]2[C@H](OC(=O)C4=CC=CC=C4)[C@]5(O)C[C@H](OC(=O)C(O)[C@@H](NC(=O)OC(C)(C)C)C6=CC=CC=C6)C(=C(/[C@@H](O)C3=O)C5(C)C)/C
familial gastric-SB.mhdgc-1	NCGC00181336-03	-1.1	-6.22921	44.4738	415.727	113.824	112.503	119.851	147.563	133.138	92.7641	90.4612	33.3481	26.6005	32.6419	44.4738	0.000780415	0.00234124	0.00702378	0.0210713	0.0632139	0.189642	0.568925	1.70678	5.12033	15.361	46.0829	2-Fluoroadenosine	PNP	NC1=NC(=NC2=C1N=C[N]2[C@@H]3O[C@H](CO)[C@@H](O)[C@H]3O)F
familial gastric-SB.mhdgc-1	NCGC00181343-01	-1.4	-6.32921	60.8663	502.526	112.376	119.146	134.516	107.038	125.379	123.217	91.1406	124.943	79.8437	96.3329	60.8663	0.000780415	0.00234124	0.00702378	0.0210713	0.0632139	0.189642	0.568925	1.70678	5.12033	15.361	46.0829	Ivabradine hydrochloride	HCN	Cl.COc3cc4C[C@H](CN(C)CCCN1CCc2cc(OC)c(OC)cc2CC1=O)c4cc3OC
familial gastric-SB.mhdgc-1	NCGC00181345-01	-1.2	-6.27921	44.3043	415.453	91.3696	120.103	97.9456	113.49	126.795	95.4014	79.1196	59.1106	54.3754	53.281	44.3043	0.000780415	0.00234124	0.00702378	0.0210713	0.0632139	0.189642	0.568925	1.70678	5.12033	15.361	46.0829	Temocapril hydrochloride	ACE	Cl.O=C(OCC)[C@@H](N[C@H]1CS[C@@H](CN(CC(=O)O)C1=O)c2cccs2)CCc3ccccc3
familial gastric-SB.mhdgc-1	NCGC00181349-01	4	NA	92.1852	564.679	95.3869	96.9795	102.377	165.126	95.2467	78.6854	185.485	130.009	111.54	117.433	92.1852	0.000780415	0.00234124	0.00702378	0.0210713	0.0632139	0.189642	0.568925	1.70678	5.12033	15.361	46.0829	Ranelic acid distrontium salt	CASR	[Sr+2].[Sr+2].O.O.O.O.O.O.O.O=C([O-])CN(CC([O-])=O)c1sc(c(CC([O-])=O)c1C#N)C([O-])=O
familial gastric-SB.mhdgc-1	NCGC00181350-02	-2.3	-4.92921	32.4584	417.184	124.799	114.551	95.5837	105.263	86.5632	146.455	82.7486	102.626	98.082	23.2634	32.4584	0.000780415	0.00234124	0.00702378	0.0210713	0.0632139	0.189642	0.568925	1.70678	5.12033	15.361	46.0829	Vatalanib	VEGFA	Cl.Cl.Clc1ccc(cc1)Nc4nnc(Cc2ccncc2)c3ccccc34
familial gastric-SB.mhdgc-1	NCGC00181754-01	-3	-4.67921	58.3049	536.094	98.0884	130.289	114.359	152.073	102.886	105.858	118.316	114.801	139.98	105.961	58.3049	0.000780415	0.00234124	0.00702378	0.0210713	0.0632139	0.189642	0.568925	1.70678	5.12033	15.361	46.0829	Deferasirox	NA	O=C(O)c1ccc(cc1)n3nc(nc3c2ccccc2O)c4ccccc4O
familial gastric-SB.mhdgc-1	NCGC00181765-01	-3	-4.57921	9.84893	498.517	95.9309	113.197	112.592	94.0072	98.3625	120.81	124.033	123.043	104.305	100.872	9.84893	0.000780415	0.00234124	0.00702378	0.0210713	0.0632139	0.189642	0.568925	1.70678	5.12033	15.361	46.0829	Pranlukast hydrate	CYSLTR1	O=C(Nc3cccc1c3OC(=CC1=O)c2nnnn2)c5ccc(OCCCCc4ccccc4)cc5
familial gastric-SB.mhdgc-1	NCGC00181767-01	-3	-4.47921	40.4038	523.266	100.595	99.5864	138.87	122.216	119.974	114.284	91.8847	115.594	110.319	110.487	40.4038	0.000780415	0.00234124	0.00702378	0.0210713	0.0632139	0.189642	0.568925	1.70678	5.12033	15.361	46.0829	Tolcapone	COMT	Oc1cc(cc([N+]([O-])=O)c1O)C(=O)c2ccc(C)cc2
familial gastric-SB.mhdgc-1	NCGC00181771-01	-3	-4.47921	37.0707	523.197	111.207	101.348	105.525	134.755	111.509	123.322	112.313	127.24	90.5841	113.083	37.0707	0.000780415	0.00234124	0.00702378	0.0210713	0.0632139	0.189642	0.568925	1.70678	5.12033	15.361	46.0829	Ibutilide fumarate	NA	O=S(C)(=O)Nc1ccc(cc1)C(O)CCCN(CC)CCCCCCC.O=C(O)/C=C/C(=O)O.CCN(CCCCCCC)CCCC(O)c1ccc(NS(C)(=O)=O)cc1
familial gastric-SB.mhdgc-1	NCGC00181785-01	-3	-4.57921	8.36292	485.409	96.4186	125.129	94.8823	88.9114	128.355	98.6098	137.544	93.1472	99.7147	98.0652	8.36292	0.000780415	0.00234124	0.00702378	0.0210713	0.0632139	0.189642	0.568925	1.70678	5.12033	15.361	46.0829	Aprepitant	TACR1	C[C@@H](O[C@H]2OCCN(CC1=NC(=O)N=N1)[C@H]2C3CCC(F)CC3)c4cc(cc(c4)C(F)(F)F)C(F)(F)F
familial gastric-SB.mhdgc-1	NCGC00181786-03	-1.1	-7.07921	16.1098	281.927	102.658	92.7336	112.613	117.594	76.9598	32.1649	29.9913	21.1018	22.7762	24.3762	16.1098	0.000780415	0.00234124	0.00702378	0.0210713	0.0632139	0.189642	0.568925	1.70678	5.12033	15.361	46.0829	Naratriptan hydrochloride	HTR1B	CN[S+]([O-])(=O)CCC1=CC=C2[NH]C=C(C3CCN(C)CC3)C2=C1
familial gastric-SB.mhdgc-1	NCGC00181796-01	4	-5.17921	92.2258	445.103	100.123	83.2449	85.0674	93.259	94.1062	84.7029	94.4033	88.8309	93.7228	105.125	92.2258	0.000780415	0.00234124	0.00702378	0.0210713	0.0632139	0.189642	0.568925	1.70678	5.12033	15.361	46.0829	Octreotide	SSTR1	C[C@@H](O)[C@@H](CO)NC(=O)[C@@H]5CSSC[C@H](NC(=O)[C@H](N)Cc1ccccc1)C(=O)N[C@@H](Cc2ccccc2)C(=O)N[C@H](Cc4cnc3ccccc34)C(=O)N[C@@H](CCCCN)C(=O)N[C@@H](C(C)O)C(=O)N5
familial gastric-SB.mhdgc-1	NCGC00182037-01	1.4	-8.77921	127.854	598.829	93.273	120.458	117.871	150.028	135.852	121.77	115.583	125.788	115.695	131.984	127.854	0.000780415	0.00234124	0.00702378	0.0210713	0.0632139	0.189642	0.568925	1.70678	5.12033	15.361	46.0829	Alacepril	ACE	O=C(N[C@@H](Cc1ccccc1)C(=O)O)[C@@H]2CCCN2C(=O)[C@H](C)CSC(C)=O
familial gastric-SB.mhdgc-1	NCGC00182045-02	4	NA	90.4876	479.596	117.259	103.028	95.4726	93.823	61.5538	97.8016	118.657	102.873	124.688	96.6969	90.4876	0.000780415	0.00234124	0.00702378	0.0210713	0.0632139	0.189642	0.568925	1.70678	5.12033	15.361	46.0829	Pentostatin	ADA	OC[C@H]1O[C@H](C[C@@H]1O)[N]2C=NC3=C2\N=C/NC[C@H]3O
familial gastric-SB.mhdgc-1	NCGC00182047-02	-1.1	-5.12921	35.8264	489.943	99.508	117.91	117.815	114.728	115.705	120.449	124.589	112.686	88.0747	44.5865	35.8264	0.000780415	0.00234124	0.00702378	0.0210713	0.0632139	0.189642	0.568925	1.70678	5.12033	15.361	46.0829	Fludarabine phosphate	NA	NC1=C2N=C[N]([C@@H]3O[C@H](CO[P](O)(O)=O)[C@@H](O)[C@@H]3O)C2=NC(=N1)F
familial gastric-SB.mhdgc-1	NCGC00182051-02	-2.4	-5.32921	49.4658	476.892	92.8524	105.13	121.219	137.935	84.5404	108.191	126.372	95.4588	75.2511	70.5894	49.4658	0.000780415	0.00234124	0.00702378	0.0210713	0.0632139	0.189642	0.568925	1.70678	5.12033	15.361	46.0829	R406	SYK	COC1=CC(=CC(=C1OC)OC)NC2=NC=C(F)C(=N2)NC3=NC4=C(OC(C)(C)C(=O)N4)C=C3
familial gastric-SB.mhdgc-1	NCGC00182052-03	-2.1	-4.57921	0.446692	475.521	97.8048	111.289	115.307	95.0755	110.969	112.159	108.755	100.845	99.2384	93.849	0.446692	0.000780415	0.00234124	0.00702378	0.0210713	0.0632139	0.189642	0.568925	1.70678	5.12033	15.361	46.0829	SRT1720	SIRT1	O=C(NC1=CC=CC=C1C2=C[N]3C(=CSC3=N2)CN4CCNCC4)C5=NC6=C(C=CC=C6)N=C5
familial gastric-SB.mhdgc-1	NCGC00182055-02	-3	-4.52921	85.4214	560.912	106.891	108.92	123.633	135.702	148.295	108.31	119.459	108.139	130.646	116.302	85.4214	0.000780415	0.00234124	0.00702378	0.0210713	0.0632139	0.189642	0.568925	1.70678	5.12033	15.361	46.0829	Bazedoxifene	ER	CC(=O)O.Oc1ccc(cc1)c5c(C)c2cc(O)ccc2n5Cc3ccc(cc3)OCCN4CCCCCC4
familial gastric-SB.mhdgc-1	NCGC00182058-03	-1.1	-6.72921	18.7244	369.16	109.459	132.393	99.749	118.384	96.0537	59.1599	58.8308	53.8254	47.6829	42.1636	18.7244	0.000780415	0.00234124	0.00702378	0.0210713	0.0632139	0.189642	0.568925	1.70678	5.12033	15.361	46.0829	Doxercalciferol	VDR	C=C1C(/C[C@@H](O)C[C@@H]1O)=C\C=C2/CCC[C@]3(C)[C@H](CC[C@@H]23)[C@H](C)/C=C/[C@H](C)C(C)C
familial gastric-SB.mhdgc-1	NCGC00182059-02	4	-6.07921	102.51	503.788	96.743	117.846	102.45	105.91	119.787	115.356	111.084	83.1019	93.8902	100.425	102.51	0.000780415	0.00234124	0.00702378	0.0210713	0.0632139	0.189642	0.568925	1.70678	5.12033	15.361	46.0829	Febuxostat	XDH	CC(C)COc1ccc(cc1C#N)c2nc(C)c(s2)C(=O)O
familial gastric-SB.mhdgc-1	NCGC00182077-02	4	NA	61.9825	273.213	81.7779	69.1206	49.776	33.3185	37.853	38.8803	48.1591	63.3679	86.7965	68.8737	61.9825	0.000780415	0.00234124	0.00702378	0.0210713	0.0632139	0.189642	0.568925	1.70678	5.12033	15.361	46.0829	Roxithromycin	NA	CN(C)[C@H]3C[C@@H](C)O[C@@H](O[C@@H]2[C@@H](C)[C@H](O[C@H]1C[C@@](C)(OC)[C@@H](O)[C@H](C)O1)[C@@H](C)C(=O)O[C@H](CC)[C@@](C)(O)[C@H](O)[C@@H](C)\C(=N\OCOCCOC)[C@H](C)C[C@@]2(C)O)[C@@H]3O
familial gastric-SB.mhdgc-1	NCGC00182084-01	-2.4	-5.32921	46.3078	382.843	172.438	104.831	103.445	132.787	97.6255	93.6892	96.3049	81.6352	70.1855	47.7215	46.3078	0.000780415	0.00234124	0.00702378	0.0210713	0.0632139	0.189642	0.568925	1.70678	5.12033	15.361	46.0829	Clorsulon	NA	Nc1cc(c(cc1S(=O)(N)=O)S(N)(=O)=O)C(/Cl)=C(/Cl)Cl
familial gastric-SB.mhdgc-1	NCGC00182549-02	-1.1	-5.32921	4.7624	423.052	105.4	105.93	113.828	104.194	112.29	114.872	112.681	106.867	52.4139	8.16594	4.7624	0.000780415	0.00234124	0.00702378	0.0210713	0.0632139	0.189642	0.568925	1.70678	5.12033	15.361	46.0829	Vicriviroc	CCR5	O=C(O)/C=C\C(=O)O.FC(F)(F)c1ccc(cc1)[C@@H](COC)N2CCN(C[C@H]2C)C3(C)CCN(CC3)C(=O)c4c(C)ncnc4C
familial gastric-SB.mhdgc-1	NCGC00182552-03	4	NA	90.2255	571.675	120.724	162.956	98.2036	122.366	109.38	130.993	129.54	98.93	119.169	114.461	90.2255	0.000780415	0.00234124	0.00702378	0.0210713	0.0632139	0.189642	0.568925	1.70678	5.12033	15.361	46.0829	Atazanavir sulfate	NA	COC(=O)N[C@H](C(=O)N[C@@H](CC1=CC=CC=C1)[C@@H](O)CN(CC2=CC=C(C=C2)C3=CC=CC=N3)NC(=O)[C@@H](NC(=O)OC)C(C)(C)C)C(C)(C)C
familial gastric-SB.mhdgc-1	NCGC00182554-02	-3	-4.47921	57.081	453.797	73.9562	116.539	106.458	121.996	96.1201	127.922	97.7737	92.9775	108.3	108.517	57.081	0.000780415	0.00234124	0.00702378	0.0210713	0.0632139	0.189642	0.568925	1.70678	5.12033	15.361	46.0829	Latrepirdine hydrochloride	GRIN2A	CN1CCC2=C(C1)C3=C(C=CC(C)=C3)N2CCC4=CN=C(C)C=C4
familial gastric-SB.mhdgc-1	NCGC00182713-01	-2.1	-4.72921	2.07074	495.883	100.318	130.267	105.276	104.797	102.356	128.009	115.305	129.049	100.083	72.8322	2.07074	0.000780415	0.00234124	0.00702378	0.0210713	0.0632139	0.189642	0.568925	1.70678	5.12033	15.361	46.0829	Canertinib	EGFR	Fc1ccc(cc1Cl)Nc4ncnc3cc(OCCCN2CCOCC2)c(NC(=O)C=C)cc34
familial gastric-SB.mhdgc-1	NCGC00182851-01	1.4	-8.72921	86.3522	474.295	69.428	95.1065	105.581	110.487	93.716	119.117	108.526	90.2419	115.739	76.7643	86.3522	0.000780415	0.00234124	0.00702378	0.0210713	0.0632139	0.189642	0.568925	1.70678	5.12033	15.361	46.0829	Meprednisone	NA	OCC(=O)[C@@]3(O)[C@@H](C)C[C@H]2[C@@H]4CCC1=CC(=O)C=C[C@]1(C)[C@H]4C(=O)C[C@@]23C
familial gastric-SB.mhdgc-1	NCGC00182868-02	-1.4	-6.87921	41.7197	264.323	58.8888	87.1376	117.061	73.7247	98.4478	45.0959	44.6093	41.4693	35.6692	30.3923	41.7197	0.000780415	0.00234124	0.00702378	0.0210713	0.0632139	0.189642	0.568925	1.70678	5.12033	15.361	46.0829	Daporinad	NAMPT	O=C(NCCCCC1CCN(CC1)C(=O)C2=CC=CC=C2)\C=C\C3=CN=CC=C3
familial gastric-SB.mhdgc-1	NCGC00182965-04	4	-4.72921	95.5391	574.825	114.902	123.948	106.523	124.853	127.437	141.789	117.455	125.458	110.703	114.295	95.5391	0.000780415	0.00234124	0.00702378	0.0210713	0.0632139	0.189642	0.568925	1.70678	5.12033	15.361	46.0829	Biperiden	NA	OC(CCN1CCCCC1)(C2CC\3CC2\C=C3)C4=CC=CC=C4
familial gastric-SB.mhdgc-1	NCGC00183001-01	-3	-4.42921	14.0155	496.642	88.1275	107.845	86.8309	104.4	89.0074	101.967	112.895	65.0569	138.061	122.317	14.0155	0.000780415	0.00234124	0.00702378	0.0210713	0.0632139	0.189642	0.568925	1.70678	5.12033	15.361	46.0829	Tolvaptan	AVPR2	Cc1ccccc1C(=O)Nc2ccc(c(C)c2)C(=O)N4CCCC(O)c3cc(Cl)ccc34
familial gastric-SB.mhdgc-1	NCGC00183036-02	1.4	-8.62921	108.37	570.807	83.4826	112.267	105.061	116.928	125.406	83.1408	130.736	117.893	114.456	129.456	108.37	0.000780415	0.00234124	0.00702378	0.0210713	0.0632139	0.189642	0.568925	1.70678	5.12033	15.361	46.0829	Cephradine	NA	CC/1=C(/N2[C@H](SC1)[C@H](NC(=O)[C@H](N)\C3=C\C\C=C/C3)C2=O)C(O)=O
familial gastric-SB.mhdgc-1	NCGC00183039-01	4	NA	105.748	540.577	127.131	96.6179	106.422	141.26	93.984	126.617	102.624	111.753	109.08	120.347	105.748	0.000780415	0.00234124	0.00702378	0.0210713	0.0632139	0.189642	0.568925	1.70678	5.12033	15.361	46.0829	Nystatin	NA	O=C(O)[C@@H]3[C@@H](O)C[C@@]2(O)C[C@@H](O)[C@H](O)CC[C@@H](O)C[C@@H](O)C[C@@H](O)CC(=O)O[C@@H](C)[C@H](C)[C@H](O)[C@@H](C)C=CC=CCCC=CC=CC=CC=C[C@H](O[C@H]1O[C@@H](C)[C@H](O)[C@@H](N)[C@H]1O)CC3O2
familial gastric-SB.mhdgc-1	NCGC00183044-01	-1.1	-5.42921	27.3765	450.131	110.189	113.721	126.409	105.372	99.2446	114.184	118.989	120.684	40.1287	33.8819	27.3765	0.000780415	0.00234124	0.00702378	0.0210713	0.0632139	0.189642	0.568925	1.70678	5.12033	15.361	46.0829	Minocycline	NA	CN(C)c2ccc(O)c1C(=O)C3=C(O)[C@]4(O)C(=O)C(=C(O)[C@@H](N(C)C)[C@@H]4C[C@@H]3Cc12)C(N)=O
familial gastric-SB.mhdgc-1	NCGC00183095-01	2.4	-6.07921	99.4223	578.197	113.676	109.867	73.8869	115.108	120.661	111.82	119.113	136.065	78.2689	144.849	99.4223	0.000780415	0.00234124	0.00702378	0.0210713	0.0632139	0.189642	0.568925	1.70678	5.12033	15.361	46.0829	Tigecycline	NA	CC(C)(C)NCC(=O)Nc1cc(N(C)C)c2C[C@H]3C[C@H]4[C@@H](C(O)=C(C(=O)[C@@]4(O)C(O)=C3C(=O)c2c1O)C(N)=O)N(C)C
familial gastric-SB.mhdgc-1	NCGC00183105-01	-3	-4.62921	57.6592	513.065	112.783	112.122	107.461	126.728	116.752	95.3822	104.131	113.571	107.839	101.846	57.6592	0.000780415	0.00234124	0.00702378	0.0210713	0.0632139	0.189642	0.568925	1.70678	5.12033	15.361	46.0829	Lubiprostone	CLCN2	O=C(O)CCCCCC[C@H]1C(=O)C[C@H]2O[C@](O)(CC[C@H]12)C(F)(F)CCCC
familial gastric-SB.mhdgc-1	NCGC00183109-02	-1.1	-5.17921	3.78694	444.813	93.9938	107.128	117.845	117.681	102.901	110.812	122.928	110.764	87.0191	6.03581	3.78694	0.000780415	0.00234124	0.00702378	0.0210713	0.0632139	0.189642	0.568925	1.70678	5.12033	15.361	46.0829	Maraviroc	CCR5	CC(C)c1nnc(C)n1[C@H]2C[C@@H]5CC[C@H](C2)N5CC[C@H](NC(=O)C3CCC(F)(F)CC3)c4ccccc4
familial gastric-SB.mhdgc-1	NCGC00183128-01	4	NA	130.392	520.124	95.7899	109.048	111.614	103.766	113.64	86.9421	120.561	106.551	120.639	94.5943	130.392	0.000780415	0.00234124	0.00702378	0.0210713	0.0632139	0.189642	0.568925	1.70678	5.12033	15.361	46.0829	Glycyrrhizic acid	NA	O=C(O)[C@H]7O[C@@H](O[C@@H]6[C@@H](O)[C@H](O)[C@H](O[C@@H]6O[C@H]2CC[C@]3(C)[C@H]4C(=O)C=C1[C@@H]5C[C@](C)(CC[C@]5(C)CC[C@@]1(C)[C@]4(C)CC[C@H]3C2(C)C)C(=O)O)C(=O)O)[C@H](O)[C@@H](O)[C@@H]7O
familial gastric-SB.mhdgc-1	NCGC00183130-01	-3	-4.57921	55.8007	426.091	103.242	80.649	93.8423	87.6368	94.0559	111.372	86.7649	140.989	82.1319	88.4782	55.8007	0.000780415	0.00234124	0.00702378	0.0210713	0.0632139	0.189642	0.568925	1.70678	5.12033	15.361	46.0829	Ritonavir	NA	CC(C)c4nc(CN(C)C(=O)N[C@H](C(=O)N[C@@H](Cc1ccccc1)C[C@H](O)[C@H](Cc2ccccc2)NC(=O)OCc3cncs3)C(C)C)cs4
familial gastric-SB.mhdgc-1	NCGC00183285-04	-1.1	-5.17921	2.14494	415.302	105.746	95.544	89.367	128.88	99.8085	123.12	110.281	98.7607	68.9851	1.58184	2.14494	0.000780415	0.00234124	0.00702378	0.0210713	0.0632139	0.189642	0.568925	1.70678	5.12033	15.361	46.0829	Nilotinib	ABL1	CC1=C[N](C=N1)C2=CC(=CC(=C2)NC(=O)C3=CC(=C(C)C=C3)NC4=NC(=CC=N4)C5=CC=CN=C5)C(F)(F)F
familial gastric-SB.mhdgc-1	NCGC00183361-01	1.4	-6.92921	111.267	605.682	115.219	116.796	131.25	96.0857	109.344	139.936	129.911	160.88	130.189	125.423	111.267	0.000780415	0.00234124	0.00702378	0.0210713	0.0632139	0.189642	0.568925	1.70678	5.12033	15.361	46.0829	Oxacillin sodium	NA	[Na+].O=C([O-])[C@@H]3N4C(=O)[C@@H](NC(=O)c2c(C)onc2c1ccccc1)[C@H]4SC3(C)C
familial gastric-SB.mhdgc-1	NCGC00183362-01	-1.3	-5.87921	52.4992	456.687	116.632	176.913	96.4392	150.454	99.8624	136.845	125.978	60.5859	55.9909	36.0168	52.4992	0.000780415	0.00234124	0.00702378	0.0210713	0.0632139	0.189642	0.568925	1.70678	5.12033	15.361	46.0829	Pentagastrin	NA	NC(=O)[C@H](Cc1ccccc1)NC(=O)[C@H](CC(=O)O)NC(=O)[C@H](CCSC)NC(=O)[C@@H](NC(=O)CCNC(=O)OC(C)(C)C)Cc3cnc2ccccc23
familial gastric-SB.mhdgc-1	NCGC00183434-03	4	-5.47906	91.7944	669.388	112.032	115.895	118.569	120.458	159.278	118.548	142.806	125.552	102.828	137.722	91.7944	7.80645e-05	0.000234147	0.000702396	0.00210714	0.00632138	0.0189642	0.0568925	0.170678	0.512033	1.5361	4.60829	NCGC00183434-01	CASP1	CC(C)(C)[C@H](NC(=O)C1=CC(=C(N)C=C1)Cl)C(=O)N2CCC[C@H]2C(=O)N[C@@H](CC(O)=O)C#N
familial gastric-SB.mhdgc-1	NCGC00183677-03	-2.1	-5.02921	5.83757	394.096	82.4746	97.9195	82.8255	93.0048	94.275	118.6	88.0885	109.97	58.9089	37.8044	5.83757	0.000780415	0.00234124	0.00702378	0.0210713	0.0632139	0.189642	0.568925	1.70678	5.12033	15.361	46.0829	Hypothemycin	MAP2K1	COC1=CC(=C2C(=O)O[C@@H](C)C\C=C/C(=O)[C@@H](O)[C@@H](O)CC3OC3C2=C1)O
familial gastric-SB.mhdgc-1	NCGC00183682-01	4	-4.87921	94.16	531.209	102.479	105.086	117.889	120.82	106.049	114.536	103.891	124.564	116.107	99.1085	94.16	0.000780415	0.00234124	0.00702378	0.0210713	0.0632139	0.189642	0.568925	1.70678	5.12033	15.361	46.0829	VX-765	CASP1	CCOC1OC(=O)C[C@@H]1NC(=O)[C@@H]2CCCN2C(=O)[C@@H](NC(=O)C3=CC(Cl)=C(N)C=C3)C(C)(C)C
familial gastric-SB.mhdgc-1	NCGC00183808-06	-2.1	-4.72921	24.3115	545.399	110.008	111.354	124.02	130.163	116.672	130.836	129.698	128.416	117.837	85.1427	24.3115	0.000780415	0.00234124	0.00702378	0.0210713	0.0632139	0.189642	0.568925	1.70678	5.12033	15.361	46.0829	NCGC00183808-01	JARID2	CN(C)CCCNC(=O)C1=CC=C(C=C1)C2=CC3=CC=CN=C3C(=C2)O
familial gastric-SB.mhdgc-1	NCGC00183837-01	-2.4	-4.57921	68.5007	596.954	149.335	121.019	130.823	123.11	110.92	131.907	81.5571	151.359	128.331	98.0505	68.5007	0.000780415	0.00234124	0.00702378	0.0210713	0.0632139	0.189642	0.568925	1.70678	5.12033	15.361	46.0829	Monatepil	NA	Fc1ccc(cc1)N2CCN(CC2)CCCC(=O)NC3c5ccccc5SCc4ccccc34
familial gastric-SB.mhdgc-1	NCGC00183844-01	-2.4	-4.52921	69.4761	444.459	106.741	99.5478	86.3609	89.2986	103.204	101.668	87.2265	92.6275	91.6687	86.6724	69.4761	0.000780415	0.00234124	0.00702378	0.0210713	0.0632139	0.189642	0.568925	1.70678	5.12033	15.361	46.0829	Sitafloxacin hydrate	TOP2B	N[C@H]2CN(CC12CC1)c3c(F)cc4c(c3Cl)[N@@](C=C(C4=O)C(=O)O)C5C[C@H]5F
familial gastric-SB.mhdgc-1	NCGC00183848-01	4	NA	103.2	537.56	109.73	97.8022	126.528	112.285	111.704	123.559	105.068	102.042	121.407	112.15	103.2	0.000780415	0.00234124	0.00702378	0.0210713	0.0632139	0.189642	0.568925	1.70678	5.12033	15.361	46.0829	Troxacitabine	NA	OC[C@H]1OCC(O1)[N@@]2C=CC(N)=NC2=O
familial gastric-SB.mhdgc-1	NCGC00183867-01	-3	-4.47921	53.8064	456.898	94.8299	104.039	95.4337	97.9475	102.656	88.1434	99.5411	100.429	92.6668	98.443	53.8064	0.000780415	0.00234124	0.00702378	0.0210713	0.0632139	0.189642	0.568925	1.70678	5.12033	15.361	46.0829	Aloin	NA	O[C@H]1[C@H](O)[C@@H](O)[C@@H](O[C@@H]1CO)[C@H]4c2cccc(O)c2C(=O)c3c(O)cc(CO)cc34
familial gastric-SB.mhdgc-1	NCGC00183873-01	-1.4	-5.47921	37.492	462.776	112.459	92.6933	91.5847	141.976	101.63	115.79	118.8	124.447	57.1839	93.4381	37.492	0.000780415	0.00234124	0.00702378	0.0210713	0.0632139	0.189642	0.568925	1.70678	5.12033	15.361	46.0829	Granisetron hydrochloride	HTR3A	Cl.CN4[C@@H]1CCC[C@H]4C[C@H](C1)NC(=O)c3nn(C)c2ccccc23
familial gastric-SB.mhdgc-1	NCGC00183875-01	-2.3	-4.67921	10.1627	511.078	131.171	120.461	123.369	70.0583	109.943	122.61	129.387	109.885	83.5428	83.8928	10.1627	0.000780415	0.00234124	0.00702378	0.0210713	0.0632139	0.189642	0.568925	1.70678	5.12033	15.361	46.0829	Nebivolol	ADRB1	Cl.Fc1cc2CC[C@@H](Oc2cc1)[C@@H](O)CNC[C@H](O)[C@@H]3CCc4cc(F)ccc4O3
familial gastric-SB.mhdgc-1	NCGC00183876-01	-2.2	-4.67921	39.0162	530.889	100.402	116.008	113.666	132.733	114.016	106.939	121.555	129.326	106.571	99.2706	39.0162	0.000780415	0.00234124	0.00702378	0.0210713	0.0632139	0.189642	0.568925	1.70678	5.12033	15.361	46.0829	Tenofovir Disoproxil Fumarate	TERT	O=C(O)C=CC(=O)O.CC(C)OC(=O)OCOP(=O)(OCOC(=O)OC(C)C)CO[C@H](C)Cn2cnc1c(N)ncnc12
familial gastric-SB.mhdgc-1	NCGC00183878-01	-1.1	-5.42921	31.4522	451.991	127.048	104.477	110.589	101.911	80.4566	126.494	104.375	96.2046	59.2164	48.2738	31.4522	0.000780415	0.00234124	0.00702378	0.0210713	0.0632139	0.189642	0.568925	1.70678	5.12033	15.361	46.0829	Zaltoprofen	PTGS1	O=C(O)C(C)c1cc2CC(=O)c3ccccc3Sc2cc1
familial gastric-SB.mhdgc-1	NCGC00183881-01	1.4	-6.47921	92.863	559.579	103.455	116.206	108.303	107.37	105.949	90.9929	140.837	116.035	137.652	125.615	92.863	0.000780415	0.00234124	0.00702378	0.0210713	0.0632139	0.189642	0.568925	1.70678	5.12033	15.361	46.0829	Moxifloxacin hydrochloride	TOP2B	Cl.O.O=C(O)C2=CN(c1c(OC)c(c(F)cc1C2=O)N3C[C@@H]4CCCN[C@@H]4C3)C5CC5
familial gastric-SB.mhdgc-1	NCGC00183912-01	-2.2	-5.02921	27.9957	438.496	91.3683	107.408	95.877	94.3033	109.809	98.7313	115.764	108.185	81.0399	46.1669	27.9957	0.000780415	0.00234124	0.00702378	0.0210713	0.0632139	0.189642	0.568925	1.70678	5.12033	15.361	46.0829	FR-180204	MAPK7	NC1=N[NH]C2=NN=C(C=C12)C3=C4C=CC=C[N]4N=C3C5=CC=CC=C5
familial gastric-SB.mhdgc-1	NCGC00184994-03	4	NA	110.017	569.646	118.637	111.49	97.7838	129.587	103.582	113.903	129.914	99.0203	87.8972	128.843	110.017	0.00039023	0.00117065	0.00351189	0.0105357	0.031607	0.0948209	0.284463	0.853388	2.56016	7.68049	23.0415	Cidofovir	NA	NC/1=N/C(=O)N(C[C@@H](CO)OC[P](O)(O)=O)/C=C1
familial gastric-SB.mhdgc-1	NCGC00184997-01	1.4	-8.97921	99.8507	512.395	86.496	109.953	111.87	114.783	104.113	102.905	111.171	95.258	105.893	110.996	99.8507	0.000780415	0.00234124	0.00702378	0.0210713	0.0632139	0.189642	0.568925	1.70678	5.12033	15.361	46.0829	Raltegravir	NA	Cc1nnc(o1)C(=O)NC(C)(C)C3=NC(C(=O)NCc2ccc(F)cc2)=C(O)C(=O)N3C
familial gastric-SB.mhdgc-1	NCGC00185000-03	-2.1	-4.87921	4.33017	433.162	106.577	105.237	113.517	119.418	93.9249	112.617	91.1714	105.466	61.9716	48.766	4.33017	0.000780415	0.00234124	0.00702378	0.0210713	0.0632139	0.189642	0.568925	1.70678	5.12033	15.361	46.0829	Afatinib	EGFR	CN(C)C\C=C\C(=O)NC1=CC2=C(NC3=CC(=C(F)C=C3)Cl)N=CN=C2C=C1O[C@H]4CCOC4
familial gastric-SB.mhdgc-1	NCGC00185053-01	-1.4	-7.42921	100.755	584.475	123.944	134.373	85.933	141.597	103.544	123.379	116.88	103.139	100.129	144.143	100.755	0.000780415	0.00234124	0.00702378	0.0210713	0.0632139	0.189642	0.568925	1.70678	5.12033	15.361	46.0829	NCGC00185053	ALOX15	O=C(OCC#CCSC1=NN=C(O1)C2=CC=CC3=CC=CC=C23)C4=CC5=C(S4)C=CC=C5
familial gastric-SB.mhdgc-1	NCGC00185071-02	4	NA	117.741	493.631	119.768	85.654	103.495	117.43	92.1624	84.6051	92.9796	118.97	107.96	103.849	117.741	0.000780415	0.00234124	0.00702378	0.0210713	0.0632139	0.189642	0.568925	1.70678	5.12033	15.361	46.0829	Calcium folinate	NA	N/C1=N/C(=O)C/2=C(NC[C@@H](CNC3=CC=C(C=C3)C(=O)N[C@@H](CCC([O-])=O)C([O-])=O)N2C=O)\N1
familial gastric-SB.mhdgc-1	NCGC00185090-03	-1.2	-6.07921	26.0239	297.411	87.8418	100.81	87.3812	63.3304	95.7716	73.7294	46.9991	54.8199	26.801	14.8364	26.0239	0.000780415	0.00234124	0.00702378	0.0210713	0.0632139	0.189642	0.568925	1.70678	5.12033	15.361	46.0829	NCGC00185090-04	APE1	CC(=O)NC1=C(C2=C(CNC2)S1)C3=NC4=C(S3)C=CC=C4
familial gastric-SB.mhdgc-1	NCGC00185736-01	-3	-4.47921	40.3984	448.093	81.2708	98.8097	104.955	92.744	78.0466	108.151	103.955	87.2448	100.246	101.173	40.3984	0.000780415	0.00234124	0.00702378	0.0210713	0.0632139	0.189642	0.568925	1.70678	5.12033	15.361	46.0829	Posaconazole	CYP51A1	C[C@H](O)[C@H](CC)N1N=CN(C1=O)c2ccc(cc2)N3CCN(CC3)c4ccc(cc4)OCC6C[C@@](Cn5cncn5)(OC6)c7ccc(F)cc7F
familial gastric-SB.mhdgc-1	NCGC00185741-01	4	-5.37921	115.617	565.69	131.171	118.268	106.864	127.468	133.375	135.083	115.533	116.012	109.721	100.188	115.617	0.000780415	0.00234124	0.00702378	0.0210713	0.0632139	0.189642	0.568925	1.70678	5.12033	15.361	46.0829	Nepafenac	PTGS2	Nc1c(cccc1CC(N)=O)C(=O)c2ccccc2
familial gastric-SB.mhdgc-1	NCGC00185756-01	4	NA	88.3713	542.905	125.483	100.92	115.042	133.529	113.29	117.191	103.547	100.061	120.153	120.653	88.3713	0.000780415	0.00234124	0.00702378	0.0210713	0.0632139	0.189642	0.568925	1.70678	5.12033	15.361	46.0829	Estramustine	NA	[Na+].[Na+].ClCCN(CCCl)C(=O)Oc3cc4CC[C@@H]1[C@H](CC[C@]2(C)[C@H](CC[C@@H]12)OP([O-])([O-])=O)c4cc3
familial gastric-SB.mhdgc-1	NCGC00185772-01	4	-5.47921	36.3192	224.612	49.9616	66.7943	36.4526	55.6501	47.1711	52.7143	42.2463	45.9612	41.5315	36.4062	36.3192	0.000780415	0.00234124	0.00702378	0.0210713	0.0632139	0.189642	0.568925	1.70678	5.12033	15.361	46.0829	Vindesine sulfate	TUBB	O=S(=O)(O)O.O=C(OC)[C@@]2(C[C@H]4C[C@@](O)(CC)C[N@@](CCc1c3ccccc3nc12)C4)c5cc9c(cc5OC)N(C)[C@@H]6[C@]98CCN7CC=C[C@@](CC)([C@@H](O)[C@]6(O)C(N)=O)[C@H]78
familial gastric-SB.mhdgc-1	NCGC00185773-02	4	NA	89.9	532.541	114.244	110.176	104.917	132.416	100.383	109.186	92.2895	122.168	111.633	124.238	89.9	0.000780415	0.00234124	0.00702378	0.0210713	0.0632139	0.189642	0.568925	1.70678	5.12033	15.361	46.0829	Clindamycin palmitate	NA	Cl.CS[C@H]1O[C@@H]([C@H](O)[C@H](O)[C@H]1OC(=O)CCCCCCCCCCCCCCC)[C@H](NC(=O)[C@@H]2C[C@@H](CCC)CN2C)[C@H](C)Cl
familial gastric-SB.mhdgc-1	NCGC00185774-01	1.4	-8.62921	143.431	591.494	96.3486	118.732	104.534	141.102	117.48	124.365	142.398	132.415	109.865	118.282	143.431	0.000780415	0.00234124	0.00702378	0.0210713	0.0632139	0.189642	0.568925	1.70678	5.12033	15.361	46.0829	Erdosteine	NA	O=C1SCCC1NC(=O)CSCC(=O)O
familial gastric-SB.mhdgc-1	NCGC00185778-02	4	-6.27921	110.986	556.492	122.411	113.338	127.049	119.084	123.276	130.422	111.463	144.288	109.952	96.1189	110.986	0.000780415	0.00234124	0.00702378	0.0210713	0.0632139	0.189642	0.568925	1.70678	5.12033	15.361	46.0829	Nitisinone	HPD	[O-][N+](=O)C1=CC(=CC=C1C(=O)C2C(=O)CCCC2=O)C(F)(F)F
familial gastric-SB.mhdgc-1	NCGC00185850-02	-1.1	-5.27921	5.49762	420.466	91.0287	101.803	99.345	117.445	133.763	114.123	95.0607	104.279	60.2278	6.53731	5.49762	0.000780415	0.00234124	0.00702378	0.0210713	0.0632139	0.189642	0.568925	1.70678	5.12033	15.361	46.0829	BIX-01294	EHMT2	COC1=C(OC)C=C2C(=NC(=NC2=C1)N3CCCN(C)CC3)NC4CCN(CC4)CC5=CC=CC=C5
familial gastric-SB.mhdgc-1	NCGC00185916-06	4	NA	95.1946	516.297	152.647	68.0324	118.698	84.8596	100.599	149.417	110.751	123.65	137.962	57.1482	95.1946	0.000780415	0.00234124	0.00702378	0.0210713	0.0632139	0.189642	0.568925	1.70678	5.12033	15.361	46.0829	NCGC00185916	PKM2	NC1=CC(=CC=C1)[S+]([O-])(=O)N2CCCN(CC2)[S+]([O-])(=O)C3=CC4=C(OCCO4)C=C3
familial gastric-SB.mhdgc-1	NCGC00185990-05	-1.1	-5.97921	31.3875	453.221	103.254	113.657	138.737	114.722	140.798	103.212	115.487	52.9303	59.2389	41.4733	31.3875	0.000780415	0.00234124	0.00702378	0.0210713	0.0632139	0.189642	0.568925	1.70678	5.12033	15.361	46.0829	Ketorolac	NA	OC(=O)C1CC[N]2C1=CC=C2C(=O)C3=CC=CC=C3
familial gastric-SB.mhdgc-1	NCGC00185994-02	1.4	-6.87921	87.1325	400.084	62.0385	73.6781	84.9006	79.7033	62.4632	80.2338	92.7869	84.0323	110.629	89.0542	87.1325	0.000780415	0.00234124	0.00702378	0.0210713	0.0632139	0.189642	0.568925	1.70678	5.12033	15.361	46.0829	10058-F4	MYC	CCC1=CC=C(C=C1)\C=C/2SC(=S)NC2=O
familial gastric-SB.mhdgc-1	NCGC00185997-03	-3	-4.42921	81.0275	547.566	106.866	149.12	134.89	90.549	130.161	121.716	115.134	124.073	91.3726	118.906	81.0275	0.000780415	0.00234124	0.00702378	0.0210713	0.0632139	0.189642	0.568925	1.70678	5.12033	15.361	46.0829	AS-252424	PIK3CG	OC1=CC(=CC=C1C2=CC=C(O2)\C=C\3SC(=O)NC3=O)F
familial gastric-SB.mhdgc-1	NCGC00186006-04	-1.4	-8.42921	92.8437	465.715	128.816	107.05	115.058	94.785	81.8408	158.755	109.324	102.769	76.9407	75.0187	92.8437	0.000780415	0.00234124	0.00702378	0.0210713	0.0632139	0.189642	0.568925	1.70678	5.12033	15.361	46.0829	Nefiracetam	GABRA1	CC1=C(NC(=O)CN2CCCC2=O)C(=CC=C1)C
familial gastric-SB.mhdgc-1	NCGC00186009-03	-2.3	-4.72921	22.1142	452.764	77.8121	135.028	86.4069	149.942	95.0719	82.1077	169.083	104.841	66.5536	83.9193	22.1142	0.000780415	0.00234124	0.00702378	0.0210713	0.0632139	0.189642	0.568925	1.70678	5.12033	15.361	46.0829	AS-604850	PIK3CG	FC1(F)OC2=C(O1)C=C(C=C2)\C=C\3SC(=O)NC3=O
familial gastric-SB.mhdgc-1	NCGC00186010-02	-3	-4.47921	31.3317	479.765	104.407	95.9517	103.855	98.4347	127.498	122.056	81.094	77.4208	126.171	102.863	31.3317	0.000780415	0.00234124	0.00702378	0.0210713	0.0632139	0.189642	0.568925	1.70678	5.12033	15.361	46.0829	Genipin	NA	COC(=O)C/1=C/O[C@@H](O)[C@H]\2[C@@H]1C\C=C2CO
familial gastric-SB.mhdgc-1	NCGC00186013-01	2.4	-5.42921	144.373	557.077	104.894	105.217	106.517	113.632	91.1134	112.396	117.948	122.506	127.14	69.2523	144.373	0.000780415	0.00234124	0.00702378	0.0210713	0.0632139	0.189642	0.568925	1.70678	5.12033	15.361	46.0829	Esomeprazole magnesium	NA	COC1=CC\2=C(C=C1)C3\C(=N2)[S+](CC4=C(C)C(=C(C)C=N4)OC)[O-][Mg]35[O-][S+](CC6=C(C)C(=C(C)C=N6)OC)C7=NC8=C(C=CC(=C8)OC)[N]57
familial gastric-SB.mhdgc-1	NCGC00186024-02	-2.1	-4.82921	23.1447	529.829	140.486	125.566	113.251	116.188	101.911	126.332	132.616	120.547	123.675	66.8499	23.1447	0.000780415	0.00234124	0.00702378	0.0210713	0.0632139	0.189642	0.568925	1.70678	5.12033	15.361	46.0829	SB-525334	TGBR1	CC1=NC(=CC=C1)C2=C(N=C([NH]2)C(C)(C)C)C3=CC=C4N=CC=NC4=C3
familial gastric-SB.mhdgc-1	NCGC00186028-01	-2.2	-4.87921	83.392	545.042	116.459	123.242	119.527	104.234	118.025	120.69	123.936	123.348	103.514	99.7215	83.392	0.000780415	0.00234124	0.00702378	0.0210713	0.0632139	0.189642	0.568925	1.70678	5.12033	15.361	46.0829	Levetiracetam	NA	CC[C@H](N1CCCC1=O)C(N)=O
familial gastric-SB.mhdgc-1	NCGC00186030-03	-2.2	-4.84041	32.1429	506.386	117.847	103.022	131.169	125.212	97.3782	102.205	108.118	105.575	103.088	87.9136	32.1429	0.00039023	0.00117065	0.00351189	0.0105357	0.031607	0.0948209	0.284463	0.853388	2.56016	7.68049	23.0415	AS-605240	PIK3CG	O=C1NC(=O)C(/S1)=C/C2=CC=C3N=CC=NC3=C2
familial gastric-SB.mhdgc-1	NCGC00186035-04	-2.1	-4.82921	2.91127	440.844	109.046	103.768	121.15	103.809	103.557	103.803	116.209	95.4618	72.3612	47.6512	2.91127	0.000780415	0.00234124	0.00702378	0.0210713	0.0632139	0.189642	0.568925	1.70678	5.12033	15.361	46.0829	NCGC00186035-01	IRAK1	[O-][N+](=O)C1=CC=CC(=C1)C(=O)NC2=NC3=CC=CC=C3[N]2CCN4CCOCC4
familial gastric-SB.mhdgc-1	NCGC00186037-01	1.4	-7.97921	107.162	468.205	77.5223	86.1908	80.486	101.045	95.4977	97.5577	61.0374	111.362	109.019	95.394	107.162	0.000780415	0.00234124	0.00702378	0.0210713	0.0632139	0.189642	0.568925	1.70678	5.12033	15.361	46.0829	Ibandronate sodium hydrate	NA	CCCCCN(C)CCC(O)([P](O)(O)=O)[P](O)([O-])=O
familial gastric-SB.mhdgc-1	NCGC00186046-02	-1.4	-5.57921	119.211	540.618	114.626	130.288	108.3	104.552	130.748	108.87	138.848	117.593	85.2243	96.1384	119.211	0.000780415	0.00234124	0.00702378	0.0210713	0.0632139	0.189642	0.568925	1.70678	5.12033	15.361	46.0829	Caroverine hydrochloride	GR1A1	CCN(CC)CCN1C(=O)\C(=N/C2=CC=CC=C12)CC3=CC=C(OC)C=C3
familial gastric-SB.mhdgc-1	NCGC00186047-02	-2.1	-4.87921	20.7743	476.006	90.661	111.736	104.43	112.518	119.128	112.15	108.413	113.857	109.392	48.7777	20.7743	0.000780415	0.00234124	0.00702378	0.0210713	0.0632139	0.189642	0.568925	1.70678	5.12033	15.361	46.0829	IPA-3	PAK1	OC1=CC=C2C=CC=CC2=C1SSC3=C4C=CC=CC4=CC=C3O
familial gastric-SB.mhdgc-1	NCGC00186460-01	-1.1	-6.27921	1.97691	316.268	103.86	111.295	102.89	119.352	117.205	91.7765	57.4325	3.86666	3.84398	2.13917	1.97691	0.000780415	0.00234124	0.00702378	0.0210713	0.0632139	0.189642	0.568925	1.70678	5.12033	15.361	46.0829	Bardoxolone methyl	NFKB1	O=C(OC)[C@]12CC[C@@]3(C)[C@]4(C)CC[C@H]5[C@@](C)(C)C(=O)C(=C[C@]5(C)C4=CC(=O)[C@@H]3[C@@H]2C[C@](C)(C)CC1)C#N
familial gastric-SB.mhdgc-1	NCGC00186464-02	4	NA	121.462	574.673	117.132	122.586	129.82	107.147	125.742	128.378	110.941	124.14	110.421	116.968	121.462	0.000780415	0.00234124	0.00702378	0.0210713	0.0632139	0.189642	0.568925	1.70678	5.12033	15.361	46.0829	Aliskiren hemifumarate	NA	COCCCOC1=CC(=CC=C1OC)C[C@@H](C[C@H](N)[C@@H](O)C[C@@H](C(C)C)C(=O)NCC(C)(C)C(N)=O)C(C)C
familial gastric-SB.mhdgc-1	NCGC00186465-01	-1.1	-6.12921	16.3954	370.428	104.943	96.2796	103.601	121.582	102.406	82.9971	67.3309	49.8661	46.7992	43.6327	16.3954	0.000780415	0.00234124	0.00702378	0.0210713	0.0632139	0.189642	0.568925	1.70678	5.12033	15.361	46.0829	MK-2206	AKT1	NC1(CCC1)c2ccc(cc2)c3nc5C=CN6C(=O)NN=C6c5cc3c4ccccc4
familial gastric-SB.mhdgc-1	NCGC00186528-04	4	NA	81.9478	511.936	120.5	93.8255	90.9969	85.9939	114.47	140.078	99.6032	110.325	127.492	102.873	81.9478	0.000780415	0.00234124	0.00702378	0.0210713	0.0632139	0.189642	0.568925	1.70678	5.12033	15.361	46.0829	NCGC00186528	PKM2	C[N]1C2=C(SC(=C2)[S+](C)[O-])C\3=C1C(=O)N(CC4=CC(=CC=C4)N)\N=C3
familial gastric-SB.mhdgc-1	NCGC00186628-01	1.4	-8.72921	109.359	579.266	98.6279	112.657	128.138	133.521	125.912	121.961	127.533	124.027	137.827	97.3127	109.359	0.000780415	0.00234124	0.00702378	0.0210713	0.0632139	0.189642	0.568925	1.70678	5.12033	15.361	46.0829	Butylscopolamine bromide	CHRM1	CCCC[N+]1(C)[C@H]2CC(C[C@@H]1[C@H]3O[C@@H]23)OC(=O)[C@H](CO)C4=CC=CC=C4
familial gastric-SB.mhdgc-1	NCGC00187481-04	-1.1	-6.87921	26.4663	345.278	103.359	106.298	107.569	78.0909	95.5654	61.0885	54.6382	48.6016	60.2034	44.7358	26.4663	0.000780415	0.00234124	0.00702378	0.0210713	0.0632139	0.189642	0.568925	1.70678	5.12033	15.361	46.0829	BEZ235	MTOR	CN1C(=O)N(C2=CC=C(C=C2)C(C)(C)C#N)C3=C4C=C(C=CC4=NC=C13)C5=CC6=C(C=CC=C6)N=C5
familial gastric-SB.mhdgc-1	NCGC00187482-03	-1.2	-7.22921	43.2779	335.082	98.9995	99.3375	114.931	79.8625	67.1996	63.7206	64.7627	48.3685	46.8006	42.9638	43.2779	0.000780415	0.00234124	0.00702378	0.0210713	0.0632139	0.189642	0.568925	1.70678	5.12033	15.361	46.0829	GDC-0941	PIK3CA	C[S+]([O-])(=O)N1CCN(CC1)CC2=CC3=C(S2)C(=NC(=N3)C4=CC=CC5=C4C=N[NH]5)N6CCOCC6
familial gastric-SB.mhdgc-1	NCGC00187906-01	-1.1	-6.11797	6.79751	307.569	96.0434	102.501	103.971	75.757	97.6239	50.2604	47.9962	32.6817	30.253	13.2487	6.79751	0.00156083	0.00468253	0.0140476	0.0421426	0.126428	0.379284	1.13785	3.41355	10.2407	30.722	92.1659	PI-103	PIK3CA	OC1=CC(=CC=C1)C2=NC3=C(OC4=C3C=CC=N4)C(=N2)N5CCOCC5
familial gastric-SB.mhdgc-1	NCGC00187911-02	-2.4	-5.37921	66.8196	459.457	110.217	100.083	129.369	90.5997	111.518	94.5352	103.291	76.954	91.1959	71.9504	66.8196	0.000780415	0.00234124	0.00702378	0.0210713	0.0632139	0.189642	0.568925	1.70678	5.12033	15.361	46.0829	PLX-4720	BRAF	CCC[S+]([O-])(=O)NC1=CC=C(F)C(=C1F)C(=O)C2=C[NH]C3=NC=C(Cl)C=C23
familial gastric-SB.mhdgc-1	NCGC00187912-03	-1.1	-5.97921	3.7196	362.267	114.829	119.725	107.688	111.997	113.955	93.7308	87.8401	41.6608	11.3793	11.7511	3.7196	0.000780415	0.00234124	0.00702378	0.0210713	0.0632139	0.189642	0.568925	1.70678	5.12033	15.361	46.0829	PCI-32765	BTK	NC1=C2C(=NC=N1)[N](N=C2C3=CC=C(OC4=CC=CC=C4)C=C3)[C@@H]5CCCN(C5)C(=O)C=C
familial gastric-SB.mhdgc-1	NCGC00187983-01	-2.1	-4.77921	15.5387	413.486	98.9968	93.5895	90.2252	96.9119	113.826	112.966	86.9316	73.8969	66.6049	73.252	15.5387	0.000780415	0.00234124	0.00702378	0.0210713	0.0632139	0.189642	0.568925	1.70678	5.12033	15.361	46.0829	Thiazovivin	ROCK1	O=C(NCC1=CC=CC=C1)C2=CSC(=N2)NC3=CC=NC=N3
familial gastric-SB.mhdgc-1	NCGC00188344-05	-1.1	-6.12921	2.64436	314.455	98.3167	106.934	111.35	109.149	98.3043	86.6261	63.7037	25.8502	4.2523	2.21926	2.64436	0.000780415	0.00234124	0.00702378	0.0210713	0.0632139	0.189642	0.568925	1.70678	5.12033	15.361	46.0829	Navitoclax	BCL2L1	CC1(C)CCC(=C(CN2CCN(CC2)C3=CC=C(C=C3)C(=O)N[S+]([O-])(=O)C4=CC(=C(N[C@H](CCN5CCOCC5)CSC6=CC=CC=C6)C=C4)[S+]([O-])(=O)C(F)(F)F)\C1)/C7=CC=C(Cl)C=C7
familial gastric-SB.mhdgc-1	NCGC00188346-01	-1.2	-6.92921	36.9005	342.73	103.699	105.825	101.127	107.932	65.2986	76.8434	49.9446	55.4095	38.27	44.6371	36.9005	0.000780415	0.00234124	0.00702378	0.0210713	0.0632139	0.189642	0.568925	1.70678	5.12033	15.361	46.0829	PP-242	MTOR	Oc1cc2cc(nc2cc1)c4nn(c3ncnc(N)c34)C(C)C
familial gastric-SB.mhdgc-1	NCGC00188380-01	-2.4	-4.82921	33.3016	442.691	91.0411	95.268	99.7065	139.471	101.628	120.729	98.9326	87.8726	95.563	62.8252	33.3016	0.000780415	0.00234124	0.00702378	0.0210713	0.0632139	0.189642	0.568925	1.70678	5.12033	15.361	46.0829	RDEA-119	MAP2K1	COC1=CC(=C(F)C(=C1N[S+]([O-])(=O)C2(CC2)C[C@H](O)CO)NC3=C(F)C=C(I)C=C3)F
familial gastric-SB.mhdgc-1	NCGC00188382-04	-2.1	-5.42921	1.15966	311.824	73.3143	94.0135	96.5782	114.373	95.9028	93.8702	74.0954	45.9858	44.8962	40.1797	1.15966	0.000780415	0.00234124	0.00702378	0.0210713	0.0632139	0.189642	0.568925	1.70678	5.12033	15.361	46.0829	NCGC00188382-01	ITK	CC(NCC1=CC=C2N(CC(C)(C)O)\C(NC2=C1)=N\C(=O)C3=CC=C(S3)C4=C[NH]N=C4)C(C)(C)C
familial gastric-SB.mhdgc-1	NCGC00188399-03	-2.1	-4.92921	1.70128	469.381	94.1014	117.102	117.525	119.37	121.15	102.452	119.469	103.974	99.0512	35.6548	1.70128	0.000780415	0.00234124	0.00702378	0.0210713	0.0632139	0.189642	0.568925	1.70678	5.12033	15.361	46.0829	Fingolimod hydrochloride	SPHK1	CCCCCCCCC1=CC=C(CCC(N)(CO)CO)C=C1
familial gastric-SB.mhdgc-1	NCGC00188429-01	4	-7.27921	119.924	544.862	112.442	81.0381	121.113	131.928	110.801	99.4194	103.329	106.971	120.653	111.014	119.924	0.000780415	0.00234124	0.00702378	0.0210713	0.0632139	0.189642	0.568925	1.70678	5.12033	15.361	46.0829	Acitazanolast	NA	O=C(O)C(=O)Nc1cccc(c1)c2nnnn2
familial gastric-SB.mhdgc-1	NCGC00188689-01	4	-4.42921	73.7106	455.848	97.5736	92.2308	110.037	103.283	96.5627	76.4867	92.5737	98.826	90.2469	104.051	73.7106	0.000780415	0.00234124	0.00702378	0.0210713	0.0632139	0.189642	0.568925	1.70678	5.12033	15.361	46.0829	Asenapine maleate	DRD1	Clc1cc3c(cc1)Oc2ccccc2[C@@H]4CN(C)C[C@@H]34
familial gastric-SB.mhdgc-1	NCGC00188690-02	-1.4	-6.52921	63.9244	416.637	93.8948	123.165	115.743	109.393	77.8741	103.302	75.6262	73.748	47.2142	63.507	63.9244	0.000780415	0.00234124	0.00702378	0.0210713	0.0632139	0.189642	0.568925	1.70678	5.12033	15.361	46.0829	Prasugrel	P2RY12	Cl.Fc1ccccc1C(N2CCc3sc(cc3C2)OC(C)=O)C(=O)C4CC4
familial gastric-SB.mhdgc-1	NCGC00188863-01	-2.1	-4.72921	3.39619	475.739	96.4552	102.633	102.795	119.004	129.536	124.768	117.236	104.362	78.431	68.16	3.39619	0.000780415	0.00234124	0.00702378	0.0210713	0.0632139	0.189642	0.568925	1.70678	5.12033	15.361	46.0829	Dronedarone	ADRA1A	CCCCN(CCCC)CCCOc1ccc(cc1)C(=O)c2c3cc(ccc3oc2CCCC)NS(C)(=O)=O
familial gastric-SB.mhdgc-1	NCGC00188864-01	-2.3	-5.12921	50.2065	501.961	141.653	115.974	112.472	121.202	108.633	94.2662	105.398	88.9193	117.206	88.3318	50.2065	0.000780415	0.00234124	0.00702378	0.0210713	0.0632139	0.189642	0.568925	1.70678	5.12033	15.361	46.0829	Iloperidone	DRD2	CC(=O)c4ccc(OCCCN1CCC(CC1)c3noc2cc(F)ccc23)c(OC)c4
familial gastric-SB.mhdgc-1	NCGC00188865-02	-3	-4.42921	50.6714	493.92	106.6	116.604	111.978	105.488	117.213	113.824	97.0146	88.3733	94.9714	107.344	50.6714	0.000780415	0.00234124	0.00702378	0.0210713	0.0632139	0.189642	0.568925	1.70678	5.12033	15.361	46.0829	Pazopanib	CERS1	C[N]1N=C2C=C(C=CC2=C1C)N(C)C3=NC(=NC=C3)NC4=CC=C(C)C(=C4)[S+](N)([O-])=O
familial gastric-SB.mhdgc-1	NCGC00188866-01	-2.3	-5.52921	16.1424	476.764	107.012	113.566	120.408	142.164	151.51	138.353	87.2961	86.0633	59.3621	120.363	16.1424	0.000780415	0.00234124	0.00702378	0.0210713	0.0632139	0.189642	0.568925	1.70678	5.12033	15.361	46.0829	NA	RAC1	FC(F)(F)C1=CC=C2C(SCCCCCO\C3=C\O\C(CN4CCOCC4)=C/C3=O)=CC=NC2=C1
familial gastric-SB.mhdgc-1	NCGC00188943-04	-3	-4.92921	159.019	583.916	120.057	142.88	120.905	123.254	100.115	150.133	129.115	125.892	128.646	90.7493	159.019	0.000780415	0.00234124	0.00702378	0.0210713	0.0632139	0.189642	0.568925	1.70678	5.12033	15.361	46.0829	Orotic acid	NA	OC(=O)C/1=C/C(=O)NC(=O)N1
familial gastric-SB.mhdgc-1	NCGC00188962-02	4	-5.62921	121.418	557.164	122.34	119.015	113.414	133.937	124.77	122.724	127.401	110.375	102.428	96.8882	121.418	0.000780415	0.00234124	0.00702378	0.0210713	0.0632139	0.189642	0.568925	1.70678	5.12033	15.361	46.0829	Pravastatin sodium	HMGCR	CC[C@H](C)C(=O)O[C@H]1C[C@H](O)\C=C2\C=C/[C@H](C)[C@H](CC[C@@H](O)C[C@@H](O)CC(O)=O)[C@@H]12
familial gastric-SB.mhdgc-1	NCGC00189073-02	-1.2	-5.37921	43.8169	421.674	103.409	109.303	105.103	105.212	86.0165	96.9113	100.169	91.9816	66.5815	45.6431	43.8169	0.000780415	0.00234124	0.00702378	0.0210713	0.0632139	0.189642	0.568925	1.70678	5.12033	15.361	46.0829	Selumetinib	MAP2K1	Brc3ccc(Nc1c(F)c2ncn(C)c2cc1C(=O)NOCCO)c(Cl)c3
familial gastric-SB.mhdgc-1	NCGC00189074-01	-2.1	-4.77921	5.19812	380.328	83.3523	100.585	80.2559	102.671	92.482	96.5018	83.7401	72.1124	69.2645	54.8575	5.19812	0.000780415	0.00234124	0.00702378	0.0210713	0.0632139	0.189642	0.568925	1.70678	5.12033	15.361	46.0829	PD-184352	MAP2K1	O=C(NOCC1CC1)c3ccc(F)c(F)c3Nc2ccc(I)cc2Cl
familial gastric-SB.mhdgc-1	NCGC00189075-01	-2.4	-5.87921	47.5012	363.904	64.6649	103.256	108.46	89.8027	102.858	86.6567	82.8219	71.3081	61.7328	80.1622	47.5012	0.000780415	0.00234124	0.00702378	0.0210713	0.0632139	0.189642	0.568925	1.70678	5.12033	15.361	46.0829	PD-0325901	MAP2K1	OC[C@@H](O)CONC(=O)c2ccc(F)c(F)c2Nc1ccc(I)cc1F
familial gastric-SB.mhdgc-1	NCGC00189220-05	-1.1	-5.57921	4.01391	367.904	91.7033	102.931	99.1037	117.032	115.282	104.197	78.6385	92.4505	5.78199	7.51755	4.01391	0.000780415	0.00234124	0.00702378	0.0210713	0.0632139	0.189642	0.568925	1.70678	5.12033	15.361	46.0829	UNC-0638	EHMT2	COC1=C(OCCCN2CCCC2)C=C3N=C(N=C(NC4CCN(CC4)C(C)C)C3=C1)C5CCCCC5
familial gastric-SB.mhdgc-1	NCGC00189393-03	-1.2	-5.52921	84.237	521.733	113.548	124.633	119.505	108.9	100.012	121.852	123.178	117.568	82.7888	89.9162	84.237	0.000780415	0.00234124	0.00702378	0.0210713	0.0632139	0.189642	0.568925	1.70678	5.12033	15.361	46.0829	NCGC00189393-02	BLM	FC1=C(C=C(NC(=O)NC2=NN=C(S2)C3=CC=NC=C3)C=C1)C(F)(F)F
familial gastric-SB.mhdgc-1	NCGC00229511-01	4	NA	82.6531	494.553	93.2463	115.636	102.089	87.0737	122.758	121.889	93.6108	95.9742	100.177	103.238	82.6531	0.000780415	0.00234124	0.00702378	0.0210713	0.0632139	0.189642	0.568925	1.70678	5.12033	15.361	46.0829	Tofacitinib	JAK1	C[C@@H]1CCN(C[C@@H]1N(C)C2=C3C=C[NH]C3=NC=N2)C(=O)CC#N
familial gastric-SB.mhdgc-1	NCGC00229512-04	-2.1	-4.97921	2.03141	386.769	131.085	107.993	89.7907	98.1458	114.653	93.5384	79.0667	57.7865	47.8772	55.0683	2.03141	0.000780415	0.00234124	0.00702378	0.0210713	0.0632139	0.189642	0.568925	1.70678	5.12033	15.361	46.0829	NCGC00229512-01	ITK	COC1=C(C=C(SC2=CN=C(NC(=O)C3=CC=C(CNC(C)C(C)(C)C)C=C3)S2)C(=C1)C)C(=O)N4CCN(CC4)C(C)=O
familial gastric-SB.mhdgc-1	NCGC00229704-01	-1.1	-7.47921	53.6181	361.218	126.334	124.284	124.578	105.605	61.4315	49.9541	47.7521	43.3651	55.3573	50.7918	53.6181	0.000780415	0.00234124	0.00702378	0.0210713	0.0632139	0.189642	0.568925	1.70678	5.12033	15.361	46.0829	Raltitrexed	TYMS	O=C(N[C@@H](CCC(=O)O)C(=O)O)c1ccc(s1)N(C)Cc2ccc3N=C(C)NC(=O)c3c2
familial gastric-SB.mhdgc-1	NCGC00229735-03	-1.2	-5.22921	27.7314	413.261	84.595	109.796	106.649	105.46	103.367	111.774	79.2662	85.3909	71.44	34.7891	27.7314	0.000780415	0.00234124	0.00702378	0.0210713	0.0632139	0.189642	0.568925	1.70678	5.12033	15.361	46.0829	KU-60019	ATM	C[C@H]1CN(C[C@@H](C)O1)CC(=O)NC2=CC=C3SC4=C(CC3=C2)C=CC=C4\C5=C\C(=O)\C=C(/O5)N6CCOCC6
familial gastric-SB.mhdgc-1	NCGC00238451-01	-1.2	-5.47921	47.4389	411.743	84.1172	94.8006	107.835	99.9026	106.363	105.543	94.7741	87.5184	59.9216	37.0132	47.4389	0.000780415	0.00234124	0.00702378	0.0210713	0.0632139	0.189642	0.568925	1.70678	5.12033	15.361	46.0829	Olaparib	PARP1	FC1=C(C=C(C\C2=N\NC(=O)C3=C2C=CC=C3)C=C1)C(=O)N4CCN(CC4)C(=O)C5CC5
familial gastric-SB.mhdgc-1	NCGC00238452-02	-1.2	-4.97921	37.4124	446.879	97.1435	105.601	100.826	104.607	114.528	112.516	85.3929	89.9549	112.1	41.0316	37.4124	0.000780415	0.00234124	0.00702378	0.0210713	0.0632139	0.189642	0.568925	1.70678	5.12033	15.361	46.0829	Enzastaurin	PRKCA	C[N]1C=C(C2=CC=CC=C12)\C3=C(\C(=O)NC3=O)C4=C[N](C5CCN(CC5)CC6=NC=CC=C6)C7=C4C=CC=C7
familial gastric-SB.mhdgc-1	NCGC00238453-01	-2.4	-4.97921	2.05638	220.786	36.6276	35.6597	69.4353	65.3174	83.7473	67.2704	50.9441	49.961	37.2653	19.7941	2.05638	0.000780415	0.00234124	0.00702378	0.0210713	0.0632139	0.189642	0.568925	1.70678	5.12033	15.361	46.0829	TAE-684	ALK	COC1=CC(=CC=C1NC2=NC(NC3=C(C=CC=C3)[S+]([O-])(=O)C(C)C)=C(Cl)C=N2)N4CCC(CC4)N5CCN(C)CC5
familial gastric-SB.mhdgc-1	NCGC00238454-02	-2.1	-5.32921	27.2677	414.83	103.577	103.96	109.613	109.992	118.988	84.1274	88.1079	63.2449	71.8321	52.1315	27.2677	0.000780415	0.00234124	0.00702378	0.0210713	0.0632139	0.189642	0.568925	1.70678	5.12033	15.361	46.0829	PIK-90	PIK3CA	COC1=CC=C2/C3=N/CCN3\C(=N/C2=C1OC)NC(=O)C4=CC=CN=C4
familial gastric-SB.mhdgc-1	NCGC00238624-04	1.4	-8.97921	96.5233	537.147	90.8154	117.24	115.621	118.661	119.792	111.442	96.536	121.181	124.823	98.5244	96.5233	0.000780415	0.00234124	0.00702378	0.0210713	0.0632139	0.189642	0.568925	1.70678	5.12033	15.361	46.0829	NCGC00238624	GALK1	ClC1=C[NH]N=C1C\2NC(=N\C3=C2C(=O)CCC3)/NC4=NC5=CC=CC=C5O4
familial gastric-SB.mhdgc-1	NCGC00241036-02	-2.4	-4.67921	58.3716	544.098	111.145	130.489	132.53	140.27	128.96	105.416	98.1286	95.784	119.905	99.7995	58.3716	0.000780415	0.00234124	0.00702378	0.0210713	0.0632139	0.189642	0.568925	1.70678	5.12033	15.361	46.0829	NCGC00241036-01	JARID2	OC(=O)C1=CC=C(O)C2=NC=C(C=C12)N3CCOCC3
familial gastric-SB.mhdgc-1	NCGC00241097-01	-2.4	-4.47921	7.84191	342.236	54.8226	90.2411	36.2703	75.8224	91.2232	97.0469	101.958	91.9121	86.405	87.0316	7.84191	0.000780415	0.00234124	0.00702378	0.0210713	0.0632139	0.189642	0.568925	1.70678	5.12033	15.361	46.0829	Tandutinib	KIT	CC(C)Oc1ccc(cc1)NC(=O)N2CCN(CC2)c5ncnc4cc(OCCCN3CCCCC3)c(OC)cc45
familial gastric-SB.mhdgc-1	NCGC00241099-01	-2.1	-4.62921	4.2746	435.13	116.039	104.45	98.6724	132.014	88.5342	96.3582	78.6398	96.3659	87.7717	68.7097	4.2746	0.000780415	0.00234124	0.00702378	0.0210713	0.0632139	0.189642	0.568925	1.70678	5.12033	15.361	46.0829	Saracatinib	SRC	CN1CCN(CCOC2=CC3=NC=NC(=C3C(=C2)OC4CCOCC4)NC5=C6OCOC6=CC=C5Cl)CC1
familial gastric-SB.mhdgc-1	NCGC00241101-02	-2.1	-6.57921	33.1613	393.088	143.14	118.122	107.456	96.5219	94.519	109.848	72.737	43.6454	45.6308	44.782	33.1613	0.000780415	0.00234124	0.00702378	0.0210713	0.0632139	0.189642	0.568925	1.70678	5.12033	15.361	46.0829	Neratinib	EGFR	CCOC1=CC2=C(C=C1NC(=O)\C=C\CN(C)C)C(=C(C=N2)C#N)NC3=CC=C(OCC4=CC=CC=N4)C(=C3)Cl
familial gastric-SB.mhdgc-1	NCGC00241102-02	-1.2	-5.62921	33.3576	389.138	88.43	85.3027	97.4323	108.829	98.8475	102.116	96.5146	72.2464	49.3029	41.6339	33.3576	0.000780415	0.00234124	0.00702378	0.0210713	0.0632139	0.189642	0.568925	1.70678	5.12033	15.361	46.0829	Midostaurin	PRKCA	CO[C@@H]1[C@@H](C[C@H]2O[C@]1(C)[N]3C4=C(C=CC=C4)C5=C3C6=C(C7=CC=CC=C7[N]26)C8=C5CNC8=O)N(C)C(=O)C9=CC=CC=C9
familial gastric-SB.mhdgc-1	NCGC00241103-04	-2.3	-4.52921	23.6663	517.573	150.423	121.735	128.046	133.604	99.2095	92.6832	96.4716	130.049	110.184	83.9963	23.6663	0.000780415	0.00234124	0.00702378	0.0210713	0.0632139	0.189642	0.568925	1.70678	5.12033	15.361	46.0829	Masitinib	KIT	CN1CCN(CC1)CC2=CC=C(C=C2)C(=O)NC3=CC=C(C)C(=C3)NC4=NC(=CS4)C5=CC=CN=C5
familial gastric-SB.mhdgc-1	NCGC00241104-01	-2.3	-5.12921	21.9078	487.972	111.334	108.911	114.263	133.068	126.687	121.548	95.9188	123.516	79.7527	122.797	21.9078	0.000780415	0.00234124	0.00702378	0.0210713	0.0632139	0.189642	0.568925	1.70678	5.12033	15.361	46.0829	Doramapimod	MAPK14	CC(C)(C)c4cc(NC(=O)Nc3ccc(OCCN1CCOCC1)c2ccccc23)n(n4)c5ccc(C)cc5
familial gastric-SB.mhdgc-1	NCGC00241107-03	-3	-4.57921	15.6263	493.616	84.8678	109.601	109.563	144.565	128.967	115.065	100.502	84.1841	92.6107	98.1053	15.6263	0.000780415	0.00234124	0.00702378	0.0210713	0.0632139	0.189642	0.568925	1.70678	5.12033	15.361	46.0829	Bosutinib	ABL1	COC1=C(Cl)C=C(Cl)C(=C1)NC2=C(C=NC3=C2C=C(OC)C(=C3)OCCCN4CCN(C)CC4)C#N
familial gastric-SB.mhdgc-1	NCGC00241108-03	-3	-4.52921	51.0798	505.075	105.551	106.024	129.121	103.831	131.075	101.1	108.954	107.775	84.7663	103.832	51.0798	0.000780415	0.00234124	0.00702378	0.0210713	0.0632139	0.189642	0.568925	1.70678	5.12033	15.361	46.0829	Axitinib	FLT1	CNC(=O)C1=CC=CC=C1SC2=CC=C3C(=C2)[NH]N=C3\C=C\C4=CC=CC=N4
familial gastric-SB.mhdgc-1	NCGC00241111-02	-3	-4.42921	33.571	542.43	109.732	114.247	125.573	112.121	115.027	122.154	91.8728	107.838	146.85	127.053	33.571	0.000780415	0.00234124	0.00702378	0.0210713	0.0632139	0.189642	0.568925	1.70678	5.12033	15.361	46.0829	VX-745	MAPK14	FC1=CC=C(SC/2=N/N3\C=N/C(=O)/C(=C3/C=C2)C4=C(Cl)C=CC=C4Cl)C(=C1)F
familial gastric-SB.mhdgc-1	NCGC00241112-01	-3	-4.52921	38.8499	500.702	89.8182	101.923	119.946	113.93	118.464	108.241	108.102	106.217	102.379	103.001	38.8499	0.000780415	0.00234124	0.00702378	0.0210713	0.0632139	0.189642	0.568925	1.70678	5.12033	15.361	46.0829	RWJ-67657	MAPK14	OCCC#CC1=NC(=C([N]1CCCC2=CC=CC=C2)C3=CC=NC=C3)C4=CC=C(F)C=C4
familial gastric-SB.mhdgc-1	NCGC00241113-01	-1.2	-6.47921	49.0974	387.602	97.4751	106.531	110.955	103.332	95.2058	90.0532	67.0734	46.5714	60.7814	17.9977	49.0974	0.000780415	0.00234124	0.00702378	0.0210713	0.0632139	0.189642	0.568925	1.70678	5.12033	15.361	46.0829	Orantinib	FLT1	CC1=C(CCC(O)=O)C(=C([NH]1)\C=C\2C(=O)NC3=CC=CC=C23)C
familial gastric-SB.mhdgc-1	NCGC00241342-02	-2.2	-5.27921	59.8131	432.928	99.7393	94.8908	104.445	119.711	99.4746	86.3354	86.2007	79.1081	86.2262	66.7665	59.8131	0.000780415	0.00234124	0.00702378	0.0210713	0.0632139	0.189642	0.568925	1.70678	5.12033	15.361	46.0829	KUC107550N	CLK1	ClC1=CC(=CC(=C1)CNC2=C(C=NC=N2)C3=CC4=C(OCO4)C=C3)Cl
familial gastric-SB.mhdgc-1	NCGC00241410-01	-1.4	-5.57921	40.7795	450.341	120.317	122.89	111.332	101.666	102.082	132.936	103.724	98.0108	44.8424	84.0058	40.7795	0.000780415	0.00234124	0.00702378	0.0210713	0.0632139	0.189642	0.568925	1.70678	5.12033	15.361	46.0829	NCGC00241410-01	IRAK1	ClC1=C[N]2C(=NC=C2C3=CC=CC(=N3)NC4CNC4)C=C1
familial gastric-SB.mhdgc-1	NCGC00241411-01	-2.4	-4.72921	53.7333	490.694	110.438	119.461	112.867	113.738	108.084	112.308	95.1141	81.5611	101.495	97.7436	53.7333	0.000780415	0.00234124	0.00702378	0.0210713	0.0632139	0.189642	0.568925	1.70678	5.12033	15.361	46.0829	NCGC00241411-01	IRAK1	CC(C)(C)C(=O)OC1=CC2=C(C=C1)[N](CCCO)C(=N2)NC(=O)C3=CC=CC(=C3)[N+]([O-])=O
familial gastric-SB.mhdgc-1	NCGC00241455-01	4	NA	110.832	590.462	125.91	133.199	115.503	121.384	119.561	125.334	127.464	126.559	112.905	129.041	110.832	0.000780415	0.00234124	0.00702378	0.0210713	0.0632139	0.189642	0.568925	1.70678	5.12033	15.361	46.0829	GW-501516	PPARD	CC1=CC(=CC=C1OCC(O)=O)SCC2=C(C)N=C(S2)C3=CC=C(C=C3)C(F)(F)F
familial gastric-SB.mhdgc-1	NCGC00241982-03	-1.2	-4.97921	35.5763	478.853	100.36	114.73	118.424	107.144	106.986	102.297	104.919	122.016	103.909	52.5938	35.5763	0.000780415	0.00234124	0.00702378	0.0210713	0.0632139	0.189642	0.568925	1.70678	5.12033	15.361	46.0829	GSK-269962A	ROCK1	CC[N]1C2=C(C=NC(=C2)OC3=CC(=CC=C3)NC(=O)C4=CC=C(OCCN5CCOCC5)C=C4)N=C1C6=NON=C6N
familial gastric-SB.mhdgc-1	NCGC00242054-03	4	NA	120.967	560.383	129.337	132.128	89.5069	97.5178	128.618	125.742	144.569	94.2989	110.887	117.105	120.967	0.000780415	0.00234124	0.00702378	0.0210713	0.0632139	0.189642	0.568925	1.70678	5.12033	15.361	46.0829	SJN 2511	TGBR1	CC1=NC(=CC=C1)C2=N[NH]C=C2C3=NC4=C(C=C3)N=CC=C4
familial gastric-SB.mhdgc-1	NCGC00242056-02	-1.2	-5.47921	52.9411	448.154	107.208	93.9517	96.9463	108.02	107.239	115.547	99.6409	98.6188	65.4696	69.8482	52.9411	0.000780415	0.00234124	0.00702378	0.0210713	0.0632139	0.189642	0.568925	1.70678	5.12033	15.361	46.0829	IKK-3 Inhibitor IX	IKBKB	COC1=CC2=C(C=C1OC)[N](C=N2)C3=CC(=C(S3)C#N)OCC4=C(C=CC=C4)[S+](C)([O-])=O
familial gastric-SB.mhdgc-1	NCGC00242217-04	-1.2	-5.42921	56.5472	455.449	103.602	115.419	103.469	115.033	102.347	101.589	109.789	92.767	76.4132	53.4754	56.5472	0.000780415	0.00234124	0.00702378	0.0210713	0.0632139	0.189642	0.568925	1.70678	5.12033	15.361	46.0829	GW 843682X	PLK1	COC1=CC2=C(C=C1OC)[N](C=N2)C3=CC(=C(S3)C(N)=O)OCC4=C(C=CC=C4)C(F)(F)F
familial gastric-SB.mhdgc-1	NCGC00242227-02	-1.2	-5.87921	62.5574	476.304	91.8255	103.791	134.625	101.395	118.61	129.332	117.502	76.569	68.7382	65.8871	62.5574	0.000780415	0.00234124	0.00702378	0.0210713	0.0632139	0.189642	0.568925	1.70678	5.12033	15.361	46.0829	TCS JNK 5a	MAPK8	O=C(NC1=C(C#N)C2=C(CCCC2)S1)C3=C4C=CC=CC4=CC=C3
familial gastric-SB.mhdgc-1	NCGC00242249-02	-2.3	-4.72921	3.8433	495.788	85.0284	75.2431	118.076	140.872	131.874	132.4	142.063	143.854	102.786	87.3701	3.8433	0.000780415	0.00234124	0.00702378	0.0210713	0.0632139	0.189642	0.568925	1.70678	5.12033	15.361	46.0829	SB-590885	BRAF	CN(C)CCOC1=CC=C(C=C1)C2=NC(=C([NH]2)C3=CC4=C(C=C3)\C(CC4)=N\O)C5=CC=NC=C5
familial gastric-SB.mhdgc-1	NCGC00242458-01	-2.4	-4.72921	70.5783	520.828	112.876	118.589	121.665	119.217	110.722	127.673	93.212	100.628	106.74	96.1906	70.5783	0.000780415	0.00234124	0.00702378	0.0210713	0.0632139	0.189642	0.568925	1.70678	5.12033	15.361	46.0829	EX-527	SIRT1	NC(=O)C1CCCC2=C1[NH]C3=C2C=C(Cl)C=C3
familial gastric-SB.mhdgc-1	NCGC00242476-02	4	-5.37921	76.5165	514.995	112.589	109.342	103.939	94.6887	115.213	96.9576	98.9689	99.3168	116.142	119.75	76.5165	0.000780415	0.00234124	0.00702378	0.0210713	0.0632139	0.189642	0.568925	1.70678	5.12033	15.361	46.0829	GSK-4112	NR1D1	CC(C)(C)OC(=O)CN(CC1=CC=C(S1)[N+]([O-])=O)CC2=CC=C(Cl)C=C2
familial gastric-SB.mhdgc-1	NCGC00242477-01	-2.4	-5.92921	78.4871	472.988	114.709	119.561	91.8769	111.05	107.727	92.5801	93.1299	97.4807	94.1849	81.3178	78.4871	0.000780415	0.00234124	0.00702378	0.0210713	0.0632139	0.189642	0.568925	1.70678	5.12033	15.361	46.0829	AC-261066	RARB	CCCCOCCOC1=C(C)SC(=N1)C2=CC=C(C(O)=O)C(=C2)F
familial gastric-SB.mhdgc-1	NCGC00242478-02	-1.1	-7.37921	2.07441	271.131	115.658	128.399	122.005	60.5257	45.1626	52.1171	51.7498	37.1772	9.30362	2.80287	2.07441	0.000780415	0.00234124	0.00702378	0.0210713	0.0632139	0.189642	0.568925	1.70678	5.12033	15.361	46.0829	Alvespimycin hydrochloride	HSP90AB1	CO[C@H]1C[C@H](C)C\C2=C(/NCCN(C)C)C(=O)\C=C(\NC(=O)\C(=C/C=C\[C@H](OC)[C@@H](OC(N)=O)\C(=C/[C@H](C)[C@H]1O)C)C)C2=O
familial gastric-SB.mhdgc-1	NCGC00242479-01	4	-5.62921	99.6542	546.775	116.321	129.317	111.006	108.273	142.814	110.756	124.754	117.054	93.6689	92.9551	99.6542	0.000780415	0.00234124	0.00702378	0.0210713	0.0632139	0.189642	0.568925	1.70678	5.12033	15.361	46.0829	Zibotentan	EDNRA	COC1=C(N[S+]([O-])(=O)C2=C(N=CC=C2)C3=CC=C(C=C3)C4=NN=CO4)N=CC(=N1)C
familial gastric-SB.mhdgc-1	NCGC00242480-01	-1.4	-5.97921	95.2025	600.443	121.909	133.122	127.446	112.475	122.531	153.143	151.537	101.99	126.455	114.148	95.2025	0.000780415	0.00234124	0.00702378	0.0210713	0.0632139	0.189642	0.568925	1.70678	5.12033	15.361	46.0829	Ivacaftor	CFTR	CC(C)(C)C1=CC(=C(NC(=O)C/2=C/NC3=C(C=CC=C3)C2=O)C=C1O)C(C)(C)C
familial gastric-SB.mhdgc-1	NCGC00242481-02	-1.3	-7.37921	2.90199	302.005	131.927	108.319	60.7282	78.2089	132.497	74.3422	51.7802	34.2004	36.9862	44.5025	2.90199	0.000780415	0.00234124	0.00702378	0.0210713	0.0632139	0.189642	0.568925	1.70678	5.12033	15.361	46.0829	AZD-7762	CHEK1	NC(=O)NC1=C(SC(=C1)C2=CC(=CC=C2)F)C(=O)N[C@H]3CCCNC3
familial gastric-SB.mhdgc-1	NCGC00242482-01	-1.2	-5.47921	47.7178	391.02	90.2326	106.054	110.579	78.6978	92.8581	92.6836	83.8543	66.3301	71.8851	44.079	47.7178	0.000780415	0.00234124	0.00702378	0.0210713	0.0632139	0.189642	0.568925	1.70678	5.12033	15.361	46.0829	SNS-314	AURKA	ClC1=CC=CC(=C1)NC(=O)NC2=NC=C(CCNC3=NC=NC4=C3SC=C4)S2
familial gastric-SB.mhdgc-1	NCGC00242484-02	-1.4	-7.82921	34.2189	190.506	54.0062	83.3833	74.2052	34.0014	20.9205	12.4956	15.6909	18.8946	46.3289	46.7085	34.2189	0.000780415	0.00234124	0.00702378	0.0210713	0.0632139	0.189642	0.568925	1.70678	5.12033	15.361	46.0829	WYE-354	MTOR	COC(=O)NC1=CC=C(C=C1)C2=NC3=C(C=N[N]3C4CCN(CC4)C(=O)OC)C(=N2)N5CCOCC5
familial gastric-SB.mhdgc-1	NCGC00242485-01	-1.2	-6.32921	62.5441	428.548	100.036	136.688	119.228	104.202	114.614	113.022	74.4831	51.2033	50.5151	48.3058	62.5441	0.000780415	0.00234124	0.00702378	0.0210713	0.0632139	0.189642	0.568925	1.70678	5.12033	15.361	46.0829	Pemetrexed disodium	TYMS	NC/1=N/C(=O)C2=C([NH]C=C2CCC3=CC=C(C=C3)C(=O)N[C@@H](CCC(O)=O)C(O)=O)N1
familial gastric-SB.mhdgc-1	NCGC00242486-02	-1.2	-5.12921	39.7072	422.586	92.3712	89.337	89.9731	93.5771	102.423	93.9922	100.128	118.83	75.536	52.9153	39.7072	0.000780415	0.00234124	0.00702378	0.0210713	0.0632139	0.189642	0.568925	1.70678	5.12033	15.361	46.0829	AZD-1480	JAK1	C[C@H](NC1=NC(=C(Cl)C=N1)NC2=N[NH]C(=C2)C)C3=NC=C(F)C=N3
familial gastric-SB.mhdgc-1	NCGC00242487-01	-2.1	-5.12921	2.16846	350.784	84.1198	96.7777	101.154	97.6971	98.2821	78.9574	68.5701	63.428	55.146	31.8904	2.16846	0.000780415	0.00234124	0.00702378	0.0210713	0.0632139	0.189642	0.568925	1.70678	5.12033	15.361	46.0829	NCGC00242487	MAPK7	CC1=CN=C(NC2=CC=C(F)C=C2Cl)N=C1C3=C[NH]C(=C3)C(=O)N[C@H](CO)C4=CC=CC(=C4)Cl
familial gastric-SB.mhdgc-1	NCGC00242489-01	4	-5.22921	94.6859	564.45	121.094	113.902	117.184	130.465	109.706	134.713	134.771	111.962	108.944	106.465	94.6859	0.000780415	0.00234124	0.00702378	0.0210713	0.0632139	0.189642	0.568925	1.70678	5.12033	15.361	46.0829	LG100268	RXRA	CC1=CC2=C(C=C1C3(CC3)C4=CC=C(C=N4)C(O)=O)C(C)(C)CCC2(C)C
familial gastric-SB.mhdgc-1	NCGC00242490-02	-1.1	-5.17921	3.61566	427.9	110.303	128.25	120.61	105.517	99.7375	117.625	97.6113	87.2501	66.9826	16.0256	3.61566	0.000780415	0.00234124	0.00702378	0.0210713	0.0632139	0.189642	0.568925	1.70678	5.12033	15.361	46.0829	PD-166285	SRC	CCN(CC)CCOC1=CC=C(NC2=NC=C3\C=C(/C(=O)N(C)C3=N2)C4=C(Cl)C=CC=C4Cl)C=C1
familial gastric-SB.mhdgc-1	NCGC00242491-02	4	NA	94.9595	550	102.19	93.8328	105.272	144.887	127.647	155.623	94.3851	114.387	92.4762	118.61	94.9595	0.000780415	0.00234124	0.00702378	0.0210713	0.0632139	0.189642	0.568925	1.70678	5.12033	15.361	46.0829	SB-265610	CXCR2	BrC1=CC=CC=C1NC(=O)NC2=C3N=N[NH]C3=C(C=C2)C#N
familial gastric-SB.mhdgc-1	NCGC00242492-02	-1.4	-5.22921	44.8488	494.961	99.4647	125.183	132.635	102.963	137.428	113.341	79.4491	112.699	85.3435	39.2894	44.8488	0.000780415	0.00234124	0.00702378	0.0210713	0.0632139	0.189642	0.568925	1.70678	5.12033	15.361	46.0829	BIBR 1532	TERT	C\C(=C/C(=O)NC1=C(C=CC=C1)C(O)=O)C2=CC3=CC=CC=C3C=C2
familial gastric-SB.mhdgc-1	NCGC00242493-01	1.4	-8.22921	85.3607	537.125	79.4113	103.077	99.955	110.592	120.601	94.1973	116.764	118.112	139.766	116.24	85.3607	0.000780415	0.00234124	0.00702378	0.0210713	0.0632139	0.189642	0.568925	1.70678	5.12033	15.361	46.0829	Quizartinib	KIT	CC(C)(C)C1=CC(=NO1)NC(=O)NC2=CC=C(C=C2)C3=C[N]4C(=N3)SC5=C4C=CC(=C5)OCCN6CCOCC6
familial gastric-SB.mhdgc-1	NCGC00242495-01	-1.2	-5.17921	64.1389	450.413	100.55	113.456	95.7869	119.873	112.211	89.5254	99.4814	92.7824	94.8415	38.9556	64.1389	0.000780415	0.00234124	0.00702378	0.0210713	0.0632139	0.189642	0.568925	1.70678	5.12033	15.361	46.0829	PF-431396	PTK2	CN(C1=NC=CC=C1CNC2=NC(=NC=C2C(F)(F)F)NC3=CC=C4NC(=O)CC4=C3)[S+](C)([O-])=O
familial gastric-SB.mhdgc-1	NCGC00242497-02	1.2	-7.07921	81.4563	535.064	98.1478	86.666	106.715	78.6078	101.566	123.759	124.953	136.414	125.667	119.434	81.4563	0.000780415	0.00234124	0.00702378	0.0210713	0.0632139	0.189642	0.568925	1.70678	5.12033	15.361	46.0829	Vismodegib	SHH	C[S+]([O-])(=O)C1=CC=C(C(=C1)Cl)C(=O)NC2=CC(=C(Cl)C=C2)C3=NC=CC=C3
familial gastric-SB.mhdgc-1	NCGC00242498-03	-3	-4.42921	85.8321	584.074	115.577	129.908	136.689	106.139	123.642	125.993	129.446	137.45	102.575	125.241	85.8321	0.000780415	0.00234124	0.00702378	0.0210713	0.0632139	0.189642	0.568925	1.70678	5.12033	15.361	46.0829	D-4476	CSNK1A1	NC(=O)C1=CC=C(C=C1)C2=NC(=C([NH]2)C3=NC=CC=C3)C4=CC=C5OCCOC5=C4
familial gastric-SB.mhdgc-1	NCGC00242499-01	-1.2	-5.47921	62.6407	490.101	111.181	107.686	122.322	104.557	110.57	118.314	124.854	106.364	74.5316	66.4435	62.6407	0.000780415	0.00234124	0.00702378	0.0210713	0.0632139	0.189642	0.568925	1.70678	5.12033	15.361	46.0829	Pim 1 inhibitor 2	PIM1	NC1=NC=CC(=N1)C2=CC3=C(ON=C3C=C2)C4=CC=C(Cl)C=C4
familial gastric-SB.mhdgc-1	NCGC00242501-01	-2.4	-4.67921	55.427	590.378	134.055	134.386	139.056	106.823	128.569	88.4843	140.275	121.267	127.411	106.311	55.427	0.000780415	0.00234124	0.00702378	0.0210713	0.0632139	0.189642	0.568925	1.70678	5.12033	15.361	46.0829	ITX3	TRIO	CC1=CC(=C(C)[N]1C2=CC=CC=C2)\C=C3\SC4=NC5=C(C=CC=C5)[N]4C3=O
familial gastric-SB.mhdgc-1	NCGC00242503-01	-1.4	-4.97921	89.7654	546.202	117.444	98.8846	117.485	145.727	99.1726	126.271	113.2	115.496	137.628	80.6531	89.7654	0.000780415	0.00234124	0.00702378	0.0210713	0.0632139	0.189642	0.568925	1.70678	5.12033	15.361	46.0829	Meclinertant	CPA1	COC1=C(C(=CC=C1)OC)C2=CC(=N[N]2C3=C4C=CC(=CC4=NC=C3)Cl)C(=O)NC5(C6CC7CC(C6)CC5C7)C(O)=O
familial gastric-SB.mhdgc-1	NCGC00242504-01	-1.1	-5.52921	8.44192	411.816	102.501	101.915	111.585	112.353	106.054	118.386	110.517	91.4906	32.3686	22.3581	8.44192	0.000780415	0.00234124	0.00702378	0.0210713	0.0632139	0.189642	0.568925	1.70678	5.12033	15.361	46.0829	Cortivazol	NRC31	C[C@@H]1C[C@H]2[C@@H]3\C=C(C)/C4=C/C5=C(C[C@]4(C)[C@H]3[C@@H](O)C[C@]2(C)[C@@]1(O)C(=O)COC(C)=O)C=N[N]5C6=CC=CC=C6
familial gastric-SB.mhdgc-1	NCGC00242505-01	-1.1	-5.62921	20.8745	390.99	93.4795	115.453	90.4933	122.444	98.1099	117.388	81.5377	72.0555	38.9419	24.3245	20.8745	0.000780415	0.00234124	0.00702378	0.0210713	0.0632139	0.189642	0.568925	1.70678	5.12033	15.361	46.0829	Deacetyl cortivazol	NRC31	C[C@@H]1C[C@H]2[C@@H]3\C=C(C)/C4=C/C5=C(C[C@]4(C)[C@H]3[C@@H](O)C[C@]2(C)[C@@]1(O)C(=O)CO)C=N[N]5C6=CC=CC=C6
familial gastric-SB.mhdgc-1	NCGC00242506-02	-1.1	-7.77921	3.74313	156.546	105.286	95.9417	114.757	32.3239	6.10591	5.58448	4.75309	5.1418	4.61188	4.09143	3.74313	0.000780415	0.00234124	0.00702378	0.0210713	0.0632139	0.189642	0.568925	1.70678	5.12033	15.361	46.0829	Bortezomib	PSMD1	O=C(N[C@@H](Cc1ccccc1)C(=O)N[C@@H](CC(C)C)B(O)O)c2cnccn2
familial gastric-SB.mhdgc-1	NCGC00242507-01	-2.4	-4.82921	40.9998	356.114	79.16	87.8301	78	56.1468	82.5812	83.909	84.0324	70.7655	81.2872	58.7023	40.9998	0.000780415	0.00234124	0.00702378	0.0210713	0.0632139	0.189642	0.568925	1.70678	5.12033	15.361	46.0829	Everolimus	MTOR	CO[C@@H]1C[C@@H](CC[C@H]1OCCO)C[C@@H](C)[C@@H]2CC(=O)[C@H](C)\C=C(C)/[C@@H](O)[C@@H](OC)C(=O)[C@H](C)C[C@H](C)\C=C/C=C\C=C(C)/[C@H](C[C@@H]3CC[C@@H](C)[C@@](O)(O3)C(=O)C(=O)N4CCCC[C@H]4C(=O)O2)OC
familial gastric-SB.mhdgc-1	NCGC00242511-02	-2.2	-4.82921	31.6954	459.583	102.558	122.477	102.537	113.539	97.5569	109.68	117.366	91.0656	78.2142	61.3244	31.6954	0.000780415	0.00234124	0.00702378	0.0210713	0.0632139	0.189642	0.568925	1.70678	5.12033	15.361	46.0829	Seocalcitol	VDR	CCC(O)(CC)/C=C/C=C/[C@@H](C)[C@H]1CC[C@H]2\C(CCCC12C)=C\C=C3/C[C@@H](O)C[C@H](O)C3=C
familial gastric-SB.mhdgc-1	NCGC00242512-01	-1.4	-8.72921	102.304	523.209	147.248	115.187	100.11	111.212	103.577	119.817	127.055	86.2858	93.2383	107.741	102.304	0.000780415	0.00234124	0.00702378	0.0210713	0.0632139	0.189642	0.568925	1.70678	5.12033	15.361	46.0829	methyl jasmonate	NA	CC\C=C/C[C@@H]1[C@H](CCC1=O)CC(=O)OC
familial gastric-SB.mhdgc-1	NCGC00242514-01	-1.1	-7.32921	2.42257	236.478	121.094	150.627	100.612	121.844	28.9275	13.5821	6.67665	4.32232	3.82096	3.28327	2.42257	0.000780415	0.00234124	0.00702378	0.0210713	0.0632139	0.189642	0.568925	1.70678	5.12033	15.361	46.0829	Sepantronium bromide	BIRC5	COCC[N]1C(=[N+](CC2=NC=CN=C2)C3=C1C(=O)C4=CC=CC=C4C3=O)C
familial gastric-SB.mhdgc-1	NCGC00242596-01	-1.2	-6.57921	55.6727	394.409	107.904	108.071	109.503	111.332	93.1054	87.2603	74.0164	55.1337	45.5012	56.7969	55.6727	0.000780415	0.00234124	0.00702378	0.0210713	0.0632139	0.189642	0.568925	1.70678	5.12033	15.361	46.0829	Pralatrexate	DHFR	O=C(O)[C@H](CCC(=O)O)NC(=O)c1ccc(cc1)C(CC#C)Cc2nc3c(nc2)nc(N)nc3N
familial gastric-SB.mhdgc-1	NCGC00242597-01	4	NA	115.704	558.622	104.255	133.324	117.411	118.677	105.234	123.78	137.824	101.049	101.965	112.981	115.704	0.000780415	0.00234124	0.00702378	0.0210713	0.0632139	0.189642	0.568925	1.70678	5.12033	15.361	46.0829	Saxagliptin	DPP4	O=C([C@@H](N)C13CC2CC(C1)CC(O)(C2)C3)N5[C@H](C#N)C[C@@H]4C[C@@H]45
familial gastric-SB.mhdgc-1	NCGC00242598-03	-3	-4.42921	51.2214	540.633	102.439	117.205	114.785	93.1198	106.634	111.594	123.563	142.342	108.457	134.78	51.2214	0.000780415	0.00234124	0.00702378	0.0210713	0.0632139	0.189642	0.568925	1.70678	5.12033	15.361	46.0829	LY2109761	TGBR1	C1C[N]2N=C(C3=CC=CC=N3)C(=C2C1)C4=C5C=CC(=CC5=NC=C4)OCCN6CCOCC6
familial gastric-SB.mhdgc-1	NCGC00244250-02	-3	-4.57921	49.3577	519.664	99.2236	114.21	108.065	101.394	125.923	108.983	108.119	125.351	112.838	106.325	49.3577	0.000780415	0.00234124	0.00702378	0.0210713	0.0632139	0.189642	0.568925	1.70678	5.12033	15.361	46.0829	NCGC00244250-01	TYK2	CN(C)C1=CC=C(NC2=N[N](C(=N2)N)C(=O)C3=C(F)C=CC=C3F)C=C1
familial gastric-SB.mhdgc-1	NCGC00244252-01	-1.3	-6.07921	10.5086	385.177	102.963	101.597	111.351	115.492	107.345	131.409	65.9995	48.8629	41.6447	96.1693	10.5086	0.000780415	0.00234124	0.00702378	0.0210713	0.0632139	0.189642	0.568925	1.70678	5.12033	15.361	46.0829	TG-101348	JAK2	CC1=C(NC2=CC(=CC=C2)[S+]([O-])(=O)NC(C)(C)C)N=C(NC3=CC=C(OCCN4CCCC4)C=C3)N=C1
familial gastric-SB.mhdgc-1	NCGC00244253-01	-2.4	-4.77921	79.9982	522.128	111.316	124.526	104.703	98.9847	106.956	114.118	104.141	115.129	124.484	99.6883	79.9982	0.000780415	0.00234124	0.00702378	0.0210713	0.0632139	0.189642	0.568925	1.70678	5.12033	15.361	46.0829	Ruxolitinib	JAK1	N#CC[C@H](C1CCCC1)[N]2C=C(C=N2)C3=NC=NC4=C3C=C[NH]4
familial gastric-SB.mhdgc-1	NCGC00244256-02	-1.1	-6.32921	37.7531	388.351	111.561	122.468	126.693	112.247	97.3889	96.5249	71.3682	47.5938	41.3171	20.8863	37.7531	0.000780415	0.00234124	0.00702378	0.0210713	0.0632139	0.189642	0.568925	1.70678	5.12033	15.361	46.0829	Lestaurtinib	JAK1	C[C@@]12O[C@@H](C[C@]1(O)CO)[N]3C4=C(C=CC=C4)C5=C6C(=O)NCC6=C7C8=C(C=CC=C8)[N]2C7=C35
familial gastric-SB.mhdgc-1	NCGC00244257-01	-2.2	-4.77921	47.2974	534.267	116.98	128.005	117.482	111.851	128.555	114.027	114.579	107.553	121.876	90.191	47.2974	0.000780415	0.00234124	0.00702378	0.0210713	0.0632139	0.189642	0.568925	1.70678	5.12033	15.361	46.0829	CYT387	JAK1	O=C(NCC#N)C1=CC=C(C=C1)C2=NC(=NC=C2)NC3=CC=C(C=C3)N4CCOCC4
familial gastric-SB.mhdgc-1	NCGC00246187-02	-3	-4.42921	88.8768	594.983	118.387	119.553	118.679	125	146.386	123.352	110.265	123.942	133.783	135.835	88.8768	0.000780415	0.00234124	0.00702378	0.0210713	0.0632139	0.189642	0.568925	1.70678	5.12033	15.361	46.0829	Pyronaridine	NA	COC1=NC2=C(NC3=CC(=C(O)C(=C3)CN4CCCC4)CN5CCCC5)C6=CC=C(Cl)C=C6N=C2C=C1
familial gastric-SB.mhdgc-1	NCGC00246387-02	-3	-4.57921	49.5016	618.487	115.905	129.212	136.443	137.016	133.306	142.862	128.774	134.09	142.015	126.19	49.5016	0.000780415	0.00234124	0.00702378	0.0210713	0.0632139	0.189642	0.568925	1.70678	5.12033	15.361	46.0829	Arbidol	NA	CCOC(=O)C1=C(CSC2=CC=CC=C2)[N](C)C3=CC(=C(O)C(=C13)CN(C)C)Br
familial gastric-SB.mhdgc-1	NCGC00246958-02	-3	-4.47921	4.84302	434.17	90.396	104.984	92.6998	85.113	88.9101	98.8852	96.4598	99.7399	98.0418	97.1663	4.84302	0.000780415	0.00234124	0.00702378	0.0210713	0.0632139	0.189642	0.568925	1.70678	5.12033	15.361	46.0829	NSC-207895	MDM4	CN1CCN(CC1)C2=CC=C(C3=NO[N+](=C23)[O-])[N+]([O-])=O
familial gastric-SB.mhdgc-1	NCGC00246966-03	-2.1	-5.22921	19.6236	419.429	96.1627	107.495	103.496	84.7019	129.763	103.312	99.2377	76.1498	53.7734	61.8028	19.6236	0.000780415	0.00234124	0.00702378	0.0210713	0.0632139	0.189642	0.568925	1.70678	5.12033	15.361	46.0829	Flubendazole	NA	COC(=O)NC1=NC2=CC(=CC=C2[NH]1)C(=O)C3=CC=C(F)C=C3
familial gastric-SB.mhdgc-1	NCGC00246968-02	4	NA	124.1	573.325	119.264	110.212	103.342	144.521	118.013	108.303	118.383	122.835	120.401	124.727	124.1	0.000780415	0.00234124	0.00702378	0.0210713	0.0632139	0.189642	0.568925	1.70678	5.12033	15.361	46.0829	Olmesartan	AGT	CCCC1=NC(=C([N]1CC2=CC=C(C=C2)C3=CC=CC=C3C4=N[NH]N=N4)C(O)=O)C(C)(C)O
familial gastric-SB.mhdgc-1	NCGC00246971-03	-2.4	-4.92921	76.4461	594.373	120.37	133.428	91.9433	143.909	118.88	140.577	121.704	136.12	112.571	95.8037	76.4461	0.000780415	0.00234124	0.00702378	0.0210713	0.0632139	0.189642	0.568925	1.70678	5.12033	15.361	46.0829	Polydatin	ICAM1	OC[C@H]1O[C@@H](OC2=CC(=CC(=C2)/C=C/C3=CC=C(O)C=C3)O)[C@H](O)[C@@H](O)[C@@H]1O
familial gastric-SB.mhdgc-1	NCGC00247029-02	4	NA	116.955	520.238	101.88	92.3123	109.217	123.542	103.958	111.656	116.08	115.401	106.63	93.4702	116.955	0.000780415	0.00234124	0.00702378	0.0210713	0.0632139	0.189642	0.568925	1.70678	5.12033	15.361	46.0829	2-Deoxyglucose	NA	OC[C@H]1OC(O)C[C@@H](O)[C@@H]1O
familial gastric-SB.mhdgc-1	NCGC00247624-02	-2.3	-4.72921	34.0622	501.176	141.156	118.066	108.655	107.136	108.565	96.5996	127.277	119.132	105.211	117.668	34.0622	0.000780415	0.00234124	0.00702378	0.0210713	0.0632139	0.189642	0.568925	1.70678	5.12033	15.361	46.0829	Tanshinone I	TNF	CC1=COC2=C1C(=O)C(=O)C3=C4C=CC=C(C)C4=CC=C23
familial gastric-SB.mhdgc-1	NCGC00247735-02	4	-7.47921	84.1934	550.855	99.7497	107.15	108.526	102.051	126.249	84.3491	119.462	127.882	103.365	118.865	84.1934	0.000780415	0.00234124	0.00702378	0.0210713	0.0632139	0.189642	0.568925	1.70678	5.12033	15.361	46.0829	Varenicline tartrate	CHRNA3	Cl.c1c4c(cc2nccnc12)C3CC4CNC3
familial gastric-SB.mhdgc-1	NCGC00247785-05	-2.1	-4.57921	0.949264	430.564	91.8051	92.9292	93.2861	111.909	106.935	99.3005	90.1583	102.52	89.7044	69.2302	0.949264	0.000780415	0.00234124	0.00702378	0.0210713	0.0632139	0.189642	0.568925	1.70678	5.12033	15.361	46.0829	KUC109088N-03	NA	N=C(N([C@@]1(CC[C@@H](O)CC1)[H])C=N2)C3=C2N(CC4=CC=CC=C4)C(C5=CC=CC=C5)=C3C6=CC=CC=C6
familial gastric-SB.mhdgc-1	NCGC00247866-04	4	-4.42921	94.6692	554.155	111.089	122.544	117.745	110.712	114.276	135.186	106.605	116.494	108.087	119.898	94.6692	0.000780415	0.00234124	0.00702378	0.0210713	0.0632139	0.189642	0.568925	1.70678	5.12033	15.361	46.0829	NCGC00247866-02	BLM	O=C(NC1=NN=C(S1)C2=CC=NC=C2)NC3=CC(=C(C=C3)C4=C[NH]N=C4)C#N
familial gastric-SB.mhdgc-1	NCGC00247877-01	-1.2	-6.32921	61.7327	375.185	89.8497	92.9274	90.2676	104.65	127.56	97.9929	65.8356	46.8464	37.1266	42.7696	61.7327	0.000780415	0.00234124	0.00702378	0.0210713	0.0632139	0.189642	0.568925	1.70678	5.12033	15.361	46.0829	CNF-2024	HSP90AB1	COC1=C(C)C=NC(=C1C)C[N]2C=NC3=C(Cl)N=C(N)N=C23
familial gastric-SB.mhdgc-1	NCGC00247878-01	-1.4	-6.97921	35.0039	259.495	43.9981	95.2683	72.0543	92.5706	86.1342	41.7837	37.3322	45.7165	38.9516	61.5971	35.0039	0.000780415	0.00234124	0.00702378	0.0210713	0.0632139	0.189642	0.568925	1.70678	5.12033	15.361	46.0829	NVP-AUY922	HSP90AB1	CCNC(=O)C1=NOC(=C1C2=CC=C(CN3CCOCC3)C=C2)C4=C(O)C=C(O)C(=C4)C(C)C
familial gastric-SB.mhdgc-1	NCGC00247879-01	-1.2	-5.52921	59.6229	513.984	116.924	114.073	114.257	116.772	136.076	126.255	137.28	118.275	63.8775	57.6936	59.6229	0.000780415	0.00234124	0.00702378	0.0210713	0.0632139	0.189642	0.568925	1.70678	5.12033	15.361	46.0829	VER-82576	HSP90AB1	CCNC(=O)C1=CC2=C(N=C(N)N=C2S1)C3=CC(=C(Cl)C=C3Cl)OCCN4CCCC4
familial gastric-SB.mhdgc-1	NCGC00247954-02	-2.3	-4.57921	12.9993	476.118	110.924	103.526	120.142	104.61	125.606	92.3118	156.797	103.05	93.2925	94.7523	12.9993	0.000780415	0.00234124	0.00702378	0.0210713	0.0632139	0.189642	0.568925	1.70678	5.12033	15.361	46.0829	SSR-504734	SLC6A9	FC(F)(F)C1=CC=CC(=C1Cl)C(=O)N[C@H]([C@@H]2CCCCN2)C3=CC=CC=C3
familial gastric-SB.mhdgc-1	NCGC00248196-02	2.4	-6.12921	132.614	573.523	94.1081	105.615	132.151	103.804	115.953	125.233	103.796	127.926	125.774	138.588	132.614	0.000780415	0.00234124	0.00702378	0.0210713	0.0632139	0.189642	0.568925	1.70678	5.12033	15.361	46.0829	Tempol	NA	CC1(C)CC(O)CC(C)(C)N1[O]
familial gastric-SB.mhdgc-1	NCGC00249346-02	-2.3	-5.12921	2.80863	432.892	164.003	109.577	55.8683	88.6246	110.09	104.277	114.409	140.958	26.7205	29.9266	2.80863	0.000780415	0.00234124	0.00702378	0.0210713	0.0632139	0.189642	0.568925	1.70678	5.12033	15.361	46.0829	SB1518	JAK2	C1CCN(C1)CCOC2=C3COC/C=C/CCOC4=CC=CC(=C4)C5=NC(=NC=C5)NC(=C3)C=C2
familial gastric-SB.mhdgc-1	NCGC00249388-01	4	NA	110.251	552.357	122.466	115.459	119.893	90.8362	123.578	91.4131	125.201	118.669	128.325	119.767	110.251	0.000780415	0.00234124	0.00702378	0.0210713	0.0632139	0.189642	0.568925	1.70678	5.12033	15.361	46.0829	LY2157299	TGBR1	CC1=CC=CC(=N1)C2=N[N]3CCCC3=C2C4=CC=NC5=CC(=CC=C45)C(N)=O
familial gastric-SB.mhdgc-1	NCGC00249389-01	-2.3	-4.47921	1.32617	433.256	56.2115	49.1333	128.251	109.285	101.167	120.281	123.579	110.489	88.5741	101.107	1.32617	0.000780415	0.00234124	0.00702378	0.0210713	0.0632139	0.189642	0.568925	1.70678	5.12033	15.361	46.0829	LDN-193189	BMPR1A	C1CN(CCN1)C2=CC=C(C=C2)C3=C[N]4N=CC(=C4N=C3)C5=CC=NC6=C5C=CC=C6
familial gastric-SB.mhdgc-1	NCGC00249390-01	-2.1	-5.27921	26.2532	459.95	131.624	127.482	125.451	129.138	119.124	82.8512	86.3933	76.4193	89.8077	46.4565	26.2532	0.000780415	0.00234124	0.00702378	0.0210713	0.0632139	0.189642	0.568925	1.70678	5.12033	15.361	46.0829	Tivozanib	FLT1	COC1=C(OC)C=C2C(=CC=NC2=C1)OC3=CC=C(NC(=O)NC4=NOC(=C4)C)C(=C3)Cl
familial gastric-SB.mhdgc-1	NCGC00249391-01	-2.1	-4.82921	1.2959	403.962	91.4596	85.563	96.3024	87.1536	71.7494	104.457	101.344	90.5862	116.177	46.8577	1.2959	0.000780415	0.00234124	0.00702378	0.0210713	0.0632139	0.189642	0.568925	1.70678	5.12033	15.361	46.0829	NVP-BHG712	BRAF	C[N]1N=CC2=C1N=C(N=C2NC3=CC(=CC=C3C)C(=O)NC4=CC=CC(=C4)C(F)(F)F)C5=CC=CN=C5
familial gastric-SB.mhdgc-1	NCGC00249392-01	-3	-4.47921	55.6251	564.088	118.724	113.166	116.778	125.297	126.233	135.5	127.152	127.261	100.299	119.281	55.6251	0.000780415	0.00234124	0.00702378	0.0210713	0.0632139	0.189642	0.568925	1.70678	5.12033	15.361	46.0829	Telatinib	KDR	CNC(=O)C1=NC=CC(=C1)COC2=NN=C(NC3=CC=C(Cl)C=C3)C4=C2OC=C4
familial gastric-SB.mhdgc-1	NCGC00249393-01	-3	NA	76.488	527.583	123.725	77.8886	133.037	116.513	107.612	100.737	99.3631	157.296	90.1957	117.334	76.488	0.000780415	0.00234124	0.00702378	0.0210713	0.0632139	0.189642	0.568925	1.70678	5.12033	15.361	46.0829	Apatinib	FLT1	O=C(NC1=CC=C(C=C1)C2(CCCC2)C#N)C3=CC=CN=C3NCC4=CC=NC=C4
familial gastric-SB.mhdgc-1	NCGC00249611-03	-1.1	-6.62921	2.82937	305.701	118.918	123.783	109.801	127.159	120.426	75.1778	8.14149	5.56835	4.8931	4.68503	2.82937	0.000780415	0.00234124	0.00702378	0.0210713	0.0632139	0.189642	0.568925	1.70678	5.12033	15.361	46.0829	Ixazomib	PSMD1	CC(C)C[C@H](NC(=O)CNC(=O)C1=C(Cl)C=CC(=C1)Cl)B(O)O
familial gastric-SB.mhdgc-1	NCGC00249612-01	-1.1	-7.02921	2.64351	259.438	111.348	132.632	88.448	136.113	101.795	8.73449	6.28655	4.57973	4.62571	3.34994	2.64351	0.000780415	0.00234124	0.00702378	0.0210713	0.0632139	0.189642	0.568925	1.70678	5.12033	15.361	46.0829	Ixazomib citrate	PSMD1	CC(C)C[C@H](NC(=O)CNC(=O)C1=C(Cl)C=CC(=C1)Cl)B2OC(=O)CC(CC(O)=O)(O2)C(O)=O
familial gastric-SB.mhdgc-1	NCGC00249613-03	-1.1	-7.92921	3.85571	148.875	109.452	107.138	104.486	9.38487	6.74331	6.39634	5.8919	5.85369	4.97013	4.22136	3.85571	0.000780415	0.00234124	0.00702378	0.0210713	0.0632139	0.189642	0.568925	1.70678	5.12033	15.361	46.0829	Carfilzomib	PSMD1	CC(C)C[C@H](NC(=O)[C@H](CCC1=CC=CC=C1)NC(=O)CN2CCOCC2)C(=O)N[C@@H](CC3=CC=CC=C3)C(=O)N[C@@H](CC(C)C)C(=O)[C@@]4(C)CO4
familial gastric-SB.mhdgc-1	NCGC00249684-01	-2.2	-4.92921	55.708	498.396	117.279	100.477	103.162	122.353	99.6165	125.499	119.271	111.109	95.0683	77.4034	55.708	0.000780415	0.00234124	0.00702378	0.0210713	0.0632139	0.189642	0.568925	1.70678	5.12033	15.361	46.0829	VX-702	MAPK14	NC(=O)N(C1=NC(=C(C=C1)C(N)=O)C2=C(F)C=C(F)C=C2)C3=C(F)C=CC=C3F
familial gastric-SB.mhdgc-1	NCGC00249685-02	-2.1	-4.77921	17.0244	543.191	114.805	124.261	128.042	130.569	128.878	138.85	127.804	110.368	101.953	80.571	17.0244	0.000780415	0.00234124	0.00702378	0.0210713	0.0632139	0.189642	0.568925	1.70678	5.12033	15.361	46.0829	Dovitinib	FGFR	CN1CCN(CC1)C2=CC3=C([NH]C(=N3)C/4=C(\N)C5=C(F)C=CC=C5NC4=O)C=C2
familial gastric-SB.mhdgc-1	NCGC00249759-02	-3	-4.47921	76.122	487.12	89.6273	118.178	105.533	127.516	127.284	121.783	111.739	98.9508	109.213	116.135	76.122	0.000780415	0.00234124	0.00702378	0.0210713	0.0632139	0.189642	0.568925	1.70678	5.12033	15.361	46.0829	NCGC00249759-01	PDE4A	CC(C)(O)CCC1=CC=C(OCC2=CC3=CC=CN=C3C(=C2)C4=CC=CC(=C4)OC(F)F)C=C1
familial gastric-SB.mhdgc-1	NCGC00250085-01	-2.1	-4.57921	7.15688	566.72	134.355	116.446	131.823	136.733	138.945	125.435	106.245	134.032	115.276	111.568	7.15688	0.000780415	0.00234124	0.00702378	0.0210713	0.0632139	0.189642	0.568925	1.70678	5.12033	15.361	46.0829	NVP-ABE171	PDE4A	CNCC(O)C(O)C(O)C(O)CO.OC(=O)C1=CC=C(C=C1)C2=CC3=CC=CN=C3C(=N2)C4=CC5=NON=C5C=C4
familial gastric-SB.mhdgc-1	NCGC00250373-01	-1.1	-5.82921	22.2698	456.38	155.865	128.179	132.494	109.609	133.262	108.013	119.251	54.1715	46.4405	34.3854	22.2698	0.000780415	0.00234124	0.00702378	0.0210713	0.0632139	0.189642	0.568925	1.70678	5.12033	15.361	46.0829	A-769662	PRKAA1	OC1=C(C=CC=C1)C2=CC=C(C=C2)C3=CSC4=C3C(=C(/C#N)C(=O)N4)/O
familial gastric-SB.mhdgc-1	NCGC00250374-01	4	-5.37921	91.4047	533.006	104.901	119.675	109.497	121.504	97.895	127.254	78.5903	122.897	96.6366	91.7546	91.4047	0.000780415	0.00234124	0.00702378	0.0210713	0.0632139	0.189642	0.568925	1.70678	5.12033	15.361	46.0829	Licofelone	ALOX5	CC1(C)C[N]2C(=C(C3=CC=C(Cl)C=C3)C(=C2C1)C4=CC=CC=C4)CC(O)=O
familial gastric-SB.mhdgc-1	NCGC00250375-02	-2.1	-5.02921	31.4569	474.877	100.195	118.348	115.634	112.546	123.356	112.327	111.732	98.7316	75.0934	59.3677	31.4569	0.000780415	0.00234124	0.00702378	0.0210713	0.0632139	0.189642	0.568925	1.70678	5.12033	15.361	46.0829	Linsitinib	IGFR1	C[C@]1(O)CC(C1)C2=NC(=C3[N]2C=CN=C3N)C4=CC5=C(C=C4)C=CC(=N5)C6=CC=CC=C6
familial gastric-SB.mhdgc-1	NCGC00250376-01	-2.3	-4.62921	13.6292	510.093	91.549	83.4217	80.4309	113.383	128.857	126.456	134.712	136.387	113.179	98.6788	13.6292	0.000780415	0.00234124	0.00702378	0.0210713	0.0632139	0.189642	0.568925	1.70678	5.12033	15.361	46.0829	KN-93	CAMKK2	COC1=CC=C(C=C1)[S+]([O-])(=O)N(CCO)C2=CC=CC=C2CN(C)C(=O)\C=C\C3=CC=C(Cl)C=C3
familial gastric-SB.mhdgc-1	NCGC00250377-01	-2.1	-4.67921	1.01111	484.2	122.784	118.286	86.028	116.129	111.452	130.354	104.303	110.004	100.114	76.1945	1.01111	0.000780415	0.00234124	0.00702378	0.0210713	0.0632139	0.189642	0.568925	1.70678	5.12033	15.361	46.0829	NU-7441	PRKDC	O=C1\C=C(OC2=C(C=CC=C12)C3=CC=CC4=C3SC5=C4C=CC=C5)\N6CCOCC6
familial gastric-SB.mhdgc-1	NCGC00250378-01	-1.1	-5.52921	20.5669	400.365	107.493	106.949	117.542	97.0206	116.139	88.9704	100.064	77.3195	44.804	24.7596	20.5669	0.000780415	0.00234124	0.00702378	0.0210713	0.0632139	0.189642	0.568925	1.70678	5.12033	15.361	46.0829	Piboserod hydrochloride	HTR4	CCCCN1CCC(CC1)CNC(=O)C2=C3OCCC[N]3C4=CC=CC=C24
familial gastric-SB.mhdgc-1	NCGC00250379-03	1.4	-8.87921	45.101	337.557	33.3129	69.2098	79.6549	84.2277	71.2206	77.7238	66.4112	61.3028	62.6306	75.2412	45.101	0.000780415	0.00234124	0.00702378	0.0210713	0.0632139	0.189642	0.568925	1.70678	5.12033	15.361	46.0829	CT-99021	GSK3B	CC1=C[NH]C(=N1)C2=C(N=C(NCCNC3=CC=C(C=N3)C#N)N=C2)C4=CC=C(Cl)C=C4Cl
familial gastric-SB.mhdgc-1	NCGC00250380-01	-2.4	-4.72921	52.5996	438.08	80.6905	89.4928	100.676	109.055	102.832	96.9987	88.1942	99.909	84.6779	75.7878	52.5996	0.000780415	0.00234124	0.00702378	0.0210713	0.0632139	0.189642	0.568925	1.70678	5.12033	15.361	46.0829	AZ-628	BRAF	CN1\C=N/C2=CC=C(NC3=CC(=CC=C3C)NC(=O)C4=CC(=CC=C4)C(C)(C)C#N)C=C2C1=O
familial gastric-SB.mhdgc-1	NCGC00250381-02	-2.2	-4.72921	40.2076	472.965	106.13	96.3175	116.214	104.343	90.8448	97.2887	101.736	125.391	102.089	80.9111	40.2076	0.000780415	0.00234124	0.00702378	0.0210713	0.0632139	0.189642	0.568925	1.70678	5.12033	15.361	46.0829	AZ-23	NTRK1	CC(C)OC1=CC(=N[NH]1)NC2=C(Cl)C=NC(=N2)N[C@@H](C)C3=CC=C(F)C=N3
familial gastric-SB.mhdgc-1	NCGC00250382-01	-2.4	-4.77921	43.9311	479.379	106.567	120.353	124.855	91.6379	117.604	95.1324	123.372	91.6749	82.0381	79.5518	43.9311	0.000780415	0.00234124	0.00702378	0.0210713	0.0632139	0.189642	0.568925	1.70678	5.12033	15.361	46.0829	NVP-LDE-225	SMO	C[C@H]1CN(C[C@@H](C)O1)C2=NC=C(NC(=O)C3=C(C)C(=CC=C3)C4=CC=C(OC(F)(F)F)C=C4)C=C2
familial gastric-SB.mhdgc-1	NCGC00250383-01	-3	-4.47921	42.8325	480.506	108.309	106.083	98.7687	99.4094	97.3687	101.121	108.866	111.493	104.243	100.99	42.8325	0.000780415	0.00234124	0.00702378	0.0210713	0.0632139	0.189642	0.568925	1.70678	5.12033	15.361	46.0829	Irestatin 9389	ERN1	CC1=CSC(=N1)NC(=O)C2=C(N)C3=C(S2)N=C4CCCC4=C3C(F)(F)F
familial gastric-SB.mhdgc-1	NCGC00250384-01	-1.1	-5.87921	2.85049	441.191	108.058	108.725	105.101	125.468	109.396	128.507	115.804	56.462	50.0747	69.4907	2.85049	0.000780415	0.00234124	0.00702378	0.0210713	0.0632139	0.189642	0.568925	1.70678	5.12033	15.361	46.0829	PHA-408	IKBKB	CN1CCN(CC1)C2=CC(=C(Cl)C=N2)C(=O)NC3=CC=C4CCC5=C([N](N=C5C(N)=O)C6=CC=C(F)C=C6)C4=C3
familial gastric-SB.mhdgc-1	NCGC00250385-02	-2.2	-5.97921	37.5091	422.892	95.3317	109.733	95.5901	120.468	107.701	98.2436	83.2967	65.2267	66.5354	70.3409	37.5091	0.000780415	0.00234124	0.00702378	0.0210713	0.0632139	0.189642	0.568925	1.70678	5.12033	15.361	46.0829	XMD8-92	MAPK7	CCOC1=C(NC2=NC=C3N(C)C(=O)C4=C(C=CC=C4)N(C)C3=N2)C=CC(=C1)N5CCC(O)CC5
familial gastric-SB.mhdgc-1	NCGC00250386-02	-2.1	-4.82921	21.6469	452.354	102.523	123.685	105.82	112.39	103.717	101.393	107.666	86.3412	75.7503	67.6354	21.6469	0.000780415	0.00234124	0.00702378	0.0210713	0.0632139	0.189642	0.568925	1.70678	5.12033	15.361	46.0829	BX-795	IKBKE	IC1=C(NCCCNC(=O)C2=CC=CS2)N=C(NC3=CC(=CC=C3)NC(=O)N4CCCC4)N=C1
familial gastric-SB.mhdgc-1	NCGC00250387-02	-2.1	-5.72921	0.471085	335.583	128.159	111.037	106.487	112.791	86.4869	70.1554	73.0069	56.3364	20.2793	2.42036	0.471085	0.000780415	0.00234124	0.00702378	0.0210713	0.0632139	0.189642	0.568925	1.70678	5.12033	15.361	46.0829	KU 0060648	PRKDC	CCN1CCN(CC1)CC(=O)NC2=CC=C(C3=C2C4=C(S3)C=CC=C4)C5=C6O\C(=C/C(=O)C6=CC=C5)N7CCOCC7
familial gastric-SB.mhdgc-1	NCGC00250388-01	-2.1	-5.02921	4.11663	452.925	109.086	98.4043	112.819	134.442	98.7683	114.438	123.772	98.0319	75.3767	36.3273	4.11663	0.000780415	0.00234124	0.00702378	0.0210713	0.0632139	0.189642	0.568925	1.70678	5.12033	15.361	46.0829	KRP 203	S1PR1	NC(CO)(CO)CCC1=C(Cl)C=C(SC2=CC(=CC=C2)OCC3=CC=CC=C3)C=C1
familial gastric-SB.mhdgc-1	NCGC00250389-01	-2.2	-4.72921	48.0835	531.094	122.203	115.837	103.516	128.339	132.987	100.059	134.475	102.198	118.018	88.9787	48.0835	0.000780415	0.00234124	0.00702378	0.0210713	0.0632139	0.189642	0.568925	1.70678	5.12033	15.361	46.0829	CDIBA	PLCG1	CC1=C(CCOC2=CC=C(C=C2)C(O)=O)C3=CC(=CC=C3[N]1C(C4=CC=CC=C4)C5=CC=CC=C5)Cl
familial gastric-SB.mhdgc-1	NCGC00250390-01	-1.4	-6.27921	53.1283	438.26	102.405	80.0754	99.4968	126.429	117.35	121.193	82.689	71.202	71.0782	67.3264	53.1283	0.000780415	0.00234124	0.00702378	0.0210713	0.0632139	0.189642	0.568925	1.70678	5.12033	15.361	46.0829	ISOX	HDAC1	CC(C)(C)OC(=O)NC1=CC=C(C=C1)C2=CC(=NO2)C(=O)NCCCCCCC(=O)NO
familial gastric-SB.mhdgc-1	NCGC00250391-01	-2.2	-4.87921	57.4163	459.772	89.1921	103.18	98.43	106.377	89.3181	112.203	90.5259	104.104	113.573	68.3587	57.4163	0.000780415	0.00234124	0.00702378	0.0210713	0.0632139	0.189642	0.568925	1.70678	5.12033	15.361	46.0829	AZD-7545	PDK2	CN(C)C(=O)C1=CC=C(C=C1)[S+]([O-])(=O)C2=CC=C(NC(=O)[C@@](C)(O)C(F)(F)F)C(=C2)Cl
familial gastric-SB.mhdgc-1	NCGC00250392-01	4	-5.02921	92.2921	549.189	113.448	127.016	106.681	112.715	119.961	138.059	107.824	117.731	113.951	97.385	92.2921	0.000780415	0.00234124	0.00702378	0.0210713	0.0632139	0.189642	0.568925	1.70678	5.12033	15.361	46.0829	AR-C155858	SLC16A1	CC(C)CN1C(=O)N(C)C(=O)C2=C1SC(=C2C(=O)N3C[C@H](O)CO3)CC4=C(C)[NH]N=C4C
familial gastric-SB.mhdgc-1	NCGC00250393-01	-2.4	-5.62921	88.2516	507.332	113.541	126.836	126.263	96.4482	117.895	101.491	105.112	103.252	99.6128	78.959	88.2516	0.000780415	0.00234124	0.00702378	0.0210713	0.0632139	0.189642	0.568925	1.70678	5.12033	15.361	46.0829	CAP-232	SSTR4	CC(O)[C@H](NC(=O)[C@@H]1CSSC[C@H](CC(=O)[C@H](N)CC2=CC=CC=C2)C(=O)N[C@@H](CC3=CC=C(O)C=C3)C(=O)N[C@H](CC4=C[NH]C5=CC=CC=C45)C(=O)N[C@@H](CCCCN)C(=O)N1)C(N)=O
familial gastric-SB.mhdgc-1	NCGC00250395-01	-1.1	-7.57921	35.5283	362.588	118.263	121.736	113.153	95.9015	61.7229	92.7385	60.9544	56.4255	50.4649	58.7181	35.5283	0.000780415	0.00234124	0.00702378	0.0210713	0.0632139	0.189642	0.568925	1.70678	5.12033	15.361	46.0829	OSI-027	MTOR	COC1=CC=CC2=C1[NH]C(=C2)C3=C4[N](N=CN=C4N)C(=N3)C5CCC(CC5)C(O)=O
familial gastric-SB.mhdgc-1	NCGC00250396-01	-1.4	-7.27921	43.4268	339.914	93.7674	130.458	100.314	55.1782	96.7949	63.3025	48.6927	66.3236	51.4679	61.4907	43.4268	0.000780415	0.00234124	0.00702378	0.0210713	0.0632139	0.189642	0.568925	1.70678	5.12033	15.361	46.0829	KU-0063794	MTOR	COC1=C(CO)C=C(C=C1)C2=CC=C3C(=N2)N=C(N=C3N4CCOCC4)N5C[C@@H](C)O[C@@H](C)C5
familial gastric-SB.mhdgc-1	NCGC00250397-01	-2.4	-4.77921	60.5954	544.999	116.778	121.398	102.334	106.329	123.267	142.771	126.165	112.127	123.391	91.297	60.5954	0.000780415	0.00234124	0.00702378	0.0210713	0.0632139	0.189642	0.568925	1.70678	5.12033	15.361	46.0829	NVP-XAV-939	TNKS	OC1=NC(=NC2=C1CSCC2)C3=CC=C(C=C3)C(F)(F)F
familial gastric-SB.mhdgc-1	NCGC00250398-01	-2.2	-5.77921	6.78775	223.037	71.3265	75.1048	61.3353	70.8136	57.2638	43.5071	45.5625	34.0238	24.6498	15.6426	6.78775	0.000780415	0.00234124	0.00702378	0.0210713	0.0632139	0.189642	0.568925	1.70678	5.12033	15.361	46.0829	PF-05212384	MTOR	CN(C)C1CCN(CC1)C(=O)C2=CC=C(NC(=O)NC3=NC(=NC(=N3)N4CCOCC4)N5CCOCC5)C=C2
familial gastric-SB.mhdgc-1	NCGC00250399-01	-3	-4.52921	52.3672	507.262	112.527	97.5581	90.1857	109.819	110.778	124.302	138.503	102.408	98.437	104.844	52.3672	0.000780415	0.00234124	0.00702378	0.0210713	0.0632139	0.189642	0.568925	1.70678	5.12033	15.361	46.0829	Vemurafenib	BRAF	CCC[S+]([O-])(=O)NC1=CC=C(F)C(=C1F)C(=O)C2=C[NH]C3=NC=C(C=C23)C4=CC=C(Cl)C=C4
familial gastric-SB.mhdgc-1	NCGC00250400-01	-2.1	-4.67921	0.75776	503.719	96.8489	117.654	122.049	119.869	108.788	113.032	108.315	123.909	107.785	85.4852	0.75776	0.000780415	0.00234124	0.00702378	0.0210713	0.0632139	0.189642	0.568925	1.70678	5.12033	15.361	46.0829	Crizotinib	MET	C[C@@H](OC1=C(N)N=CC(=C1)C2=C[N](N=C2)C3CCNCC3)C4=C(Cl)C(=CC=C4Cl)F
familial gastric-SB.mhdgc-1	NCGC00250401-01	-1.2	-7.07921	53.4335	298.828	77.9257	68.3395	71.9934	81.0758	71.1118	42.1882	51.1004	48.6836	60.4755	61.6997	53.4335	0.000780415	0.00234124	0.00702378	0.0210713	0.0632139	0.189642	0.568925	1.70678	5.12033	15.361	46.0829	Flavopiridol???	CDK1	CN1CC[C@H]([C@@H](O)C1)C2=C(O)C=C(O)C3=C2O\C(=C/C3=O)C4=CC=CC=C4Cl
familial gastric-SB.mhdgc-1	NCGC00250402-01	-1.2	-5.17921	40.5242	499.819	113.358	113.833	128.906	128.546	105.455	124.846	130.464	93.0241	94.0158	48.5324	40.5242	0.000780415	0.00234124	0.00702378	0.0210713	0.0632139	0.189642	0.568925	1.70678	5.12033	15.361	46.0829	Dapagliflozin	SCL5A2	CCOC1=CC=C(CC2=C(Cl)C=CC(=C2)[C@@H]3O[C@H](CO)[C@@H](O)[C@H](O)[C@H]3O)C=C1
familial gastric-SB.mhdgc-1	NCGC00250403-01	-2.3	-4.62921	18.8999	479.033	112.192	92.3379	96.2763	123.855	120.631	115.565	92.1099	106.89	155.386	90.6309	18.8999	0.000780415	0.00234124	0.00702378	0.0210713	0.0632139	0.189642	0.568925	1.70678	5.12033	15.361	46.0829	Linifanib	KDR	CC1=CC=C(F)C(=C1)NC(=O)NC2=CC=C(C=C2)C3=C4C(=N[NH]C4=CC=C3)N
familial gastric-SB.mhdgc-1	NCGC00250404-01	-2.4	-4.77921	54.2493	403.547	52.7666	81.1962	91.2477	100.653	99.3359	107.867	110.383	104.328	82.5715	77.6562	54.2493	0.000780415	0.00234124	0.00702378	0.0210713	0.0632139	0.189642	0.568925	1.70678	5.12033	15.361	46.0829	Veliparib	PARP1	C[C@@]1(CCCN1)C2=NC3=C(C=CC=C3[NH]2)C(N)=O
familial gastric-SB.mhdgc-1	NCGC00250405-01	-1.1	-7.82921	18.3114	314.313	103.542	115.256	88.322	61.2532	57.8014	66.6781	57.501	49.1519	50.0266	50.4922	18.3114	0.000780415	0.00234124	0.00702378	0.0210713	0.0632139	0.189642	0.568925	1.70678	5.12033	15.361	46.0829	AZD-8055	MTOR	COC1=C(CO)C=C(C=C1)C2=CC=C3C(=N2)N=C(N=C3N4CCOC[C@@H]4C)N5CCOC[C@@H]5C
familial gastric-SB.mhdgc-1	NCGC00250406-01	-2.1	-4.82921	4.27887	485.364	129.603	123.588	133.676	133.464	118.701	103.522	111.465	94.7664	87.8251	43.0085	4.27887	0.000780415	0.00234124	0.00702378	0.0210713	0.0632139	0.189642	0.568925	1.70678	5.12033	15.361	46.0829	Tipifarnib	COX10	C[N]1C=NC=C1[C@@](N)(C2=CC=C(Cl)C=C2)C3=CC=C4N(C)C(=O)\C=C(\C5=CC=CC(=C5)Cl)C4=C3
familial gastric-SB.mhdgc-1	NCGC00250407-01	-1.4	-5.57921	57.8135	464.048	112.387	95.4562	91.1344	106.514	109.678	106.473	108.91	107.389	66.0029	91.6488	57.8135	0.000780415	0.00234124	0.00702378	0.0210713	0.0632139	0.189642	0.568925	1.70678	5.12033	15.361	46.0829	CHIR-265	BRAF	C[N]1C(=NC2=CC(=CC=C12)OC3=CC(=NC=C3)C4=NC(=C[NH]4)C(F)(F)F)NC5=CC=C(C=C5)C(F)(F)F
familial gastric-SB.mhdgc-1	NCGC00250408-01	-1.2	-7.37921	15.4391	148.119	59.1897	52.6685	55.9849	32.0315	34.9365	28.7715	28.0219	22.0254	11.31	6.23146	15.4391	0.000780415	0.00234124	0.00702378	0.0210713	0.0632139	0.189642	0.568925	1.70678	5.12033	15.361	46.0829	GSK-2126458	PIK3CA	COC1=C(N[S+]([O-])(=O)C2=C(F)C=C(F)C=C2)C=C(C=N1)C3=CC=C4N=CC=C(C5=CN=NC=C5)C4=C3
familial gastric-SB.mhdgc-1	NCGC00250409-01	-2.1	-4.72921	3.53429	457.996	84.8185	123.721	107.021	120.727	113.815	105.466	120.661	124.657	125.56	78.1169	3.53429	0.000780415	0.00234124	0.00702378	0.0210713	0.0632139	0.189642	0.568925	1.70678	5.12033	15.361	46.0829	GSK-1016790A	TRPV4	CC(C)C[C@H](NC(=O)C1=CC2=CC=CC=C2S1)C(=O)N3CCN(CC3)C(=O)[C@H](CO)N[S+]([O-])(=O)C4=CC=C(Cl)C=C4Cl
familial gastric-SB.mhdgc-1	NCGC00250410-01	4	NA	115.603	483.938	85.5941	95.1162	88.912	95.3374	92.9837	123.972	110.659	116.743	80.7397	100.64	115.603	0.000780415	0.00234124	0.00702378	0.0210713	0.0632139	0.189642	0.568925	1.70678	5.12033	15.361	46.0829	GSK-650394	SGK1	OC(=O)C1=C(C=C(C=C1)C2=C[NH]C3=NC=C(C=C23)C4=CC=CC=C4)C5CCCC5
familial gastric-SB.mhdgc-1	NCGC00250411-01	-1.4	-7.27921	97.0677	535.781	131.858	134.63	116.208	120.114	104.333	130.26	99.0247	100.205	95.21	101.288	97.0677	0.000780415	0.00234124	0.00702378	0.0210713	0.0632139	0.189642	0.568925	1.70678	5.12033	15.361	46.0829	Veliflapon	ALOX5AP	OC(=O)[C@H](C1CCCC1)C2=CC=C(OCC3=NC4=CC=CC=C4C=C3)C=C2
familial gastric-SB.mhdgc-1	NCGC00250412-01	-2.1	-5.27921	3.31063	450.476	134.153	125.732	132.766	127.276	121.959	112.366	86.0842	73.9256	64.7134	30.3543	3.31063	0.000780415	0.00234124	0.00702378	0.0210713	0.0632139	0.189642	0.568925	1.70678	5.12033	15.361	46.0829	JQ1	BRD4	CC1=C(C)C2=C(S1)[N]3C(=NN=C3[C@H](CC(=O)OC(C)(C)C)/N=C2/C4=CC=C(Cl)C=C4)C
familial gastric-SB.mhdgc-1	NCGC00253438-01	-2.3	-4.87921	4.1591	387.279	107.477	101.925	49.213	84.9061	59.952	89.298	96.0133	113.614	76.5733	39.874	4.1591	0.000780415	0.00234124	0.00702378	0.0210713	0.0632139	0.189642	0.568925	1.70678	5.12033	15.361	46.0829	BI-2536	PLK1	CC[C@H]1N(C2CCCC2)C3=NC(=NC=C3N(C)C1=O)NC4=CC=C(C=C4OC)C(=O)NC5CCN(C)CC5
familial gastric-SB.mhdgc-1	NCGC00253439-01	-1.1	-7.32921	9.38947	250.672	101.753	118.899	83.4493	91.0512	50.3183	35.9432	74.066	24.3318	19.4331	15.5507	9.38947	0.000780415	0.00234124	0.00702378	0.0210713	0.0632139	0.189642	0.568925	1.70678	5.12033	15.361	46.0829	GSK-1904529A	IGFR1	CCC1=CC(=C(OC)C=C1N2CCC(CC2)N3CCN(CC3)[S+](C)([O-])=O)NC4=NC(=CC=N4)C5=C(N=C6C=CC=C[N]56)C7=CC(=C(OC)C=C7)C(=O)NC8=C(F)C=CC=C8F
familial gastric-SB.mhdgc-1	NCGC00253562-02	-1.1	-5.42921	3.17617	414.879	119.664	116.83	116.495	101.823	116.157	108.841	111.076	79.257	50.2959	7.11471	3.17617	0.000780415	0.00234124	0.00702378	0.0210713	0.0632139	0.189642	0.568925	1.70678	5.12033	15.361	46.0829	ABT-737	BCL2L1	CN(C)CC[C@H](CSC1=CC=CC=C1)NC2=C(C=C(C=C2)[S+]([O-])(=O)NC(=O)C3=CC=C(C=C3)N4CCN(CC4)CC5=C(C=CC=C5)C6=CC=C(Cl)C=C6)[N+]([O-])=O
familial gastric-SB.mhdgc-1	NCGC00253646-01	-2.4	-5.02921	88.0671	524.843	109.349	116.051	117.295	111.256	104.505	113.86	115.283	115.097	110.542	90.8844	88.0671	0.000780415	0.00234124	0.00702378	0.0210713	0.0632139	0.189642	0.568925	1.70678	5.12033	15.361	46.0829	Agomelatine	HTR2C	CC(=O)NCCc1cccc2ccc(OC)cc12
familial gastric-SB.mhdgc-1	NCGC00253658-02	-1.1	-5.47921	15.4078	463.476	117.623	119.923	122.181	114.942	129.576	116.804	97.3162	113.729	43.2621	46.0063	15.4078	0.000780415	0.00234124	0.00702378	0.0210713	0.0632139	0.189642	0.568925	1.70678	5.12033	15.361	46.0829	Dapoxetine hydrochloride	SLC6A4	CN(C)[C@@H](CCOC1=CC=CC2=C1C=CC=C2)C3=CC=CC=C3
familial gastric-SB.mhdgc-1	NCGC00253713-02	-3	-4.47921	22.7665	487.357	88.4197	99.4003	119.504	135.215	87.4824	96.0356	129.996	103.957	90.0755	102.503	22.7665	0.000780415	0.00234124	0.00702378	0.0210713	0.0632139	0.189642	0.568925	1.70678	5.12033	15.361	46.0829	Fenticonazole nitrate	NA	ClC1=CC(=C(C=C1)C(C[N]2C=CN=C2)OCC3=CC=C(SC4=CC=CC=C4)C=C3)Cl
familial gastric-SB.mhdgc-1	NCGC00253737-01	-2.4	-4.67921	64.1675	542.727	116.174	140.115	107.977	124.585	131.45	119.118	105.669	112.507	101.248	99.8992	64.1675	0.000780415	0.00234124	0.00702378	0.0210713	0.0632139	0.189642	0.568925	1.70678	5.12033	15.361	46.0829	Istradefylline	ADORA2A	COc1ccc(cc1OC)/C=C/c3nc2c(C(=O)N(CC)C(=O)N2CC)n3C
familial gastric-SB.mhdgc-1	NCGC00253740-01	4	NA	108.199	542.282	97.0162	101.497	113.942	113.119	91.6204	111.216	134.7	148.136	99.7486	111.949	108.199	0.000780415	0.00234124	0.00702378	0.0210713	0.0632139	0.189642	0.568925	1.70678	5.12033	15.361	46.0829	Lacosamide	GRIN2A	CC(=O)N[C@H](COC)C(=O)NCc1ccccc1
familial gastric-SB.mhdgc-1	NCGC00253760-02	-1.4	-7.92921	42.7341	333.466	94.416	72.9048	95.8673	50.7701	59.4199	55.9986	84.6306	73.1277	68.8556	65.5881	42.7341	0.000780415	0.00234124	0.00702378	0.0210713	0.0632139	0.189642	0.568925	1.70678	5.12033	15.361	46.0829	Albendazole Oxide	NA	CCC[S+]([O-])C1=CC=C2[NH]C(=NC2=C1)NC(=O)OC
familial gastric-SB.mhdgc-1	NCGC00253767-01	4	NA	104.644	541.337	93.1947	122.29	112.055	131.303	120.589	120.07	107.376	94.3542	96.1413	123.721	104.644	0.000780415	0.00234124	0.00702378	0.0210713	0.0632139	0.189642	0.568925	1.70678	5.12033	15.361	46.0829	Clevudine	TERT	CC1=CN(C(=O)NC1=O)[C@@H]2O[C@H](CO)[C@@H](O)[C@@H]2F
familial gastric-SB.mhdgc-1	NCGC00253867-01	-2.3	-4.62921	29.0745	516.822	117.189	136.353	106.383	94.8459	159.796	134.545	99.7335	123.282	96.9582	101.121	29.0745	0.000780415	0.00234124	0.00702378	0.0210713	0.0632139	0.189642	0.568925	1.70678	5.12033	15.361	46.0829	Prucalopride	HTR4	COCCCN1CCC(CC1)NC(=O)C2=CC(=C(N)C3=C2OCC3)Cl
familial gastric-SB.mhdgc-1	NCGC00253909-01	-2.1	-4.72921	1.91087	425.015	103.836	125.343	88.8683	110.987	104.048	131.362	70.9449	75.2443	68.4781	62.4993	1.91087	0.000780415	0.00234124	0.00702378	0.0210713	0.0632139	0.189642	0.568925	1.70678	5.12033	15.361	46.0829	PRT-060318	SYK	CC1=CC(=CC=C1)NC2=C(C=NC(=N2)N[C@@H]3CCCC[C@@H]3N)C(N)=O
familial gastric-SB.mhdgc-1	NCGC00262061-02	-2.1	-4.87921	2.44104	363.662	86.5788	86.5929	111.545	113.201	106.499	59.3986	65.2079	75.8312	57.5396	41.6923	2.44104	0.000780415	0.00234124	0.00702378	0.0210713	0.0632139	0.189642	0.568925	1.70678	5.12033	15.361	46.0829	Ro-31-8425	PRKCA	C[N]1C=C(C2=C1C=CC=C2)\C3=C(\C(=O)NC3=O)C4=C5CC(CN)CC[N]5C6=C4C=CC=C6
familial gastric-SB.mhdgc-1	NCGC00262195-02	4	NA	81.0084	529.545	121.163	107.553	105.475	96.6558	123.883	141.515	98.4741	114.851	106.368	107.999	81.0084	0.000780415	0.00234124	0.00702378	0.0210713	0.0632139	0.189642	0.568925	1.70678	5.12033	15.361	46.0829	R-1487	MAPK14	CN1C(=O)\C(=C/C2=C1N=C(NC3CCOCC3)N=C2)OC4=C(F)C=C(F)C=C4
familial gastric-SB.mhdgc-1	NCGC00262331-01	-1.4	-6.07921	40.6069	426.526	102.21	79.2506	151.292	112.284	117.796	107.15	101.009	40.1162	101.783	64.3755	40.6069	0.000780415	0.00234124	0.00702378	0.0210713	0.0632139	0.189642	0.568925	1.70678	5.12033	15.361	46.0829	NCGC00262331	FLT3	COC1=CC(=C[N]2C(=CN=C12)C3=NC(=CC=C3)NC4CNC4)Cl
familial gastric-SB.mhdgc-1	NCGC00262376-01	-1.4	-6.02921	71.4264	425.559	74.8769	92.4912	123.621	136.751	109.079	96.8016	105.17	84.3225	61.2829	87.6394	71.4264	0.000780415	0.00234124	0.00702378	0.0210713	0.0632139	0.189642	0.568925	1.70678	5.12033	15.361	46.0829	NCGC00262376	FLT3	C1C[C@H](CN1)NC2=CC=CC(=N2)C3=CN=C4C=CC(=C[N]34)C5=C[NH]N=C5
familial gastric-SB.mhdgc-1	NCGC00262398-03	-2.1	-4.67921	22.9246	518.843	127.228	118.364	112.373	120.541	118.951	111.909	111.431	122.205	103.019	91.8715	22.9246	0.000780415	0.00234124	0.00702378	0.0210713	0.0632139	0.189642	0.568925	1.70678	5.12033	15.361	46.0829	NCGC00262398	USP2	CC1=CC=C(C=C1)[S+]([O-])(=O)NC2=C(C=CC(=C2)Cl)C(=O)NC3=NC(=CS3)C4=CC=CC=C4
familial gastric-SB.mhdgc-1	NCGC00262545-02	-3	-4.89041	70.6566	584.045	93.7796	143.513	115.769	125.385	168.247	122.11	118.215	123.091	106.363	113.87	70.6566	0.00039023	0.00117065	0.00351189	0.0105357	0.031607	0.0948209	0.284463	0.853388	2.56016	7.68049	23.0415	Vitamin B12	NA	C[C@H](CNC(=O)CC[C@]\1(C)[C@@H](CC(N)=O)[C@H]2\N=C1\C(=C3/N=C(/C=C4\N=C(\C(=C/5[C@@H](CCC(N)=O)[C@](C)(CC(N)=O)[C@@]2(C)N5[Co+]C#N)C)[C@@](C)(CC(N)=O)[C@@H]4CCC(N)=O)C(C)(C)[C@@H]3CCC(N)=O)C)O[P]([O-])(=O)O[C@H]6[C@@H](O)[C@H](O[C@@H]6CO)[N]7C=NC8=C7C=C(C)C(=C8)C
familial gastric-SB.mhdgc-1	NCGC00262598-01	4	NA	82.9001	510.819	81.5431	86.6467	79.8918	112.381	91.099	82.8997	92.0287	105.144	84.6188	109.266	82.9001	0.000124885	0.000374608	0.00112382	0.00337143	0.0101142	0.0303427	0.0910281	0.273084	0.819252	2.45776	7.37327	Cisatracurium besylate	NA	COC1=CC=C(CC2C3=C(CC[N+]2(C)CCC(=O)OCCCCCOC(=O)CC[N+]4(C)CCC5=C(C=C(OC)C(=C5)OC)C4CC6=CC(=C(OC)C=C6)OC)C=C(OC)C(=C3)OC)C=C1OC.[O-][S](=O)(=O)C7=CC=CC=C7.[O-][S](=O)(=O)C8=CC=CC=C8
familial gastric-SB.mhdgc-1	NCGC00262603-01	-2.1	-5.17921	9.40843	436.058	119.518	121.241	119.701	105.565	98.6707	109.588	112.959	85.6505	56.5453	38.8519	9.40843	0.000780415	0.00234124	0.00702378	0.0210713	0.0632139	0.189642	0.568925	1.70678	5.12033	15.361	46.0829	CAL-101	PIK3CD	CC[C@H](NC1=C2N=C[NH]C2=NC=N1)C/3=N/C4=C(C(=CC=C4)F)C(=O)N3C5=CC=CC=C5
familial gastric-SB.mhdgc-1	NCGC00262604-01	-1.1	-6.77921	20.569	285.354	95.5567	97.1059	99.6166	101.263	84.7635	47.9506	42.1423	29.7742	21.8513	14.0168	20.569	0.000780415	0.00234124	0.00702378	0.0210713	0.0632139	0.189642	0.568925	1.70678	5.12033	15.361	46.0829	BKM-120	PIK3CA	NC1=CC(=C(C=N1)C2=CC(=NC(=N2)N3CCOCC3)N4CCOCC4)C(F)(F)F
familial gastric-SB.mhdgc-1	NCGC00262608-02	-1.1	-5.32921	3.82088	504.333	114.412	108.455	144.333	129.558	119.868	128.02	133.811	143.593	65.2027	24.7904	3.82088	0.000780415	0.00234124	0.00702378	0.0210713	0.0632139	0.189642	0.568925	1.70678	5.12033	15.361	46.0829	TG-101209	JAK2	CN1CCN(CC1)C2=CC=C(NC3=NC=C(C)C(=N3)NC4=CC(=CC=C4)[S+]([O-])(=O)NC(C)(C)C)C=C2
familial gastric-SB.mhdgc-1	NCGC00262641-02	4	-5.47921	89.0536	517.505	100.402	105.749	115.857	110.574	112.775	100.005	129.22	129.172	85.8036	94.1444	89.0536	0.000780415	0.00234124	0.00702378	0.0210713	0.0632139	0.189642	0.568925	1.70678	5.12033	15.361	46.0829	S31-201	STAT3	CC1=CC=C(C=C1)[S+]([O-])(=O)OCC(=O)NC2=CC=C(C(O)=O)C(=C2)O
familial gastric-SB.mhdgc-1	NCGC00262642-02	-1.1	-5.42921	28.2071	430.708	101.65	98.4024	113.482	117.495	115.796	137.765	101.951	107.446	36.4653	6.89647	28.2071	0.000780415	0.00234124	0.00702378	0.0210713	0.0632139	0.189642	0.568925	1.70678	5.12033	15.361	46.0829	WP-1066	STAT3	C[C@H](NC(=O)/C(=C/C1=NC(=CC=C1)Br)C#N)C2=CC=CC=C2
familial gastric-SB.mhdgc-1	NCGC00262689-01	-2.4	-4.72921	78.858	555.766	120.999	106.946	120.771	114.517	110.868	133.53	118.618	120.853	128.579	104.366	78.858	0.000780415	0.00234124	0.00702378	0.0210713	0.0632139	0.189642	0.568925	1.70678	5.12033	15.361	46.0829	NCGC00262689	IDH1	CC1=C(C=CC=C1)C(N(C(=O)C[N]2C=NC3=CC=CC=C23)C4=CC=CC(=C4)F)C(=O)NC5CCCC5
familial gastric-SB.mhdgc-1	NCGC00262829-02	-2.1	-4.72921	3.52368	423.261	77.0168	96.6327	115.235	114.54	104.536	109.787	112.228	89.1109	113.979	77.3572	3.52368	0.000780415	0.00234124	0.00702378	0.0210713	0.0632139	0.189642	0.568925	1.70678	5.12033	15.361	46.0829	C-188-9	STAT3	COC1=CC=C(C=C1)[S+]([O-])(=O)NC2=CC(=C(O)C3=C2C=CC=C3)C4=C(O)C=CC5=C4C=CC=C5
familial gastric-SB.mhdgc-1	NCGC00262929-02	-3	-4.47921	37.5736	459.169	82.6751	82.7985	81.8325	120.589	116.395	115.409	117.826	107.617	129.46	110.269	37.5736	0.000780415	0.00234124	0.00702378	0.0210713	0.0632139	0.189642	0.568925	1.70678	5.12033	15.361	46.0829	BIBR 1048	NA	CCCCCCOC(=O)\N=C(\N)C1=CC=C(NCC2=NC3=C(C=CC(=C3)C(=O)N(CCC(=O)OCC)C4=NC=CC=C4)[N]2C)C=C1
familial gastric-SB.mhdgc-1	NCGC00262945-02	4	NA	113.103	537.943	117.662	93.0878	108.777	117.026	123.156	105.832	111.196	122.511	105.68	116.429	113.103	0.000780415	0.00234124	0.00702378	0.0210713	0.0632139	0.189642	0.568925	1.70678	5.12033	15.361	46.0829	Rivaroxaban	F10	ClC1=CC=C(S1)C(=O)NCC2CN(C(=O)O2)C3=CC=C(C=C3)N4CCOCC4=O
familial gastric-SB.mhdgc-1	NCGC00263015-01	-2.1	-4.77921	4.77381	518.51	120.137	110.689	115.037	124.766	109.456	146	127.192	91.7783	127.382	71.6365	4.77381	0.000780415	0.00234124	0.00702378	0.0210713	0.0632139	0.189642	0.568925	1.70678	5.12033	15.361	46.0829	NCGC00263015-01	TLR4	CN(CC(O)COC1=CC=C(Cl)C=C1)CC2=C(C)[N](CC3=C(Cl)C=CC=C3)N=C2C
familial gastric-SB.mhdgc-1	NCGC00263016-01	-2.3	-4.52921	2.9262	535.93	153.99	112.605	81.5456	129.071	127.736	105.568	126.061	113.892	112.952	95.8587	2.9262	0.000780415	0.00234124	0.00702378	0.0210713	0.0632139	0.189642	0.568925	1.70678	5.12033	15.361	46.0829	DE-096	TRPV4	CCCCCN(CCC12CC3CC(CC(C3)C1)C2)C(=O)NCCCC4=CC=NC=C4
familial gastric-SB.mhdgc-1	NCGC00263017-01	-2.1	-5.27921	1.59111	397.494	98.4735	113.579	117.32	106.846	103.586	104.643	74.4208	70.7893	46.5561	45.218	1.59111	0.000780415	0.00234124	0.00702378	0.0210713	0.0632139	0.189642	0.568925	1.70678	5.12033	15.361	46.0829	CPG-52364	TLR7	COC1=C(OC)C=C2C(=NC(=NC2=C1)C3=CC=C(C=C3)N4CCN(C)CC4)NCCN5CCOCC5
[truncated: 751 more rows]

## Sheet: sporadic gastric-SB.msgc-1
protocol	SID	CRC	LogAC50	MAXR	AUC	R2	PHILL	DATA0	DATA1	DATA2	DATA3	DATA4	DATA5	DATA6	DATA7	DATA8	DATA9	DATA10	C0	C1	C2	C3	C4	C5	C6	C7	C8	C9	C10	name	target	smi
[truncated: 1,912 more rows]
